# Supplementary material for: Gut microbiota-derived tryptamine and phenethylamine impair insulin sensitivity in metabolic syndrome and irritable bowel syndrome
Source: Nat Commun. 2023 Aug 17;14:4986. doi: 10.1038/s41467-023-40552-y (PMC10435514; doi:10.1038/s41467-023-40552-y)
Supplement: Supplementary file 4 — Supplementary Data 1-7 [file 41467_2023_40552_MOESM4_ESM.xlsx]

## Sheet: Supplementary Data Legends
Supplementary Data
Supplementary Data 1	BLASTP alignments with E-value < 1e-5 and identity > 30% to identify tryptamine producers in T2D subjects, Related to Figure.3
Supplementary Data 2	Correlation between fecal tryptamine with gut bacteria abundances in T2D subjects, Related to Figure.3
Supplementary Data 3	Phospho-peptides analysis of tryptamine effects on insulin-related pathways, Related to Figure.5
Supplementary Data 4	Reagent or Resource used in this study, Related to Methods
Supplementary Data 5	MRM transition and parameters used in targeted metabolomics, Related to Methods
Supplementary Data 6	Phospho-peptides identification of tryptamine treatment, Related to Figure.5
Supplementary Data 7	Phospho-proteins identification of tryptamine treatment, Related to Figure.5

## Sheet: Supplementary Data 1
BLASTP alignments with E-value < 1e-5 and identity > 30% to identify tryptamine producers in T2D subjects, , Related to Figure.3
qseqid	sseqid	Identity	Alignment Length	mismatch	gapopen	qstart	qend	sstart	send	e-value	biscore	CAGID	Scientific Name in GUT2D paper	Responder information in GUT2D paper
sp|A7B1V0|TRPDC_RUMGV	DBH1W00101_24276	100	490	0	0	1	490	1	490	0	1024	CAG0075	Ruminococcus gnavus CAG0075	negative responder
sp|A7B1V0|TRPDC_RUMGV	DBH2U00901_106555	76.398	483	114	0	7	489	17	499	0	788	CAG0210	#N/A	#N/A
sp|A7B1V0|TRPDC_RUMGV	DBH2W01701_29102	77.149	477	109	0	13	489	1	477	0	782	#N/A	#N/A	#N/A
sp|A7B1V0|TRPDC_RUMGV	DBH3W00103_16374	75.413	484	119	0	6	489	3	486	0	778	#N/A	#N/A	#N/A
sp|A7B1V0|TRPDC_RUMGV	DBH2U00801_112116	76.05	476	114	0	13	488	1	476	0	773	#N/A	#N/A	#N/A
sp|A7B1V0|TRPDC_RUMGV	DBH1W00601_139460	75.472	477	117	0	13	489	1	477	0	769	CAG0210	#N/A	#N/A
sp|A7B1V0|TRPDC_RUMGV	DBH2U00401_109102	75.052	477	119	0	13	489	1	477	0	762	#N/A	#N/A	#N/A
sp|A7B1V0|TRPDC_RUMGV	DBH1W00101_139608	72.032	497	128	1	4	489	2	498	0	758	#N/A	#N/A	#N/A
sp|A7B1V0|TRPDC_RUMGV	DBH2W01501_248722	72.187	471	131	0	13	483	1	471	0	726	CAG0295	#N/A	#N/A
sp|A7B1V0|TRPDC_RUMGV	DBH2W01701_126576	74.916	299	75	0	154	452	1	299	4.53e-165	474	#N/A	#N/A	#N/A
sp|A7B1V0|TRPDC_RUMGV	DBH1W00501_214956	49.345	458	229	1	22	476	6	463	1.21e-161	471	CAG0404	#N/A	#N/A
sp|A7B1V0|TRPDC_RUMGV	DBH2W00704_198569	49.007	453	226	2	27	474	10	462	4.38e-156	457	CAG0038	#N/A	#N/A
sp|A7B1V0|TRPDC_RUMGV	DBH2W01701_6623	47.807	456	237	1	24	478	11	466	2.06e-153	450	#N/A	#N/A	#N/A
sp|A7B1V0|TRPDC_RUMGV	DBH2W01602_188459	55.758	330	146	0	153	482	1	330	9.13e-133	392	#N/A	#N/A	#N/A
sp|A7B1V0|TRPDC_RUMGV	DBH3W00404_90408	95.758	165	7	0	326	490	87	251	1.88e-111	335	CAG0075	Ruminococcus gnavus CAG0075	negative responder
sp|A7B1V0|TRPDC_RUMGV	DBH3U00101_305101	100	155	0	0	336	490	110	264	1.18e-106	323	#N/A	#N/A	#N/A
sp|A7B1V0|TRPDC_RUMGV	DBH2U00102_214320	54.043	235	108	0	242	476	1	235	2.92e-88	275	#N/A	#N/A	#N/A
sp|A7B1V0|TRPDC_RUMGV	DBH2W01101_262832	49.767	215	108	0	59	273	304	518	1.69e-72	243	#N/A	#N/A	#N/A
sp|A7B1V0|TRPDC_RUMGV	DBH1W00101_199166	47.783	203	106	0	43	245	15	217	3.3e-62	207	#N/A	#N/A	#N/A
sp|A7B1V0|TRPDC_RUMGV	DBH2U01002_45502	30.244	410	264	6	91	483	81	485	9.81e-60	209	#N/A	#N/A	#N/A
sp|A7B1V0|TRPDC_RUMGV	DBH2U00201_189310	30.28	393	259	4	91	470	81	471	8.74e-58	204	CAG0068	#N/A	#N/A
sp|A7B1V0|TRPDC_RUMGV	DBH2W01201_84123	64.167	120	43	0	370	489	15	134	3.34e-48	167	CAG0145	#N/A	#N/A
sp|A7B1V0|TRPDC_RUMGV	DBH2W00202_290029	34.348	230	149	2	242	470	6	234	1.26e-38	146	#N/A	#N/A	#N/A
sp|A7B1V0|TRPDC_RUMGV	DBH2U00201_523114	31.801	261	155	5	144	387	3	257	4.12e-38	146	CAG0098	Klebsiella CAG0098	non responder
sp|A7B1V0|TRPDC_RUMGV	DBH2U00201_488629	31.602	231	145	2	91	309	81	310	1.74e-35	139	#N/A	#N/A	#N/A
sp|A7B1V0|TRPDC_RUMGV	DBH2W00703_222210	40.187	107	58	2	376	480	9	111	1.71e-21	95.1	#N/A	#N/A	#N/A
sp|A7B1V0|TRPDC_RUMGV	DBH2W00901_254721	30.769	182	113	2	127	296	14	194	1.5e-20	97.8	#N/A	#N/A	#N/A
sp|A7B1V0|TRPDC_RUMGV	DBH2W01301_229073	47.253	91	48	0	316	406	1	91	3.05e-20	90.9	#N/A	#N/A	#N/A
sp|A7B1V0|TRPDC_RUMGV	DBH2U01403_115915	51.389	72	35	0	357	428	16	87	5.12e-17	81.6	#N/A	#N/A	#N/A
sp|A7B1V0|TRPDC_RUMGV	DBH2W00603_172494	39.56	91	49	2	402	486	1	91	7.64e-15	75.9	#N/A	#N/A	#N/A
sp|A7B1V0|TRPDC_RUMGV	DBH2U01403_185442	44.595	74	40	1	411	483	1	74	1.43e-12	68.6	#N/A	#N/A	#N/A
sp|A7B1V0|TRPDC_RUMGV	DBH2U01403_115914	50.98	51	25	0	436	486	1	51	2.23e-11	64.7	#N/A	#N/A	#N/A
sp|A7B1V0|TRPDC_RUMGV	DBH2U01604_43298	31.731	104	64	4	182	279	57	159	9.16e-07	55.1	#N/A	#N/A	#N/A
sp|A7B1V0|TRPDC_RUMGV	DBH2U00201_348394	32.381	105	63	3	182	279	103	206	2.13e-05	53.1	#N/A	#N/A	#N/A
sp|J7SZ64|TRPDC_CLOS1	DBH2W00201_175083	31.724	290	171	7	78	358	59	330	3.11e-24	108	CAG0199	#N/A	#N/A
sp|J7SZ64|TRPDC_CLOS1	DBH2W01501_248722	30.542	203	125	8	85	282	121	312	3.5e-08	61.6	CAG0295	#N/A	#N/A
sp|J7SZ64|TRPDC_CLOS1	DBH1W00301_694	31.548	168	94	7	107	263	116	273	2.05e-06	55.8	CAG0116	Alistipes putredinis CAG0116	negative responder
sp|J7SZ64|TRPDC_CLOS1	DBH1W00402_88436	30.303	165	100	5	107	263	117	274	1.18e-05	53.5	CAG0092	Rikenellaceae bacterium CAG0092	#N/A
sp|J7SZ64|TRPDC_CLOS1	DBH1W00501_296945	33.721	86	53	1	196	277	85	170	1.42e-05	52.8	#N/A	#N/A	#N/A
sp|J7SZ64|TRPDC_CLOS1	DBH3W00601_66240	30.357	168	96	7	107	263	117	274	2.21e-05	52.8	CAG0084	#N/A	#N/A
sp|J7SZ64|TRPDC_CLOS1	DBH3W00201_281778	30.357	168	96	7	107	263	117	274	3.25e-05	52	CAG0012	Bacteroides caccae CAG0012	negative responder
sp|J7SZ64|TRPDC_CLOS1	DBH2W00603_159306	30.357	168	96	7	107	263	144	301	5.3e-05	51.6	CAG0012	Bacteroides caccae CAG0012	negative responder

## Sheet: Supplementary Data 2
Correlation between fecal tryptamine with gut bacteria abundances in T2D subjects, Related to Figure.3
Bacteria CAGs	r value	p value
Ruminococcus gnavus CAG0075	0.646329	2.85e-06
CAG0098	0.025132	0.872904
CAG0116	0.0308548	0.844287
CAG0092	0.0213971	0.89167
CAG0012	0.276489	0.0726852
Spearman’s correlation (one-tailed) between relative abundances of bacteria CAGs and tryptamine levels in T2D subjects

## Sheet: Supplementary Data 3
KEGG mapping analysis of tryptamine effects on insulin-related pathways, Related to Figure.5
Protein ID	KO	Protein	Map ID	Map name
P54310	K07188	LIPE, HSL	ko04910	Insulin signaling pathway
Q63844	K04371	ERK, MAPK1_3	ko04910	Insulin signaling pathway
Q62417	K06086	SORBS1, SH3D5, PONSIN, CAP	ko04910	Insulin signaling pathway
P51432	K05858	PLCB	ko04911	Insulin secretion
Quantification and statistical analysis of phospho-peptides in KEGG mapping, Related to Figure.5
Phospho Modifications	Protein ID	Gene Name	Theo. MH+ [Da]	Fold change (TM/control)	P-value
1xPhospho [S3]	P54310	Lipe	2058.97	1.55425	0.017756
2xPhospho [T13; Y15]	Q63844	Mapk3	2561.13	1.38083	0.029887
1xPhospho [T/Y]	Q63844	Mapk3	2481.16	1.22856	0.016186
1xPhospho [S]	Q62417	Sorbs1	1500.7	1.3598	0.015012
1xPhospho [S8]	P51432	Plcb3	2299.19	1.28269	0.014338
P values were determined by two-tailed Student's t-test.

## Sheet: Supplementary Data 4
Reagent or Resource used in this study, Related to Materials and Method
Reagent or Resource	SOURCE	IDENTIFIER
Antibodies
Rabbit anti-phospho-Akt (Ser473)	Cell Signaling	Cat# 4058
Rabbit anti-Akt (1:1000)	Cell Signaling	Cat# 9272
Rabbit anti-phospho-IRS-1 (Ser307)	Cell Signaling	Cat# 2381
Rabbit anti-IRS-1 (D23G12)	Cell Signaling	Cat# 3407
Rabbit anti-IRS-2	Cell Signaling	Cat# 4502
Rabbit anti-phospho-IRS2 (Ser731)	Abcam	Cat# 3690
anti-β-Actin	Cell Signaling	Cat# 4970
Rabbit anti-phospho-p44/42 MAPK	Cell Signaling	Cat# 9101
Rabbit anti-p44/42 MAPK	Cell Signaling	Cat# 4695
Rabbit anti-Insulin Receptor β (4B8)	Cell Signaling	Cat# 3025
Rabbit anti-Phospho-Insulin Receptor β (Tyr1345)	Cell Signaling	Cat# 3026
Bacterial strains
Ruminococcus gnavus	ATCC	Cat# 29149
Lactobacillus casei	CGMCC	Cat# 1.8727
Biological samples
Monkey serum	Company provided	NA
Monkey urine	Company provided	NA
Monkey feces	Company provided	NA
Human serum	Clinical trials	NA
Human urine	Clinical trials	NA
Human feces	Clinical trials	NA
Chemicals
Tryptophan-d5	Medchemexpress	Cat# HY-N0623S
Tryptophan	SIGMA	SKU# T8941
Tryptamine (TM)	SIGMA	SKU# 193747
3-Indole-acetic acid	SIGMA	SKU# I2886
Phenylalanine	SIGMA	SKU# P2126
Phenethylamine (PEA)	SIGMA	SKU# 241008
Phenylacetic acid	SIGMA	SKU# P16621
Ampicillin	SIGMA	SKU# A9393
Metronidazole	SIGMA	SKU# M1547
Vancomycin	SIGMA	SKU# V2002
Neomycin	SIGMA	SKU# N6386
Streptomycin	SIGMA	SKU# S9137
Dulbecco’s modified Eagle’s medium	Gibco	Cat# 11965
Fetal bovine serum	Gibco	Cat# 26140
Glucose-free DMEM	Gibco	Cat# 11966
Tryptic Soy Agar	BD	BD 236950
Tryptic Soy Broth	BD	BD 211825
Sheep Blood (defibrinated)	Hopebio	Cat# 1001339-1
MRS Broth	Qingdao Hope	Cat# HB0384-1
MRS Agar	Qingdao Hope	Cat# HB0384
Enhanced chemiluminescence	Thermo Fisher	WBKLS0500
Glucose uptake assay	Abcam	Cat# ab234043
Insulin Mouse ELISA Kit	Abcam	Cat# ab277390
Glucose	SIGMA	SKU# D9434
Insulin, Human Recombinant	SIGMA	SKU# 91077C
DAPI	Cell Signaling	Cat #4083
RIPA buffer	Thermo Fisher	Cat #89900
BCA Protein Assay Kit	Thermo Fisher	Cat #23225
EASYpack Protease Inhibitor Cocktail	Roche	SKU# 5892970001
PhosSTOP	Roche	SKU# 4906845001
cAMP Assay Kit (Competitive ELISA, Fluorometric)	Abcam	ab138880
EPPTB, TAAR1 antagonist	Abcam	Cat# ab254331
U0126, ERK inhibitor	Cell Signaling	Cat# 9903
Cell lines
3T3-L1	ATCC	CL-173
Experimental models
C57BL/6J male mice	NA	NA
Software and algorithms
Prism 8	GraphPad	NA
ImageJ	NIH	NA
Others
TissueLyser LT	QIAGEN	NA
Blood Glucose meters	Accu-Chek	NA
UPLC column C18 (2.1x100mm 1.7µm)	Waters	NA
UPLC column C18 (2.1x50mm 1.7µm)	Waters	NA

## Sheet: Supplementary Data 5
MRM transition and parameters used in targeted metabolomics, Related to Materials and Method
Compound Name	Prec Ion	Prod Ion	Frag (V)	CE (V)	Polarity
L-Tryptophan	205.1	188	90	5	Positive
L-Tryptophan	205.1	118	90	29	Positive
3-Indole-acetic acid	176.1	130	110	13	Positive
3-Indole-acetic acid	176.1	77	110	41	Positive
Tryptamine	161.1	144	50	9	Positive
Tryptamine	161.1	115.1	50	37	Positive
Tryptophan-d5	210.2	192.2	90	15	Positive
Tryptophan-d5	210.2	150	90	25	Positive
Phenylalanine	166.1	120.1	102	9	Positive
Phenylalanine	166.1	103.1	102	29	Positive
Phenethylamine	122.1	103.1	40	21	Positive
Phenethylamine	122.1	77.1	40	29	Positive

## Sheet: Supplementary Data 6
Phospho-peptides identification of tryptamine treatment, Related to Figure.5
Number	Sequence	Modifications	Phospho Modifications	Qvality PEP	Qvality q-value	# PSMs	Master Protein Accessions	Gene Name	# Missed Cleavages	Theo. MH+ [Da]	Abundances Control 1	Abundances Control 2	Abundances Control 3	Abundances Tryptamine 1	Abundances Tryptamine 2	Abundances Tryptamine 3	Charge Mascot	DeltaM [ppm] Mascot	RT [min] Mascot	Ions Score Mascot	Average I (Control)	Average ITM (Tryptamine)	ITM/I	P value
678	SNSHSDHIR	1xPhospho [S3]; 1xTMT6plex [N-Term]	1xPhospho [S3]	0.0377721	0.00249821	1	Q9CR55	-	0	1361.62	105	98.3	82.6	108.7	116.4	105.4	3	-1.25	3.7983	8	95.3	110.167	1.156	0.114747
904	RDSSESQLASTESDKPTTGR	1xPhospho [S3]; 1xTMT6plex [K15]; 1xTMT6plex [N-Term]	1xPhospho [S3]	2.81044e-08	0	3	Q8BH50	-	1	2690.3	93	77.5	122.9	123.8	107.2	100.8	3	0.2	37.9209	30	97.8	110.6	1.13088	0.44109
989	QSKEEMATSLGDNIK	1xPhospho [S2]; 2xTMT6plex [K3; K15]; 1xTMT6plex [N-Term]	1xPhospho [S2]	1.3062e-06	0	6	Q810S2	-	1	2418.26	110.3	132.8	73	92.6	127.8	134.5	3	1.49	118.233	37	105.367	118.3	1.12275	0.584048
1149	WNLLRLSPDYK	1xPhospho [S7]; 1xTMT6plex [K11]; 1xTMT6plex [N-Term]	1xPhospho [S7]	0.00166538	0.000266822	3	Q9DAS2	-	1	1943.06	108.5	108.3	111.8	76.8	162.4	125.6	3	1.37	174.121	5	109.533	121.6	1.11016	0.652248
1265	QSKEEMATSLGDNIK	1xPhospho [S2]; 1xOxidation [M6]; 2xTMT6plex [K3; K15]; 1xTMT6plex [N-Term]	1xPhospho [S2]	0.0175511	0.00145846	2	Q810S2	-	1	2434.25	106.3	108.5	93.6	94.3	127.7	117.7	3	1.52	89.7892	7	102.8	113.233	1.10149	0.393944
1283	RADSESEEDEQESEEVR	2xPhospho [S4; S6]; 1xTMT6plex [N-Term]	2xPhospho [S4; S6]	0.000211709	0	2	Q3TQI7	-	1	2412.93	109.9	85.3	90.1	74.4	106.8	132.7	3	-0.81	25.4056	41	95.1	104.633	1.10025	0.632947
1331	GAALHRDSFASK	1xPhospho [S8]; 1xTMT6plex [K12]; 1xTMT6plex [N-Term]	1xPhospho [S8]	0.00014278	0	4	Q80Y39	-	1	1797.94	120	122.8	65.1	93	113.2	131.5	4	0.34	29.4789	22	102.633	112.567	1.09678	0.672662
1366	MLQPQETFSNPALRDEDK	1xAcetyl [N-Term]; 1xPhospho [S/T]; 1xTMT6plex [K18]; 1xTMT6plex [N-Term]	1xPhospho [S/T]	8.33391e-05	0	22	Q9DAD0	-	1	2699.32	113.5	122	85.1	87.2	133	130.9	2	-84895.2	157.495	45	106.867	117.033	1.09513	0.614399
1368	NASSTTLGK	1xPhospho [S3]; 1xTMT6plex [K9]; 1xTMT6plex [N-Term]	1xPhospho [S3]	0.000353461	7.99737e-05	6	Q3U1D9	-	0	1416.75	111.9	118.9	84.8	86.4	132.5	126.7	2	1.08	39.5	34	105.2	115.2	1.09506	0.605034
1594	GVTFSKEVIVVDLGNEYPTPR	1xPhospho [T/S]; 1xTMT6plex [K6]; 1xTMT6plex [N-Term]	1xPhospho [T/S]	2.68681e-06	0	11	Q810S2	-	1	2858.51	106.7	111	106.6	92.3	147	111.9	3	0.96	196.439	27	108.1	117.067	1.08295	0.606529
1684	SRDTFFDSK	1xPhospho [S/T]; 1xTMT6plex [K9]; 1xTMT6plex [N-Term]	1xPhospho [S/T]	0.0406959	0.00260163	7	Q9DAD0	-	1	1640.81	107	113.8	114.6	80.3	149.5	131.8	3	0.6	73.2249	23	111.8	120.533	1.07812	0.697437
1939	HYSPEDELSAEAQPIAAYK	1xPhospho [S3]; 1xTMT6plex [K19]; 1xTMT6plex [N-Term]	1xPhospho [S3]	4.17308e-08	0	4	Q6PIU9	-	0	2657.29	98.6	100	80	100	97	100.3	3	4.08	139.253	41	92.8667	99.1	1.06712	0.393953
2066	ETFPFPTTLDIDKLHESEEAFIPDDSSQYR	1xPhospho [S17]; 1xTMT6plex [K13]; 1xTMT6plex [N-Term]	1xPhospho [S17]	1.81718e-07	0	2	Q9CPS8	-	1	4065.94	102	124.8	70.1	91.9	106.2	117.4	4	0.89	215.226	24	98.9667	105.167	1.06265	0.740951
2070	MLQPQETFSNPALRDEDK	1xAcetyl [N-Term]; 1xPhospho [S/T]; 1xOxidation [M1]; 1xTMT6plex [K18]; 1xTMT6plex [N-Term]	1xPhospho [S/T]	4.50644e-05	0	17	Q9DAD0	-	1	2715.31	110.4	112.8	85.4	90	122.5	115.4	3	-84395.2	130.404	42	102.867	109.3	1.06254	0.651348
2337	VANSMLQR	1xPhospho [S4]; 1xTMT6plex [N-Term]	1xPhospho [S4]	0.131835	0.00677204	2	Q80Y39	-	0	1227.61	109	102.7	82.8	100.3	97.8	112.2	2	1.52	51.4032	7	98.1667	103.433	1.05365	0.592197
2404	VTSPGLCQQNSQELLET	1xCarbamidomethyl [C7]; 1xPhospho [T/S]; 1xTMT6plex [N-Term]	1xPhospho [T/S]	2.7088e-06	0	11	Q5SPV6	-	0	2213.04	106	114.6	83.3	92.2	111.2	115.9	3	1.94	145.429	82	101.3	106.433	1.05067	0.686413
2678	LSSTPTATSR	1xPhospho [T4]; 1xTMT6plex [N-Term]	1xPhospho [T4]	0.000528102	7.99737e-05	5	Q9DAD0	-	0	1329.66	109.7	116.9	97.3	80.3	131	126.4	2	0.85	21.7835	39	107.967	112.567	1.04261	0.802018
2970	QLSHSSDLYDAAR	2xPhospho [S]; 1xTMT6plex [N-Term]	2xPhospho [S]	9.99046e-05	0	12	Q3U1D9	-	0	1851.79	117.6	111	100.4	82.5	133.8	124.1	2	3.07	84.1512	41	109.667	113.467	1.03465	0.829285
3062	HLSVPNIIITPPTPTGMGLSR	2xPhospho [S3; T13]; 1xTMT6plex [N-Term]	2xPhospho [S3; T13]	0.000778829	0.000157952	4	Q8K1L6	-	0	2590.31	102.3	100.7	92	95.6	102.1	106.7	3	0.26	212.112	17	98.3333	101.467	1.03186	0.528023
3208	ESGKSPSMEDDTWAAVAACTK	1xCarbamidomethyl [C19]; 1xPhospho [S/T]; 1xOxidation [M8]; 2xTMT6plex [K4; K21]; 1xTMT6plex [N-Term]	1xPhospho [S/T]	0.000939594	0.000219575	4	Q80Y39	-	1	3024.43	98.9	103.9	88.4	100.8	96.2	102.5	3	-2.23	123.4	9	97.0667	99.8333	1.0285	0.605313
3234	ARTPPPEEPGVLK	1xPhospho [T3]; 1xTMT6plex [K13]; 1xTMT6plex [N-Term]	1xPhospho [T3]	1.82898e-05	0	2	Q8K2W9	-	1	1929.06	96	92.9	105.2	100.4	100.2	101.7	3	2.68	58.2093	34	98.0333	100.767	1.02788	0.503578
3264	EKSSVQPFPFDQDKDAIIFAK	1xPhospho [S]; 3xTMT6plex [K2; K14; K21]; 1xTMT6plex [N-Term]	1xPhospho [S]	0.0404626	0.00260163	2	Q80Y73	-	2	3406.85	107	110.1	110.2	95.9	131.3	109	4	0.53	185.515	7	109.1	112.067	1.02719	0.789349
3293	ASDDLGEPDVFATAPFR	1xPhospho [S2]; 1xTMT6plex [N-Term]	1xPhospho [S2]	4.27638e-07	0	10	Q6PIU9	-	0	2116.98	97.9	95.8	109.1	105.6	107.6	97.6	3	-0.87	184.729	45	100.933	103.6	1.02642	0.630993
3405	LSSTPTATSR	2xPhospho [S/T]; 1xTMT6plex [N-Term]	2xPhospho [S/T]	0.00264549	0.000266822	14	Q9DAD0	-	0	1409.63	103.2	102.2	98.8	87.4	107.7	116.4	2	-0.08	39.4083	33	101.4	103.833	1.024	0.793454
3458	MIANSLNHDSPPHTPTR	1xPhospho [S10]; 1xTMT6plex [N-Term]	1xPhospho [S10]	0.000677709	7.99737e-05	2	Q8R3Y5	-	0	2197.04	93.8	93.1	102.2	95.9	106.3	93.5	3	1.64	52.1643	9	96.3667	98.5667	1.02283	0.676504
3548	LSKSNILQNK	1xPhospho [S]; 2xTMT6plex [K3; K10]; 1xTMT6plex [N-Term]	1xPhospho [S]	0.014114	0.00124461	4	Q9D5Y0	-	1	1912.12	107.3	119.7	83.2	82.1	110.1	124.4	3	1.88	112.925	10	103.4	105.533	1.02063	0.902815
3879	IQFPGECFHAPSAPITSR	1xCarbamidomethyl [C7]; 1xPhospho [S/T]; 1xTMT6plex [N-Term]	1xPhospho [S/T]	2.50701e-06	0	5	Q9DAD0	-	0	2324.11	98.7	100.6	106.4	95.7	108.7	105.6	3	2.4	148.925	37	101.9	103.333	1.01407	0.76865
4027	DARPPSSPPMPVIDNVFSLAPYR	1xPhospho [S]; 1xTMT6plex [N-Term]	1xPhospho [S]	4.36441e-07	0	10	Q3TEI4	-	0	2835.41	99.2	100.6	101	99.2	104	100.9	3	-4.36	207.582	62	100.267	101.367	1.01097	0.505987
4086	ISGSSMTK	1xPhospho [S]; 1xTMT6plex [K8]; 1xTMT6plex [N-Term]	1xPhospho [S]	0.0141867	0.00124461	5	Q80Y39	-	0	1348.69	119.6	127.2	60	92.8	79.8	137.3	2	1.07	54.7836	20	102.267	103.3	1.0101	0.971794
4165	QLSHSSDLYDAAR	1xPhospho [S3]; 1xTMT6plex [N-Term]	1xPhospho [S3]	0.0009793	0.000219575	1	Q3U1D9	-	0	1771.82	103.8	121.2	100.7	81.9	134.2	112.5	2	-2.15	55.7322	27	108.567	109.533	1.0089	0.955978
4221	GAALHRDSFASK	2xPhospho [S8; S11]; 1xTMT6plex [K12]; 1xTMT6plex [N-Term]	2xPhospho [S8; S11]	0.0100948	0.000730064	5	Q80Y39	-	1	1877.91	124.7	125	59.1	98.4	78.6	134.1	4	0.31	46.8946	13	102.933	103.7	1.00745	0.978924
4301	AGAFDPYPAHSADPYVVK	1xPhospho [S11]; 1xTMT6plex [K18]; 1xTMT6plex [N-Term]	1xPhospho [S11]	4.43478e-06	0	2	Q3U1D9	-	0	2443.21	106	108.7	89.6	95.4	101.7	109	3	3.9	132.387	26	101.433	102.033	1.00592	0.937114
4326	ELLEGEEEPQTPKPKPELPSHFYVRPVSPMDK	2xPhospho [T11; S/Y]; 3xTMT6plex [K13; K15; K32]; 1xTMT6plex [N-Term]	2xPhospho [T11; S/Y]	0.000272371	0	6	Q9DA42	-	0	4780.45	109.8	114.9	94.5	95.8	108.7	116.4	6	1.48	159.015	8	106.4	106.967	1.00533	0.950534
4382	SMEEFLAVQGSSQDLPMQANLSQSNEGPLLAGR	1xPhospho [S1]; 1xTMT6plex [N-Term]	1xPhospho [S1]	1.93153e-06	0	1	Q6PIU9	-	0	3813.8	110	107.2	92.4	95.1	109.3	106.5	4	3.24	218.073	28	103.2	103.633	1.0042	0.953452
4404	SNHYIDYEPLK	1xPhospho [S1]; 1xTMT6plex [K11]; 1xTMT6plex [N-Term]	1xPhospho [S1]	1.49842e-05	0	5	Q9D5Y0	-	0	1916.96	103.3	114.7	81.7	92.7	92.6	115.5	3	1.57	99.5523	45	99.9	100.267	1.00367	0.977673
4411	NPHYGSLIYADGHGEVWTDWNDMSK	1xPhospho [S6]; 1xTMT6plex [K25]; 1xTMT6plex [N-Term]	1xPhospho [S6]	6.8295e-06	0	2	Q9D131	-	0	3430.56	105.6	102.6	101.5	97.1	100.9	112.8	4	2.86	178.488	26	103.233	103.6	1.00355	0.943773
4443	SSSLDALGPAR	1xPhospho [S3]; 1xTMT6plex [N-Term]	1xPhospho [S3]	0.00011362	0	8	Q8C3W1	-	0	1382.69	98	92.3	114.8	85.2	115.8	105	2	-0.29	64.2805	40	101.7	102	1.00295	0.97995
4555	NASSTTLGK	2xPhospho [S3; T]; 1xTMT6plex [K9]; 1xTMT6plex [N-Term]	2xPhospho [S3; T]	0.0591258	0.00401226	4	Q3U1D9	-	0	1496.72	112.5	110.4	99.3	86.9	120.7	114.9	2	2.23	52.4836	14	107.4	107.5	1.00093	0.99331
4593	KVLSGEEDFLQSSPAVFIPR	1xPhospho [S4]; 1xTMT6plex [K1]; 1xTMT6plex [N-Term]	1xPhospho [S4]	4.20723e-08	0	5	E9QMW4	-	1	2757.46	105.1	108.2	99.3	94.9	108.3	109.5	3	3.52	206.393	52	104.2	104.233	1.00032	0.995334
4808	SRSLSGTGR	2xPhospho [S3; S5]; 1xTMT6plex [N-Term]	2xPhospho [S3; S5]	0.0683051	0.00419678	2	Q3UE31	-	1	1309.59	98.4	101.7	81.4	101.3	86.4	92.6	2	1.72	9.0293	10	93.8333	93.4333	0.995737	0.960708
4833	IRPASANSYEYLQR	1xPhospho [S8]; 1xTMT6plex [N-Term]	1xPhospho [S8]	0.000373063	7.99737e-05	2	E9QMW4	-	0	1976.98	101.4	106.1	89.2	93.1	102.6	99.6	3	0.57	74.9224	24	98.9	98.4333	0.995281	0.939362
4962	FASVFQPPLPPDSPR	1xPhospho [S13]; 1xTMT6plex [N-Term]	1xPhospho [S13]	3.28052e-06	0	12	Q6GQU0	-	0	1963.99	96.1	99.8	86.9	94.6	88.8	97.3	3	3.59	182.21	37	94.2667	93.5667	0.992574	0.885977
5105	LEFQQQLGEAPGDASP	1xPhospho [S15]; 1xTMT6plex [N-Term]	1xPhospho [S15]	1.17011e-06	0	8	P58686	-	0	1995.93	102.3	108.1	91.6	103.6	97.4	97.9	2	-0.87	161.281	47	100.667	99.6333	0.989735	0.852893
5110	GSVFPTFTSPK	1xPhospho [S]; 1xTMT6plex [K11]; 1xTMT6plex [N-Term]	1xPhospho [S]	0.000574004	7.99737e-05	2	Q9D5Y0	-	0	1705.9	115.8	98.3	91.5	91.5	95.4	115.5	3	2	145.918	29	101.867	100.8	0.989529	0.923074
5111	LHESEEAFIPDDSSQYR	1xPhospho [S4]; 1xTMT6plex [N-Term]	1xPhospho [S4]	2.72031e-07	0	4	Q9CPS8	-	0	2332.03	100.7	107.6	97.2	88.7	104.3	109.3	3	1.35	111.155	44	101.833	100.767	0.989525	0.884881
5230	SHFSRLSEER	1xPhospho [S7]; 1xTMT6plex [N-Term]	1xPhospho [S7]	0.000194039	0	4	Q80Y39	-	1	1556.74	115.1	135.2	52.4	90.7	74.9	133.2	2	1.73	10.4163	40	100.9	99.6	0.987116	0.96795
5554	VVHGLQETSGEVKPPSE	1xPhospho [S16]; 1xTMT6plex [K13]; 1xTMT6plex [N-Term]	1xPhospho [S16]	1.95196e-05	0	2	Q80X32	-	0	2331.2	103	113.9	78.6	100.3	84.5	105.3	3	-1.03	81.3762	25	98.5	96.7	0.981726	0.889607
5862	QSIHLLTELLSLK	1xPhospho [S2]; 1xTMT6plex [K13]; 1xTMT6plex [N-Term]	1xPhospho [S2]	0.000675161	7.99737e-05	1	Q8CDN1	-	0	2033.18	109.5	112.5	93.5	79.4	100.7	127.8	3	2.21	219.542	34	105.167	102.633	0.975911	0.875688
6088	VRPGSLLAPGYPPLSPR	1xPhospho [S15]; 1xTMT6plex [N-Term]	1xPhospho [S15]	0.00653452	0.000676706	2	E9QMW4	-	0	2086.14	97.3	96.1	112.5	95.4	111.1	90.6	3	3.12	129.935	7	101.967	99.0333	0.971232	0.736649
6154	VGDTEKPEPERSPPNR	1xPhospho [S12]; 1xTMT6plex [K6]; 1xTMT6plex [N-Term]	1xPhospho [S12]	0.000548508	7.99737e-05	6	Q3TQI7	-	1	2346.19	105.3	101.7	86.6	103.1	83.4	98.2	3	0.29	30.1743	13	97.8667	94.9	0.969687	0.736992
6208	VTSPGLCQQNSQELLET	1xCarbamidomethyl [C7]; 2xPhospho [S/T]; 1xTMT6plex [N-Term]	2xPhospho [S/T]	0.000283238	0	17	Q5SPV6	-	0	2293	103	112.8	96.2	97.6	102.3	102.3	3	2.45	161.904	53	104	100.733	0.96859	0.554188
6218	NNRPAFFSPSLK	1xPhospho [S8]; 1xTMT6plex [K12]; 1xTMT6plex [N-Term]	1xPhospho [S8]	0.00248303	0.000266822	4	Q3UE31	-	0	1916.02	100.8	103.3	97.1	102.9	89.3	99.5	3	2.62	106.828	15	100.4	97.2333	0.968459	0.517387
6297	NSSLLSFDSEDENE	1xPhospho [S]; 1xTMT6plex [N-Term]	1xPhospho [S]	5.30737e-07	0	25	Q8K039	-	0	1894.78	107.3	108.8	96.1	103.7	92.7	105.5	2	1.13	146.922	89	104.067	100.633	0.967008	0.576995
6339	SPSMEDDTWAAVAACTK	1xCarbamidomethyl [C15]; 1xPhospho [S3]; 1xTMT6plex [K17]; 1xTMT6plex [N-Term]	1xPhospho [S3]	1.10527e-07	0	8	Q80Y39	-	0	2378.08	108.6	121.1	74.6	94.4	83	116.6	2	3.34	164.854	77	101.433	98	0.966152	0.850146
6493	DSETIEDVAVEPLPLPGSPVR	1xPhospho [S18]; 1xTMT6plex [N-Term]	1xPhospho [S18]	1.93962e-07	0	3	Q8CIL4	-	0	2529.27	107.6	112.1	79.9	98.2	85.9	104.4	3	-0.47	188.987	47	99.8667	96.1667	0.962951	0.762606
6563	KRSMEEFLAVQGSSQDLPMQANLSQSNEGPLLAGR	1xPhospho [S]; 1xTMT6plex [K1]; 1xTMT6plex [N-Term]	1xPhospho [S]	2.38763e-09	0	4	Q6PIU9	-	2	4327.16	97.8	92.8	123.3	98	110.2	93.6	4	7.37	187.25	49	104.633	100.6	0.961453	0.724628
6565	MLQPQETFSNPALRDEDK	1xAcetyl [N-Term]; 2xPhospho [T7; S9]; 1xTMT6plex [K18]; 1xTMT6plex [N-Term]	2xPhospho [T7; S9]	0.000338745	7.99737e-05	4	Q9DAD0	-	1	2779.28	114	106.6	129.4	74.3	134.1	128.1	3	-82453.4	168.46	18	116.667	112.167	0.961429	0.834333
6823	NSSLLSFDSEDENE	2xPhospho [S6; S9]; 1xTMT6plex [N-Term]	2xPhospho [S6; S9]	0.000600648	7.99737e-05	2	Q8K039	-	0	1974.75	85	117.5	103.6	92.7	100.2	99.7	2	0.64	167.659	52	102.033	97.5333	0.955897	0.667485
7083	ESGKSPSMEDDTWAAVAACTK	1xCarbamidomethyl [C19]; 1xPhospho [S/T]; 2xTMT6plex [K4; K21]; 1xTMT6plex [N-Term]	1xPhospho [S/T]	1.47009e-09	0	12	Q80Y39	-	1	3008.43	111.3	123.9	65.3	94.7	77.9	112.9	3	0.9	138.868	72	100.167	95.1667	0.950083	0.819103
7089	EADEEDSDEETSYPER	1xPhospho [S7]; 1xTMT6plex [N-Term]	1xPhospho [S7]	2.08722e-08	0	6	Q9CQF4	-	0	2209.85	105	107.3	92.6	97.5	90.5	101.6	2	0.27	40.4251	85	101.633	96.5333	0.94982	0.413842
7132	ARTPPENTVVELPDPCPEAR	1xCarbamidomethyl [C16]; 1xPhospho [T]; 1xTMT6plex [N-Term]	1xPhospho [T]	7.3532e-08	0	6	Q8CDN1	-	1	2557.23	104.7	109.2	96.4	95.5	97.7	101.2	3	1	103.686	51	103.433	98.1333	0.948759	0.265722
7161	RGSFEAGR	1xPhospho [S3]; 1xTMT6plex [N-Term]	1xPhospho [S3]	0.00118802	0.000219575	5	Q99M08	-	1	1188.57	95.6	87.9	123.4	95.7	104.7	90.6	3	-0.27	9.0219	29	102.3	97	0.948192	0.669959
7218	HLSVPNIIITPPTPTGMGLSR	1xPhospho [S/T]; 1xTMT6plex [N-Term]	1xPhospho [S/T]	2.14739e-06	0	6	Q8K1L6	-	0	2510.34	98.1	104.2	100.6	96.3	94.1	96.4	3	1.64	194.29	29	100.967	95.6	0.946847	0.04927
7267	LSEERLPTYR	1xPhospho [S2]; 1xTMT6plex [N-Term]	1xPhospho [S2]	0.152201	0.00725564	1	Q80Y39	-	1	1572.8	106.8	123.8	67.5	81.2	87.9	112.8	3	3.76	78.2164	1	99.3667	93.9667	0.945656	0.792937
7357	ELLEGEEEPQTPKPKPELPSHFYVRPVSPMDK	2xPhospho [T11; S20]; 1xOxidation [M30]; 3xTMT6plex [K13; K15; K32]; 1xTMT6plex [N-Term]	2xPhospho [T11; S20]	0.000580556	7.99737e-05	1	Q9DA42	-	0	4796.45	106.9	118	89.9	94	100.4	102.6	6	8.98	148.213	6	104.933	99	0.943456	0.526754
7418	QGSLEPDWGLQPR	1xPhospho [S3]; 1xTMT6plex [N-Term]	1xPhospho [S3]	0.00176066	0.000266822	4	Q8C708	-	0	1791.86	99.1	101.8	104.2	97.9	91	98.5	3	-0.85	129.46	10	101.7	95.8	0.941986	0.104689
7462	DLTSLYDVQSFPK	1xPhospho [S10]; 1xTMT6plex [K13]; 1xTMT6plex [N-Term]	1xPhospho [S10]	1.69984e-05	0	7	Q9D5Y0	-	0	2051.05	107.1	124.4	66.5	88.9	74.5	117	3	-0.56	189.079	65	99.3333	93.4667	0.94094	0.795862
7658	YGLLTNTEEHEEMASQDSEEETVFETR	1xPhospho [S18]; 1xTMT6plex [N-Term]	1xPhospho [S18]	3.75325e-11	0	3	Q9DAZ5	-	0	3483.5	92.2	106.4	95.4	89.5	94.5	91.2	3	0.62	157.328	73	98	91.7333	0.936054	0.239952
7718	KESQEICSPGLLVFTGCSEQDANLAK	2xCarbamidomethyl [C7; C17]; 1xPhospho [S/T]; 2xTMT6plex [K1; K26]; 1xTMT6plex [N-Term]	1xPhospho [S/T]	0.000787646	0.000157952	3	Q80Y73	-	1	3648.83	94	136.5	62.6	86.2	80.2	107.4	4	-7.68	176.255	4	97.7	91.2667	0.934152	0.793112
7721	QLSPATQLAIQR	1xPhospho [S3]; 1xTMT6plex [N-Term]	1xPhospho [S3]	0.00186971	0.000266822	2	Q8K2W9	-	0	1634.88	101.7	108.1	96.6	92.8	93.3	100.1	2	1.13	97.4822	15	102.133	95.4	0.934073	0.173863
7743	ANDSWIK	1xPhospho [S4]; 1xTMT6plex [K7]; 1xTMT6plex [N-Term]	1xPhospho [S4]	0.0320395	0.00213472	6	Q80Y39	-	0	1371.71	118.5	132	45.7	92.1	65.6	118.7	2	0.84	89.8304	26	98.7333	92.1333	0.933153	0.841186
7803	IQPQLPDEDGNHSDKEDEQPQVVVLK	1xPhospho [S13]; 2xTMT6plex [K15; K26]; 1xTMT6plex [N-Term]	1xPhospho [S13]	1.97128e-06	0	8	Q8K039	-	1	3724.9	101	107.6	92.9	100.7	85.2	95	4	1.74	139.694	35	100.5	93.6333	0.931675	0.330831
7863	QKISGSSMTK	1xPhospho [S]; 2xTMT6plex [K2; K10]; 1xTMT6plex [N-Term]	1xPhospho [S]	0.0108309	0.00084706	3	Q80Y39	-	1	1834.01	113.8	129.4	56.9	79.9	76.7	122.5	2	1.48	47.5803	17	100.033	93.0333	0.930023	0.80486
7909	KSPSGPVK	1xPhospho [S2]; 2xTMT6plex [K1; K8]; 1xTMT6plex [N-Term]	1xPhospho [S2]	0.212207	0.00974254	1	Q922M7	-	1	1566.92	102.4	88.9	100.9	95.7	92.6	83	3	4.86	27.7817	6	97.4	90.4333	0.928474	0.291097
7972	TDSLKELLVLK	1xPhospho [S3]; 2xTMT6plex [K5; K11]; 1xTMT6plex [N-Term]	1xPhospho [S3]	0.00181789	0.000266822	2	Q9CPZ3	-	1	2026.22	111.5	145.3	39.2	89.6	66.9	117.7	3	1.04	185.16	8	98.6667	91.4	0.926351	0.843787
8184	SRGSPAAQLDGGPR	1xPhospho [S]; 1xTMT6plex [N-Term]	1xPhospho [S]	0.000244982	0	2	Q9D727	-	1	1677.83	105.2	93.5	114	92.6	103.3	91.5	3	1.17	17.4734	15	104.233	95.8	0.919092	0.29647
8288	SNCVPVDFEEVWVTSTSNEEEINNALMAIR	1xCarbamidomethyl [C3]; 1xPhospho [T/S]; 1xTMT6plex [N-Term]	1xPhospho [T/S]	1.27972e-14	0	4	Q8BPC6	-	0	3762.72	103.7	120.2	90.3	83.5	98.4	105.9	3	8.25	222.631	81	104.733	95.9333	0.915977	0.4635
8391	LLPEGEETVESDDDKDER	1xPhospho [S/T]; 1xTMT6plex [K15]; 1xTMT6plex [N-Term]	1xPhospho [S/T]	5.48326e-07	0	12	Q9CWU4	-	1	2614.22	104.9	106.1	104.8	95.7	91.8	100.5	3	2.01	100.327	40	105.267	96	0.91197	0.0220924
8844	KIQPQLPDEDGNHSDKEDEQPQVVVLK	1xPhospho [S14]; 3xTMT6plex [K1; K16; K27]; 1xTMT6plex [N-Term]	1xPhospho [S14]	0.00024789	0	2	Q8K039	-	2	4082.16	108.3	102.3	111.4	99	89.9	97.3	5	1.64	125.558	4	107.333	95.4	0.88882	0.0366603
9029	TSEAGPDKETASTLVQEASPELSPEER	1xPhospho [S]; 1xTMT6plex [K8]; 1xTMT6plex [N-Term]	1xPhospho [S]	2.53784e-06	0	4	Q9CXL3	-	1	3396.65	104.1	107.5	103.6	102.5	90.3	82.8	4	0.98	126.441	23	105.067	91.8667	0.874365	0.087765
9067	YGLLTNTEEHEEMASQDSEEETVFETR	1xPhospho [S18]; 1xOxidation [M13]; 1xTMT6plex [N-Term]	1xPhospho [S18]	3.92553e-09	0	1	Q9DAZ5	-	0	3499.49	102.1	94.7	107.8	90.9	85.1	89.2	3	-1.25	147.385	43	101.533	88.4	0.87065	0.0343976
5846	FSPVLGR	1xPhospho [S2]; 1xTMT6plex [N-Term]	1xPhospho [S2]	0.0364999	0.00244806	8	P58742	Aaas	0	1084.58	100.6	101.5	88	95.4	87.7	100.1	2	1.35	95.5937	25	96.7	94.4	0.976215	0.705355
708	ILSDVTHSAVFGVPASK	1xPhospho [S/T]; 1xTMT6plex [K17]; 1xTMT6plex [N-Term]	1xPhospho [S/T]	6.91715e-08	0	19	Q3UHJ0	Aak1	0	2266.22	102.4	103.1	68.9	105.1	105.3	105.6	3	2.3	188.595	48	91.4667	105.333	1.1516	0.286545
2290	STQLLQAAAAEASLNK	1xPhospho [S/T]; 1xTMT6plex [K16]; 1xTMT6plex [N-Term]	1xPhospho [S/T]	1.82457e-08	0	8	Q3UHJ0	Aak1	0	2154.16	91	97.1	85.7	98.7	100.3	89.9	3	-0.3	173.328	68	91.2667	96.3	1.05515	0.336754
3314	VQTTPPPTIQGQK	1xPhospho [T]; 1xTMT6plex [K13]; 1xTMT6plex [N-Term]	1xPhospho [T]	1.85143e-05	0	41	Q3UHJ0	Aak1	0	1933.06	94.9	97.6	88.3	98.6	95.9	93.6	2	2	72.7311	44	93.6	96.0333	1.026	0.478661
3768	RILSDVTHSAVFGVPASK	1xPhospho [S/T]; 1xTMT6plex [K18]; 1xTMT6plex [N-Term]	1xPhospho [S/T]	0.0214635	0.00173114	6	Q3UHJ0	Aak1	1	2422.33	95.6	98.6	88	102.7	93.4	90.7	4	2.26	150.831	1	94.0667	95.6	1.0163	0.765966
4590	LGGSAESLIPGFQPTQGDAFTTPSFSAGTAEK	1xPhospho [S]; 1xTMT6plex [K32]; 1xTMT6plex [N-Term]	1xPhospho [S]	1.14188e-08	0	6	Q3UHJ0	Aak1	0	3707.82	102.3	96.9	103.9	99.8	107.1	96.3	4	0.13	218.958	66	101.033	101.067	1.00033	0.993459
5767	VGSLTPPSSPK	1xPhospho [T/S]; 1xTMT6plex [K11]; 1xTMT6plex [N-Term]	1xPhospho [T/S]	0.000390679	7.99737e-05	21	Q3UHJ0	Aak1	0	1607.88	94.8	100.6	91.5	92.4	90.7	97.4	2	5.56	89.3224	35	95.6333	93.5	0.977693	0.557104
6074	SATTTPSGSPR	1xPhospho [S9]; 1xTMT6plex [N-Term]	1xPhospho [S9]	0.0354752	0.0023397	2	Q3UHJ0	Aak1	0	1370.65	92.8	91.4	124.7	96.3	107	96.8	2	4.52	8.8844	17	102.967	100.033	0.971512	0.809948
6672	SATTTPSGSPR	2xPhospho [T5; S]; 1xTMT6plex [N-Term]	2xPhospho [T5; S]	0.0156493	0.00140661	2	Q3UHJ0	Aak1	0	1450.62	99.4	110.9	78.4	98	83.4	95.5	2	-0.29	11.3327	17	96.2333	92.3	0.959127	0.72767
8026	VGSLTPPSSPK	2xPhospho [S/T]; 1xTMT6plex [K11]; 1xTMT6plex [N-Term]	2xPhospho [S/T]	0.000128667	0	29	Q3UHJ0	Aak1	0	1687.85	102.3	96.9	103.7	87	95.7	97.4	3	2.17	103.116	34	100.967	93.3667	0.924728	0.118244
5300	GAQADHFTESPLSPGSQVQVR	1xPhospho [S13]; 1xTMT6plex [N-Term]	1xPhospho [S13]	1.1512e-09	0	2	Q3THG9	Aarsd1	0	2520.21	101.8	107.9	92.7	102	97.3	98.8	3	0.37	92.5415	52	100.8	99.3667	0.98578	0.772277
9237	AEAQALLQDYVSTQSAEE	1xPhospho [Y/S/T]; 1xTMT6plex [N-Term]	1xPhospho [Y/S/T]	8.89913e-06	0	15	Q3THG9	Aarsd1	0	2262.04	94.3	107.8	109.6	101.1	72.3	91	3	1.98	191.943	44	103.9	88.1333	0.848252	0.180115
1892	DQSDDDHLKDLSLHK	1xPhospho [S12]; 2xTMT6plex [K9; K15]; 1xTMT6plex [N-Term]	1xPhospho [S12]	0.000117329	0	3	P41233	Abca1	1	2533.29	98.8	96.7	100.3	105.3	107.9	103.1	4	1.61	81.3966	16	98.6	105.433	1.0693	0.0170203
6253	NSSSTVSCLK	1xCarbamidomethyl [C8]; 1xPhospho [S2]; 1xTMT6plex [K10]; 1xTMT6plex [N-Term]	1xPhospho [S2]	0.00229355	0.000266822	2	P41233	Abca1	0	1620.81	101.3	84.8	141.3	102.6	115.6	98.7	2	2.01	54.4748	17	109.133	105.633	0.967929	0.851526
9393	QSCLHPFTEDDAVDPNDSDIDPESR	1xCarbamidomethyl [C3]; 1xPhospho [S18]; 1xTMT6plex [N-Term]	1xPhospho [S18]	4.12228e-09	0	2	P41233	Abca1	0	3168.33	93.3	98.7	136.5	82.6	94.3	84	3	1.52	124.011	45	109.5	86.9667	0.794216	0.184803
7448	ALVADEPEDLDTEDEGLISFEEER	1xPhospho [T12]; 1xTMT6plex [N-Term]	1xPhospho [T12]	5.30704e-11	0	4	P41234	Abca2	0	3030.36	102.9	109.1	91.2	91.6	89.9	103.9	3	1.21	203.243	90	101.067	95.1333	0.941293	0.435584
8510	VSEEDQSLENSEADVK	2xPhospho [S7; S11]; 1xTMT6plex [K16]; 1xTMT6plex [N-Term]	2xPhospho [S7; S11]	0.000443298	7.99737e-05	3	P41234	Abca2	0	2397.05	107.4	104.5	95.7	77.9	86.1	114.9	3	-1.43	97.6764	37	102.533	92.9667	0.906697	0.461507
8487	KSICGPHDQDR	1xCarbamidomethyl [C4]; 1xPhospho [S2]; 1xTMT6plex [K1]; 1xTMT6plex [N-Term]	1xPhospho [S2]	0.0244302	0.0019457	1	P21447	Abcb1a	1	1850.9	103.9	86.7	115.9	97.8	93.7	86.7	3	1.43	14.0872	18	102.167	92.7333	0.907667	0.357151
7822	TYANAEQDLASEDDSVSGSGK	1xPhospho [S]; 1xTMT6plex [K21]; 1xTMT6plex [N-Term]	1xPhospho [S]	4.00624e-10	0	4	O35379	Abcc1	0	2682.22	100.3	102.6	91.9	92.3	86.4	95.8	3	2.88	111.073	80	98.2667	91.5	0.93114	0.186907
7981	TYANAEQDLASEDDSVSGSGK	2xPhospho [S11; S15]; 1xTMT6plex [K21]; 1xTMT6plex [N-Term]	2xPhospho [S11; S15]	2.73139e-08	0	1	O35379	Abcc1	0	2762.18	103.3	109	80.3	111.9	70.1	89	3	3.27	115.016	51	97.5333	90.3333	0.926179	0.654898
8105	GSSQLDVNEEVEALIVK	1xPhospho [S]; 1xTMT6plex [K17]; 1xTMT6plex [N-Term]	1xPhospho [S]	1.14185e-09	0	28	O35379	Abcc1	0	2368.24	96.6	100.6	101.3	102.5	82.6	90.1	2	1.43	215.433	66	99.5	91.7333	0.921943	0.264119
162	KHTNSLEK	1xPhospho [S5]; 2xTMT6plex [K1; K8]; 1xTMT6plex [N-Term]	1xPhospho [S5]	0.0955684	0.00513504	1	B2RX12	Abcc3	1	1723.97	98.8	95.5	85.8	106.5	119.3	112.2	4	-0.78	14.796	16	93.3667	112.667	1.20671	0.0229962
8733	GIEGAQASPLVPGAGEIINTDNIIK	1xPhospho [S8]; 1xTMT6plex [K25]; 1xTMT6plex [N-Term]	1xPhospho [S8]	5.75566e-06	0	2	P55096	Abcd3	0	3015.62	96.5	101.5	118.1	95.3	96.2	91.7	3	-4.53	206.745	30	105.367	94.4	0.895919	0.175557
5119	EAEQGSGEEKEEK	1xPhospho [S6]; 2xTMT6plex [K10; K13]; 1xTMT6plex [N-Term]	1xPhospho [S6]	0.00927369	0.000730064	2	Q6P542	Abcf1	1	2217.09	99.2	104.6	90.4	101	77.9	112.2	3	1.18	27.2454	2	98.0667	97.0333	0.989463	0.929118
7352	SKPAAADSEGEEEEEDTAKEK	1xPhospho [S8]; 3xTMT6plex [K2; K19; K21]; 1xTMT6plex [N-Term]	1xPhospho [S8]	0.000141643	0	1	Q6P542	Abcf1	1	3246.61	104.8	106.2	93.6	97.8	99.8	89.8	4	2.66	60.6205	4	101.533	95.8	0.943533	0.317393
7682	QLSVPASDEEDEVPAPIPR	1xPhospho [S7]; 1xTMT6plex [N-Term]	1xPhospho [S7]	2.5073e-09	0	45	Q6P542	Abcf1	0	2358.14	102	106.2	96.4	95.2	92.4	97.3	3	1.34	143.494	83	101.533	94.9667	0.935325	0.107339
7910	QLSVPASDEEDEVPAPIPR	2xPhospho [S3; S7]; 1xTMT6plex [N-Term]	2xPhospho [S3; S7]	5.15811e-07	0	14	Q6P542	Abcf1	0	2438.11	105.7	106.5	98.1	92.5	92.8	102.8	2	3.44	161.82	84	103.433	96.0333	0.928456	0.161499
8477	EAEQGSGEEKEEKEGDLK	1xPhospho [S6]; 3xTMT6plex [K10; K13; K18]; 1xTMT6plex [N-Term]	1xPhospho [S6]	0.000508431	7.99737e-05	1	Q6P542	Abcf1	2	2988.52	115.2	109.7	81.6	94.4	93.2	90.7	3	-0.81	62.0665	0	102.167	92.7667	0.907993	0.419724
8550	SKPAAADSEGEEEEEDTAK	1xPhospho [S]; 2xTMT6plex [K2; K19]; 1xTMT6plex [N-Term]	1xPhospho [S]	4.85226e-08	0	12	Q6P542	Abcf1	0	2760.31	102.9	109	98.5	95.7	87.6	97.5	3	2.56	51.201	68	103.467	93.6	0.904639	0.0837081
8786	GGNVFEALIQDDSEEEEEEEENR	1xPhospho [S13]; 1xTMT6plex [N-Term]	1xPhospho [S13]	6.88887e-09	0	8	Q6P542	Abcf1	0	2976.25	96.4	113.9	104.9	96.4	93.7	91.3	3	2.37	184.402	85	105.067	93.8	0.892766	0.0990005
315	EVSPSSNLEEIFNWK	1xPhospho [S]; 1xTMT6plex [K15]; 1xTMT6plex [N-Term]	1xPhospho [S]	0.000109146	0	2	Q5F2F2	Abhd15	0	2317.15	89.6	78.2	141.4	126.2	150.2	116	3	4.01	219.161	31	103.067	130.8	1.26908	0.274679
8268	RVTNPGSLPPVLLVIPNAWGR	1xPhospho [T3]; 1xTMT6plex [N-Term]	1xPhospho [T3]	2.5382e-08	0	3	Q5F2F2	Abhd15	1	2565.43	106.2	117.5	113	88.5	105.5	114.6	3	0.57	216.72	51	112.233	102.867	0.916543	0.323428
9398	TSFLGGR	1xPhospho [T/S]; 1xTMT6plex [N-Term]	1xPhospho [T/S]	0.0560523	0.00397051	5	Q5F2F2	Abhd15	0	1046.52	118.4	89.3	210.1	100.2	142.1	87.8	2	0.27	67.1384	13	139.267	110.033	0.790091	0.504733
3188	AASSVPETPTAVPAASSSSWDTYYQPR	1xPhospho [T]; 1xTMT6plex [N-Term]	1xPhospho [T]	7.00209e-09	0	7	Q9Z1Q2	Abhd16a	0	3135.45	95.9	97.3	104.9	103.5	107.1	96.1	3	0.64	152.86	48	99.3667	102.233	1.02885	0.539506
3715	SQCSDTEQMEAELE	1xCarbamidomethyl [C3]; 1xPhospho [S4]; 1xTMT6plex [N-Term]	1xPhospho [S4]	0.000839512	0.000219575	4	Q9QXM0	Abhd2	0	1965.77	111.3	110.5	72.7	98.9	87.7	113	2	-0.53	119.014	37	98.1667	99.8667	1.01732	0.913441
8611	KYSSMFEDDTVTEYIYHCNVQTPSGETAFK	1xCarbamidomethyl [C18]; 1xPhospho [T/Y/S]; 2xTMT6plex [K1; K30]; 1xTMT6plex [N-Term]	1xPhospho [T/Y/S]	5.26421e-09	0	14	Q9DBL9	Abhd5	1	4315.02	86.8	87.5	117.5	79.5	100.8	82.8	4	3.21	195.56	64	97.2667	87.7	0.901645	0.473095
9037	FDSDAEEVENQFVESIEEWR	1xPhospho [S3]; 1xTMT6plex [N-Term]	1xPhospho [S3]	2.56945e-07	0	2	Q9DBL9	Abhd5	0	2767.2	103.2	101.7	114.6	101.6	100.6	76.9	3	5.8	224.415	73	106.5	93.0333	0.873552	0.210605
4458	LGSQHSPGR	1xPhospho [S6]; 1xTMT6plex [N-Term]	1xPhospho [S6]	0.0056737	0.000572879	7	Q8CBW3	Abi1	0	1247.61	103.1	94.1	100	104	101.2	92.8	3	-0.67	8.2075	27	99.0667	99.3333	1.00269	0.953275
5529	TNPPTQKPPSPPVSGR	1xPhospho [S10]; 1xTMT6plex [K7]; 1xTMT6plex [N-Term]	1xPhospho [S10]	0.00011047	0	21	Q8CBW3	Abi1	0	2198.17	94.6	88	119	101.1	103.1	92	4	1.22	48.8125	26	100.533	98.7333	0.982095	0.866267
5777	TTPPTQKPPSPPMSGK	1xPhospho [S10]; 2xTMT6plex [K7; K16]; 1xTMT6plex [N-Term]	1xPhospho [S10]	8.88925e-05	0	13	P62484	Abi2	0	2418.31	95.7	98	99.1	101.8	92.7	91.7	4	4.11	72.8124	38	97.6	95.4	0.977459	0.548985
6664	HTPPTIGGSLPYR	1xPhospho [T/S]; 1xTMT6plex [N-Term]	1xPhospho [T/S]	0.000303846	0	4	P62484	Abi2	0	1704.87	96.4	91.2	117	105.9	96.2	90.1	3	1.17	73.7544	18	101.533	97.4	0.959291	0.673974
7081	TTPPTQKPPSPPMSGK	1xPhospho [S10]; 1xOxidation [M13]; 2xTMT6plex [K7; K16]; 1xTMT6plex [N-Term]	1xPhospho [S10]	0.00148594	0.000219575	7	P62484	Abi2	0	2434.3	100.2	97.7	116.8	101.3	106.5	91.2	3	1.52	57.9178	7	104.9	99.6667	0.950111	0.523217
8571	RYSDGWCEGVSSEGTGFFPGNYVEPSC	2xCarbamidomethyl [C7; C27]; 1xPhospho [S3]; 1xTMT6plex [N-Term]	1xPhospho [S3]	0.012675	0.0011328	1	Q8BYZ1	Abi3	1	3353.38	107.3	104.8	102.1	97	101.4	85.6	3	-0.06	200.609	9	104.733	94.6667	0.903883	0.111304
3568	DKSPSSLLEDAK	1xPhospho [S]; 2xTMT6plex [K2; K12]; 1xTMT6plex [N-Term]	1xPhospho [S]	0.000168837	0	6	Q4JIM5	Abl2	1	2057.11	98.9	107.1	85.6	106.6	92.3	98.6	3	2.09	116.126	29	97.2	99.1667	1.02023	0.806292
5131	TGGSSPEVLHRPFGCDAESQALNEAIR	1xCarbamidomethyl [C15]; 1xPhospho [S/T]; 1xTMT6plex [N-Term]	1xPhospho [S/T]	1.4404e-06	0	9	Q4JIM5	Abl2	0	3207.51	101.4	102.3	96.4	95.5	95.2	106.2	4	3.05	125.148	30	100.033	98.9667	0.989337	0.805578
1401	TLSPTPSAEGYQDVR	2xPhospho [S/T]; 1xTMT6plex [N-Term]	2xPhospho [S/T]	2.8954e-05	0	20	Q8K4G5	Ablim1	0	2009.88	96.3	87	119.2	113.2	119.4	98.2	2	1.77	101.901	49	100.833	110.267	1.09355	0.456369
3950	QSLGESPRTLSPTPSAEGYQDVR	3xPhospho [S6; T9; S]; 1xTMT6plex [N-Term]	3xPhospho [S6; T9; S]	0.163569	0.0075889	2	Q8K4G5	Ablim1	1	2944.27	95.9	100.8	100.4	82.5	99.4	119	3	3.1	121.035	8	99.0333	100.3	1.01279	0.911165
4976	TSSLPGYGK	1xPhospho [S]; 1xTMT6plex [K9]; 1xTMT6plex [N-Term]	1xPhospho [S]	0.000722472	7.99737e-05	18	Q8K4G5	Ablim1	0	1447.76	95.8	92.1	121.7	105.4	107.4	94.4	2	1.35	75.9612	30	103.2	102.4	0.992248	0.940967
5106	SSGREEDEEELLR	1xPhospho [S]; 1xTMT6plex [N-Term]	1xPhospho [S]	0.000232756	0	21	Q8K4G5	Ablim1	1	1857.84	98.6	88.6	113.3	97.4	102.3	97.7	2	2.66	52.9102	25	100.167	99.1333	0.989684	0.894938
5280	QSLGESPR	1xPhospho [S]; 1xTMT6plex [N-Term]	1xPhospho [S]	0.0151705	0.00130094	4	Q8K4G5	Ablim1	0	1182.57	99	91.6	104.8	99.1	96.8	95.4	2	-0.54	15.0791	24	98.4667	97.1	0.986121	0.747947
5632	TLSPTPSAEGYQDVR	1xPhospho [T/S]; 1xTMT6plex [N-Term]	1xPhospho [T/S]	2.6438e-07	0	37	Q8K4G5	Ablim1	0	1929.92	96.6	85.1	126.9	105.6	104.9	92	2	1.54	83.9288	65	102.867	100.833	0.980233	0.885275
5755	RSSGREEDEEELLR	1xPhospho [S]; 1xTMT6plex [N-Term]	1xPhospho [S]	0.00811768	0.000676706	9	Q8K4G5	Ablim1	2	2013.94	94.4	91.6	129.9	101	115.4	92.5	3	-1.51	27.5191	13	105.3	102.967	0.977841	0.875909
6347	GVSMPNMLEPK	1xPhospho [S3]; 1xTMT6plex [K11]; 1xTMT6plex [N-Term]	1xPhospho [S3]	0.000141643	0	11	Q8K4G5	Ablim1	0	1740.88	96.1	96	120	104.8	104	92.7	2	2.52	148.718	44	104.033	100.5	0.966037	0.711273
6929	STSQGSINSPVYSR	1xPhospho [S/T]; 1xTMT6plex [N-Term]	1xPhospho [S/T]	1.4229e-06	0	16	Q8K4G5	Ablim1	0	1791.85	93.2	85.8	122.3	99.3	99.5	88.5	3	0.71	53.7092	69	100.433	95.7667	0.953535	0.710783
7286	GVSMPNMLEPK	1xPhospho [S3]; 1xOxidation [M]; 1xTMT6plex [K11]; 1xTMT6plex [N-Term]	1xPhospho [S3]	0.0159776	0.00140661	14	Q8K4G5	Ablim1	0	1756.88	97	100.6	109.3	94.9	98.9	96.3	2	2.89	99.7761	21	102.3	96.7	0.945259	0.217959
7341	STSQGSINSPVYSR	2xPhospho [T/S]; 1xTMT6plex [N-Term]	2xPhospho [T/S]	1.52921e-05	0	22	Q8K4G5	Ablim1	0	1871.81	103.3	83.3	120.9	87.1	108.3	94.8	2	1.82	66.7635	60	102.5	96.7333	0.94374	0.668639
1836	ETRTSSESIVSVPASSTSGSPSR	1xPhospho [S/T]; 1xTMT6plex [N-Term]	1xPhospho [S/T]	3.29461e-07	0	5	Q8BL65	Ablim2	1	2618.25	96.7	102.9	83.7	104.1	86.6	112.9	3	-4.23	58.1448	27	94.4333	101.2	1.07166	0.51889
3365	TSSESIVSVPASSTSGSPSR	1xPhospho [S/T]; 1xTMT6plex [N-Term]	1xPhospho [S/T]	9.8601e-11	0	9	Q8BL65	Ablim2	0	2232.06	92.9	92.3	96.5	93.1	106.3	89.3	2	2.28	80.7422	76	93.9	96.2333	1.02485	0.683372
8885	ETRTSSESIVSVPASSTSGSPSR	3xPhospho [S6; S8; S11]; 1xTMT6plex [N-Term]	3xPhospho [S6; S8; S11]	0.0158948	0.00140661	1	Q8BL65	Ablim2	1	2778.18	109.1	120.5	83.8	85.4	98.4	94	3	-2.84	78.2302	8	104.467	92.6	0.886407	0.360318
9200	TNSPDLDSQSLSLSSGTDQEPLQR	1xPhospho [T/S]; 1xTMT6plex [N-Term]	1xPhospho [T/S]	1.1512e-09	0	6	Q8BL65	Ablim2	0	2884.34	105.3	127.5	95.1	90.4	86.5	103.2	3	2.85	130.99	68	109.3	93.3667	0.854224	0.214608
248	RASSPGYIDSPTYSR	3xPhospho [S4; S/T/Y]; 1xTMT6plex [N-Term]	3xPhospho [S4; S/T/Y]	0.000536175	7.99737e-05	7	Q69ZX8	Ablim3	1	2125.86	86.7	71.1	127	134	140.9	109.4	3	2.09	72.8977	31	94.9333	128.1	1.34937	0.159203
1410	ASSPGYIDSPTYSR	2xPhospho [Y/S]; 1xTMT6plex [N-Term]	2xPhospho [Y/S]	8.99737e-05	0	7	Q69ZX8	Ablim3	0	1889.79	88.5	84.5	135.4	114	123.8	99.3	2	-1.13	78.9753	42	102.8	112.367	1.09306	0.619925
2473	RTSETSISPPGSSIGSPNR	2xPhospho [S6; S/T]; 1xTMT6plex [N-Term]	2xPhospho [S6; S/T]	0.00452757	0.000457654	2	Q69ZX8	Ablim3	1	2319.06	97.2	94.3	95.5	99.6	97.2	104.1	3	0.22	69.4328	24	95.6667	100.3	1.04843	0.101879
6038	RFSSGGEEEDFDR	2xPhospho [S3; S4]; 1xTMT6plex [N-Term]	2xPhospho [S3; S4]	7.35376e-05	0	8	Q69ZX8	Ablim3	1	1919.74	92.5	81.7	143	91.6	117.6	99.2	3	1.3	72.09	31	105.733	102.8	0.972257	0.892662
6299	RTSETSISPPGSSIGSPNR	1xPhospho [T/S]; 1xTMT6plex [N-Term]	1xPhospho [T/S]	2.51762e-07	0	6	Q69ZX8	Ablim3	1	2239.09	98	101.6	106.2	95.8	100.4	99.5	3	4.14	50.8455	49	101.933	98.5667	0.966972	0.289393
6709	TSETSISPPGSSIGSPNR	3xPhospho [T4; S5; S7]; 1xTMT6plex [N-Term]	3xPhospho [T4; S5; S7]	0.0079606	0.000676706	1	Q69ZX8	Ablim3	0	2242.92	117.5	101.2	96.6	78.6	106.7	116.8	3	0.75	103.677	5	105.1	100.7	0.958135	0.75329
6742	TPSADLFHYDSMNAVNWGMR	1xPhospho [S3]; 1xTMT6plex [N-Term]	1xPhospho [S3]	4.82791e-05	0	3	Q69ZX8	Ablim3	0	2621.15	98.7	101	106	89.3	101.6	101.8	3	1.5	189.292	27	101.9	97.5667	0.957475	0.405213
7693	RASSPGYIDSPTYSR	1xPhospho [S]; 1xTMT6plex [N-Term]	1xPhospho [S]	6.56008e-09	0	19	Q69ZX8	Ablim3	1	1965.93	94.3	86.3	128.7	94.8	106.4	88	3	1.19	47.5178	63	103.1	96.4	0.935015	0.658831
8541	RASSPGYIDSPTYSR	2xPhospho [S/T]; 1xTMT6plex [N-Term]	2xPhospho [S/T]	2.39746e-07	0	26	Q69ZX8	Ablim3	1	2045.89	93.7	84.2	143	90.2	108.5	91.7	3	1.34	64.308	52	106.967	96.8	0.904955	0.623512
8593	RFSSGGEEEDFDR	1xPhospho [S]; 1xTMT6plex [N-Term]	1xPhospho [S]	2.60513e-05	0	14	Q69ZX8	Ablim3	1	1839.77	97.6	89.9	119.4	91.5	95.5	90.1	3	0.94	56.1887	54	102.3	92.3667	0.9029	0.330759
8595	QGMSPTFSR	1xPhospho [S4]; 1xTMT6plex [N-Term]	1xPhospho [S4]	0.00922773	0.000730064	7	Q69ZX8	Ablim3	0	1319.6	93.1	78.8	146.8	87.4	114.2	86.1	2	0.61	48.7372	29	106.233	95.9	0.90273	0.671698
9138	ASSPGYIDSPTYSR	1xPhospho [S]; 1xTMT6plex [N-Term]	1xPhospho [S]	6.37563e-07	0	26	Q69ZX8	Ablim3	0	1809.83	95	85.1	137.4	90.1	100	83.7	2	-1.17	68.461	47	105.833	91.2667	0.862362	0.43296
9197	RTSETSISPPGSSIGSPNR	3xPhospho [T5; S/T]; 1xTMT6plex [N-Term]	3xPhospho [T5; S/T]	1.51876e-06	0	18	Q69ZX8	Ablim3	1	2399.02	102.4	94.9	125.3	87.6	95.5	92.6	3	0.38	79.3803	50	107.533	91.9	0.854619	0.172691
9233	TSETSISPPGSSIGSPNR	2xPhospho [S/T]; 1xTMT6plex [N-Term]	2xPhospho [S/T]	3.54455e-06	0	11	Q69ZX8	Ablim3	0	2162.96	99.4	94.2	124.3	86.1	88.8	95	2	0.97	88.5571	45	105.967	89.9667	0.849009	0.172831
9318	SSSYADPWTPPR	1xPhospho [T9]; 1xTMT6plex [N-Term]	1xPhospho [T9]	0.00150346	0.000219575	5	Q69ZX8	Ablim3	0	1672.76	99.5	95.1	130.1	88.4	96.5	85.3	2	-2.09	98.1936	21	108.233	90.0667	0.832153	0.189387
9427	YSPAYSPDPYYASESEYWTYHGSPK	1xPhospho [S23]; 1xTMT6plex [K25]; 1xTMT6plex [N-Term]	1xPhospho [S23]	2.10408e-06	0	5	Q69ZX8	Ablim3	0	3483.55	98.5	85	172.2	85.5	101.7	80	4	3.07	168.792	44	118.567	89.0667	0.751195	0.349521
6251	SQGGGDSVSPTPPEGLAPGVEAGK	1xPhospho [S/T]; 1xTMT6plex [K24]; 1xTMT6plex [N-Term]	1xPhospho [S/T]	3.48795e-09	0	21	Q5SSL4	Abr	0	2732.35	99.6	105.5	91.3	92	96.4	98.5	3	0.57	112.948	44	98.8	95.6333	0.967949	0.52409
7193	GPPEGSETMPYIDESPTMSPQLSAR	1xPhospho [S15]; 1xTMT6plex [N-Term]	1xPhospho [S15]	1.59486e-11	0	9	Q5SSL4	Abr	0	2986.34	100.2	101.8	103.3	97.1	97.8	94.4	3	1.33	155.715	86	101.767	96.4333	0.947593	0.0176257
9060	GPPEGSETMPYIDESPTMSPQLSAR	2xPhospho [S15; S19]; 1xTMT6plex [N-Term]	2xPhospho [S15; S19]	5.75812e-08	0	2	Q5SSL4	Abr	0	3066.31	96	117	111.5	87.5	88.2	107.1	3	-1.97	170.829	74	108.167	94.2667	0.871495	0.196791
762	MDEPSPLAK	1xAcetyl [N-Term]; 1xPhospho [S5]; 1xTMT6plex [K9]; 1xTMT6plex [N-Term]	1xPhospho [S5]	0.0418844	0.00276025	4	Q5SWU9	Acaca	0	1567.78	101.8	96.4	87.9	92.8	114.1	120.5	2	-146169	107.362	23	95.3667	109.133	1.14436	0.212871
2236	SSMSGLHLVK	1xPhospho [S]; 1xTMT6plex [K10]; 1xTMT6plex [N-Term]	1xPhospho [S]	0.000450118	7.99737e-05	10	Q5SWU9	Acaca	0	1596.86	87.9	83.3	134.2	106.6	121.8	94.5	2	1.89	93.356	40	101.8	107.633	1.0573	0.763021
7852	EGSLSPASVSSDTLSDLGISGLQDGLAFHMR	1xPhospho [S/T]; 1xTMT6plex [N-Term]	1xPhospho [S/T]	1.9395e-10	0	8	Q5SWU9	Acaca	0	3456.66	100.6	101.8	106.3	95.3	96.9	95	3	4.33	217.863	87	102.9	95.7333	0.930353	0.0173787
8995	FIIGSVSEDNSEDEISNLVK	1xPhospho [S]; 1xTMT6plex [K20]; 1xTMT6plex [N-Term]	1xPhospho [S]	4.20704e-10	0	11	Q5SWU9	Acaca	0	2733.36	94.9	83.8	150.2	94.7	111.2	82.7	3	0.95	216.434	100	109.633	96.2	0.87747	0.57668
991	MAVPISVSNPDLLR	1xPhospho [S]; 1xTMT6plex [N-Term]	1xPhospho [S]	2.95078e-06	0	9	E9Q4Z2	Acacb	0	1820.95	88.3	83.9	119.3	101.2	127.9	98.1	3	0.96	175.809	62	97.1667	109.067	1.12247	0.461169
1797	MAVPISVSNPDLLR	1xPhospho [S]; 1xOxidation [M1]; 1xTMT6plex [N-Term]	1xPhospho [S]	0.000130223	0	8	E9Q4Z2	Acacb	0	1836.95	96.4	96.3	83.6	105.1	91.4	100	3	1.29	144.447	32	92.1	98.8333	1.07311	0.312755
7325	METDVTSDTVEVLPQHK	1xAcetyl [N-Term]; 1xPhospho [S/T]; 1xTMT6plex [K17]; 1xTMT6plex [N-Term]	1xPhospho [S/T]	0.000117329	0	4	Q80XL6	Acad11	0	2509.23	97.9	107.7	103.8	93.7	101.2	97.2	3	-91327.8	142.233	29	103.133	97.3667	0.944085	0.182411
8295	IFSSEHDIFR	1xPhospho [S4]; 1xTMT6plex [N-Term]	1xPhospho [S4]	0.000309818	0	3	P51174	Acadl	0	1559.75	93.1	83.3	137.1	98.5	100.2	88.4	3	1.5	123.031	41	104.5	95.7	0.915789	0.631016
4875	ESLPSTVSANSLYEPEGER	2xPhospho [S8; S11]; 1xTMT6plex [N-Term]	2xPhospho [S8; S11]	0.00014221	0	2	Q6ZQK5	Acap2	0	2454.07	123.3	101.6	75.7	100.1	93.8	105	3	-4.43	143.207	29	100.2	99.6333	0.994345	0.969944
7214	ESLPSTVSANSLYEPEGER	1xPhospho [S8]; 1xTMT6plex [N-Term]	1xPhospho [S8]	1.27985e-06	0	4	Q6ZQK5	Acap2	0	2374.1	99.4	99.5	104.8	89.5	95.8	102.3	3	-0.12	130.602	36	101.233	95.8667	0.946987	0.260992
7783	SSPSTGSLDSGNESK	1xPhospho [S7]; 1xTMT6plex [K15]; 1xTMT6plex [N-Term]	1xPhospho [S7]	6.358e-05	0	2	Q6ZQK5	Acap2	0	1990.94	102.2	93.3	113.6	89.8	103.8	94.5	3	0.82	43.8687	52	103.033	96.0333	0.932061	0.384312
8204	KSSPSTGSLDSGNESK	1xPhospho [S]; 2xTMT6plex [K1; K16]; 1xTMT6plex [N-Term]	1xPhospho [S]	8.23658e-06	0	6	Q6ZQK5	Acap2	1	2348.19	97.1	95.8	110.6	101.6	96.2	81	3	3.31	43.2672	39	101.167	92.9333	0.918616	0.34922
8527	QVLLGPYNPDTSPEVGFFDVLGNDR	1xPhospho [S12]; 1xTMT6plex [N-Term]	1xPhospho [S12]	1.55004e-10	0	2	Q8BMP6	Acbd3	0	3058.48	101.9	113.5	103.3	90.3	99	99.4	3	5.19	222.529	74	106.233	96.2333	0.905868	0.100956
1521	IPHLSEGPK	1xPhospho [S5]; 1xTMT6plex [K9]; 1xTMT6plex [N-Term]	1xPhospho [S5]	0.0024213	0.000266822	4	Q5XG73	Acbd5	0	1515.83	93.5	100.4	104.9	130.6	104.7	89.4	3	-0.24	80.5705	24	99.6	108.233	1.08668	0.526903
6629	GSLNEQIALVLIR	1xPhospho [S2]; 1xTMT6plex [N-Term]	1xPhospho [S2]	4.17308e-08	0	15	Q5XG73	Acbd5	0	1734.97	96.3	88.6	118.7	99.4	95.3	96.8	2	2.79	206.702	51	101.2	97.1667	0.960145	0.680748
1886	GPQFGSEVELRHS	1xPhospho [S]; 1xTMT6plex [N-Term]	1xPhospho [S]	3.01543e-05	0	8	P09470	Ace	1	1751.83	97.6	104.4	87.8	101.2	99.2	109.6	3	0.83	71.4439	31	96.6	103.333	1.0697	0.308504
3736	GPQFGSEVELRHS	2xPhospho [S6; S13]; 1xTMT6plex [N-Term]	2xPhospho [S6; S13]	0.000131797	0	6	P09470	Ace	1	1831.8	108.5	110.5	75.3	108.8	83.4	107.1	3	2.61	96.0638	33	98.1	99.7667	1.01699	0.911314
7660	GPQFGSEVELR	1xPhospho [S6]; 1xTMT6plex [N-Term]	1xPhospho [S6]	2.90719e-05	0	35	P09470	Ace	0	1527.74	103.1	97.3	82.4	107	70.5	87.2	3	0.21	104.356	51	94.2667	88.2333	0.935997	0.647346
103	HLSHPEPEQQHVIQR	1xPhospho [S3]; 1xTMT6plex [N-Term]	1xPhospho [S3]	1.00224e-06	0	9	Q9JIX8	Acin1	0	2144.06	89.2	77.8	103.2	117.5	119.7	107.1	4	0.56	15.7852	48	90.0667	114.767	1.27424	0.0410434
855	EPLASPHPAQLLR	1xPhospho [S5]; 1xTMT6plex [N-Term]	1xPhospho [S5]	1.09083e-05	0	6	Q9JIX8	Acin1	0	1737.93	97.1	87.6	113	110.6	122.4	105.1	3	0.62	89.4429	35	99.2333	112.7	1.13571	0.208786
2655	SPSPDSVASRPQSSPGSK	1xPhospho [S3]; 1xTMT6plex [K18]; 1xTMT6plex [N-Term]	1xPhospho [S3]	0.000496971	7.99737e-05	2	Q9JIX8	Acin1	0	2309.15	100	90.6	109.7	97.4	113.7	102.2	3	3.4	39.5083	7	100.1	104.433	1.04329	0.5864
3292	SQSPSPPPLPEDLEK	1xPhospho [S]; 1xTMT6plex [K15]; 1xTMT6plex [N-Term]	1xPhospho [S]	1.91605e-07	0	68	Q9JIX8	Acin1	0	2159.1	97.2	100.5	89.9	103.3	92.4	99.5	3	2.6	128.204	56	95.8667	98.4	1.02643	0.601444
3321	TAQVPSPPR	1xPhospho [S6]; 1xTMT6plex [N-Term]	1xPhospho [S6]	0.00164573	0.000266822	61	Q9JIX8	Acin1	0	1261.65	97.1	93.9	95.7	98.1	97.9	98.1	3	-0.3	41.8795	37	95.5667	98.0333	1.02581	0.0565998
3948	KSLSPGVSR	1xPhospho [S4]; 1xTMT6plex [K1]; 1xTMT6plex [N-Term]	1xPhospho [S4]	0.118074	0.00623064	2	Q9JIX8	Acin1	1	1468.83	102.9	102.5	82.9	96.7	91.4	103.9	2	4.49	31.7453	1	96.1	97.3333	1.01283	0.877833
4060	LQPEQGSPK	1xPhospho [S7]; 1xTMT6plex [K9]; 1xTMT6plex [N-Term]	1xPhospho [S7]	0.00269087	0.000266822	22	Q9JIX8	Acin1	0	1521.81	96.3	98.1	91.7	98.7	93.7	96.7	3	0.78	45.5876	41	95.3667	96.3667	1.01049	0.697876
4460	SLSPLSGTTDTK	2xPhospho [S3; S6]; 1xTMT6plex [K12]; 1xTMT6plex [N-Term]	2xPhospho [S3; S6]	0.00102076	0.000219575	2	Q9JIX8	Acin1	0	1824.88	104.1	102.8	92.1	103.2	91.4	105.2	2	3.51	115.041	25	99.6667	99.9333	1.00268	0.965196
4461	EASSPPTHIQLQEEMEPVEGPAPPVLIQLSPPNTDAGAR	1xPhospho [S3]; 1xOxidation [M15]; 1xTMT6plex [N-Term]	1xPhospho [S3]	7.8807e-08	0	1	Q9JIX8	Acin1	0	4428.16	96.9	101.1	102	107.3	92.2	101.3	4	7.27	204.636	14	100	100.267	1.00267	0.957133
4579	SLSPLSGTTDTK	1xPhospho [S]; 1xTMT6plex [K12]; 1xTMT6plex [N-Term]	1xPhospho [S]	3.21436e-06	0	31	Q9JIX8	Acin1	0	1744.91	97.1	97	99.9	99.2	95	99.9	2	1.8	96.9862	66	98	98.0333	1.00034	0.986122
5443	SSSFSEEKGESDDEKPR	1xPhospho [S11]; 2xTMT6plex [K8; K15]; 1xTMT6plex [N-Term]	1xPhospho [S11]	4.99266e-07	0	6	Q9JIX8	Acin1	1	2681.29	100.5	99	85.7	104.8	82.1	93.6	3	1.28	46.8651	27	95.0667	93.5	0.98352	0.855465
5535	KSSSFSEEKGESDDEKPR	1xPhospho [S12]; 3xTMT6plex [K1; K9; K16]; 1xTMT6plex [N-Term]	1xPhospho [S12]	3.76886e-07	0	2	Q9JIX8	Acin1	2	3038.55	99.3	92.7	85.7	93	86.2	93.5	4	1.21	45.1215	16	92.5667	90.9	0.981995	0.734259
7016	EASSPPTHIQLQEEMEPVEGPAPPVLIQLSPPNTDAGAR	1xPhospho [S/T]; 1xTMT6plex [N-Term]	1xPhospho [S/T]	7.81582e-13	0	18	Q9JIX8	Acin1	0	4412.17	100.6	102.5	109.8	100.2	97	100.5	4	3.95	203.22	50	104.3	99.2333	0.951422	0.168661
7126	APVVLQPEQIVSEEETPPPLLTK	1xPhospho [T/S]; 1xTMT6plex [K23]; 1xTMT6plex [N-Term]	1xPhospho [T/S]	2.74255e-08	0	27	Q9JIX8	Acin1	0	3052.66	97.2	101.7	100.4	92.8	96.2	95	3	0.49	213.859	77	99.7667	94.6667	0.948881	0.037681
7757	SQSPSPPPLPEDLEK	2xPhospho [S]; 1xTMT6plex [K15]; 1xTMT6plex [N-Term]	2xPhospho [S]	1.25916e-06	0	48	Q9JIX8	Acin1	0	2239.07	100	104.6	88.4	93.6	82.6	97.1	3	0.97	147.39	56	97.6667	91.1	0.932765	0.369847
8128	SLIPDIKPLAGQEAVVDLHADDSRISEDETER	1xPhospho [S]; 1xTMT6plex [K7]; 1xTMT6plex [N-Term]	1xPhospho [S]	0.0018622	0.000266822	2	Q9JIX8	Acin1	1	4057.05	109.1	120.2	86.8	107.7	92.9	90.6	5	1.8	171.193	6	105.367	97.0667	0.921227	0.499339
2861	QASQMDALAGK	1xPhospho [S3]; 1xTMT6plex [K11]; 1xTMT6plex [N-Term]	1xPhospho [S3]	0.0914232	0.00498074	3	Q9QUI6	Ackr1	0	1657.84	110.9	127.9	72.1	73.8	106.9	141.8	2	9.54	98.8786	11	103.633	107.5	1.03731	0.887486
5991	VSETEYSALEQNTK	1xPhospho [T/S]; 1xTMT6plex [K14]; 1xTMT6plex [N-Term]	1xPhospho [T/S]	6.72828e-05	0	7	P56485	Ackr3	0	2137.05	102.3	94.9	118.8	104.4	107	96.1	3	2.39	117.222	25	105.333	102.5	0.973101	0.734522
7723	LIDASRVSETEYSALEQNTK	1xPhospho [S]; 1xTMT6plex [K20]; 1xTMT6plex [N-Term]	1xPhospho [S]	2.255e-06	0	3	P56485	Ackr3	1	2792.41	96.3	93.3	116.1	98.2	97.6	89.7	3	3.31	142.042	32	101.9	95.1667	0.933922	0.428971
1642	TASFSESR	1xPhospho [S3]; 1xTMT6plex [N-Term]	1xPhospho [S3]	0.00280828	0.000266822	13	Q91V92	Acly	0	1193.54	101.1	87.7	103.2	118.3	96.4	100.7	2	0.81	23.2883	41	97.3333	105.133	1.08014	0.399174
2011	VDVSPTSQR	1xPhospho [S4]; 1xTMT6plex [N-Term]	1xPhospho [S4]	0.0304616	0.00208347	2	Q99KI0	Aco2	0	1297.64	94.6	89.6	98.1	95.5	103	102	2	5.17	30.5845	12	94.1	100.167	1.06447	0.149618
3566	YRADSHGELDLAR	1xPhospho [S5]; 1xTMT6plex [N-Term]	1xPhospho [S5]	0.000219377	0	7	O55137	Acot1	1	1811.86	98.5	83.7	99	94.9	100	92	3	0.22	43.169	35	93.7333	95.6333	1.02027	0.748754
4858	ADSHGELDLAR	1xPhospho [S3]; 1xTMT6plex [N-Term]	1xPhospho [S3]	0.000269189	0	8	O55137	Acot1	0	1492.7	101.4	99.6	96.1	97.5	98.7	99.3	2	0.86	42.4771	33	99.0333	98.5	0.994615	0.761814
8131	QLGSECLHVSPK	1xCarbamidomethyl [C6]; 1xPhospho [S10]; 1xTMT6plex [K12]; 1xTMT6plex [N-Term]	1xPhospho [S10]	1.29421e-05	0	3	O55137	Acot1	0	1892.97	100	100.9	83.3	103.3	73	85.5	3	0.06	80.768	36	94.7333	87.2667	0.921182	0.515899
532	IAFSTSSLLK	1xPhospho [S4]; 1xTMT6plex [K10]; 1xTMT6plex [N-Term]	1xPhospho [S4]	0.000614417	7.99737e-05	4	Q32MW3	Acot10	0	1604.91	81.3	96.4	88.4	87.6	136.6	89.1	2	2.62	180.066	30	88.7	104.433	1.17738	0.398703
3430	TISFQSR	1xPhospho [T1]; 1xTMT6plex [N-Term]	1xPhospho [T1]	0.125158	0.00653084	3	Q32MW3	Acot10	0	1147.57	91.8	90.1	110.5	87.7	118.5	93	2	1.35	52.8803	12	97.4667	99.7333	1.02326	0.853817
4832	TGNITSEGTYNSPFK	1xPhospho [S12]; 1xTMT6plex [K15]; 1xTMT6plex [N-Term]	1xPhospho [S12]	0.00346029	0.000266822	1	Q9EPL9	Acox3	0	2154.05	97.6	93.8	105.5	100.8	102.1	92.6	3	3.2	105.103	14	98.9667	98.5	0.995285	0.923273
5999	GSLPEEKDSALWSDTPK	1xAcetyl [N-Term]; 1xPhospho [S]; 2xTMT6plex [K7; K17]; 1xTMT6plex [N-Term]	1xPhospho [S]	0.00190776	0.000266822	9	Q9EPL9	Acox3	1	2669.37	89.8	95.6	103.1	91.4	99	90.3	3	-85848.9	157.386	28	96.1667	93.5667	0.972964	0.611241
6065	DSALWSDTPK	1xPhospho [T8]; 1xTMT6plex [K10]; 1xTMT6plex [N-Term]	1xPhospho [T8]	0.00217353	0.000266822	6	Q9EPL9	Acox3	0	1657.82	96.8	104.7	91.3	102.8	84.3	97.4	3	2.44	104.961	34	97.6	94.8333	0.971653	0.702068
4045	AASLDGAEEALWTTR	1xPhospho [S3]; 1xTMT6plex [N-Term]	1xPhospho [S3]	3.45973e-07	0	45	Q99PU5	Acsbg1	0	1899.91	99.9	101.8	88.8	99.5	93.1	101	3	1.43	161.214	61	96.8333	97.8667	1.01067	0.837509
1034	SFCQMLGSQATTVSDILK	1xCarbamidomethyl [C3]; 1xPhospho [S1]; 1xTMT6plex [K18]; 1xTMT6plex [N-Term]	1xPhospho [S1]	3.06158e-07	0	1	Q2XU92	Acsbg2	0	2524.26	117.8	118.1	79.6	94.5	117.9	140.6	3	1.85	217.113	54	105.167	117.667	1.11886	0.535323
1976	LDSHDFLYITGR	1xPhospho [S3]; 1xTMT6plex [N-Term]	1xPhospho [S3]	0.000476603	7.99737e-05	2	Q2XU92	Acsbg2	0	1745.85	101.9	111.4	94.2	85.7	121.7	120.4	3	0.87	149.554	30	102.5	109.267	1.06602	0.624913
2695	LMITGAAPVSATVLTFLR	1xPhospho [S10]; 1xTMT6plex [N-Term]	1xPhospho [S10]	2.50735e-08	0	1	P41216	Acsl1	0	2170.19	94.9	116.4	87.6	91.8	102.6	117.1	3	2.31	222.911	73	99.6333	103.833	1.04215	0.729732
2911	GLQGSFEELCR	1xCarbamidomethyl [C10]; 1xPhospho [S5]; 1xTMT6plex [N-Term]	1xPhospho [S5]	0.000580556	7.99737e-05	7	P41216	Acsl1	0	1604.73	111.6	109	84.3	92	105.9	118.1	2	-0.19	106.706	33	101.633	105.333	1.03641	0.763995
5207	ALKPPCDLSMQSVEIAGTTDGIR	1xCarbamidomethyl [C6]; 1xPhospho [S9]; 1xTMT6plex [K3]; 1xTMT6plex [N-Term]	1xPhospho [S9]	9.0337e-05	0	2	P41216	Acsl1	0	2997.52	98.9	107.5	104.9	94.7	110.7	102.1	3	0.55	160.278	20	103.767	102.5	0.987793	0.822137
891	LSPEPWTPETGLVTDAFK	1xPhospho [T7]; 1xTMT6plex [K18]; 1xTMT6plex [N-Term]	1xPhospho [T7]	0.000778829	0.000157952	1	Q9QUJ7	Acsl4	0	2526.29	108.3	99.2	84.6	122.6	107	101	3	5.21	218.011	30	97.3667	110.2	1.1318	0.245533
1818	VRGWSPPPEVR	1xPhospho [S5]; 1xTMT6plex [N-Term]	1xPhospho [S5]	0.0313272	0.00213472	2	Q9QXG4	Acss2	1	1588.82	87.6	90.7	97.4	91.6	116.4	87.7	3	-0.11	77.2562	7	91.9	98.5667	1.07254	0.519071
6057	GWSPPPEVR	1xPhospho [S3]; 1xTMT6plex [N-Term]	1xPhospho [S3]	0.00473872	0.000520569	24	Q9QXG4	Acss2	0	1333.65	92.2	87.3	115.7	100.7	100.2	86	2	1.19	89.8697	33	98.4	95.6333	0.971883	0.795788
7216	AELGMNDSPSQSPPVK	1xPhospho [S8]; 1xTMT6plex [K16]; 1xTMT6plex [N-Term]	1xPhospho [S8]	1.98397e-05	0	2	Q9QXG4	Acss2	0	2195.08	99.8	114.1	91.3	97.7	83.1	108.2	3	-2.62	100.973	41	101.733	96.3333	0.94692	0.61305
381	LCYVALDFENEMATAASSSSLEK	1xCarbamidomethyl [C2]; 1xPhospho [S]; 1xTMT6plex [K23]; 1xTMT6plex [N-Term]	1xPhospho [S]	1.01042e-10	0	4	P62737	Acta2	0	3074.45	112.1	100.6	75.6	134.6	118	99.3	3	-2.89	221.002	71	96.1	117.3	1.2206	0.226169
147	EITALAPSTMK	1xPhospho [T/S]; 1xOxidation [M10]; 1xTMT6plex [K11]; 1xTMT6plex [N-Term]	1xPhospho [T/S]	0.0113921	0.000964228	4	P60710; P62737; P63260	Actb; Acta2; Actg1	0	1715.91	95	90.2	84.4	116.7	111.2	101.1	3	-1.07	96.7088	10	89.8667	109.667	1.22033	0.0227689
4787	GYSFTTTAER	1xPhospho [T]; 1xTMT6plex [N-Term]	1xPhospho [T]	0.00393645	0.000393732	3	P60710; P63260	Actb; Actg1	0	1441.66	99.6	84.4	108.6	107.5	97.9	86.1	2	1.94	64.5428	15	97.5333	97.1667	0.996241	0.970722
5564	LCYVALDFEQEMATAASSSSLEK	1xCarbamidomethyl [C2]; 1xPhospho [S/T]; 1xTMT6plex [K23]; 1xTMT6plex [N-Term]	1xPhospho [S/T]	1.56911e-10	0	25	P60710; P63260	Actb; Actg1	0	3088.47	98.9	102	101.3	95.6	98.8	102.2	3	2.45	222.147	61	100.733	98.8667	0.981469	0.42915
5055	EGSPANWK	1xPhospho [S3]; 1xTMT6plex [K8]; 1xTMT6plex [N-Term]	1xPhospho [S3]	0.185204	0.00862321	1	Q9Z2N8	Actl6a	0	1426.71	98.8	93.9	113.7	102.6	109.4	91.5	2	1.01	68.2485	5	102.133	101.167	0.990535	0.908696
2776	KASDQASMQTQVLQTASLK	1xPhospho [S/T]; 2xTMT6plex [K1; K19]; 1xTMT6plex [N-Term]	1xPhospho [S/T]	1.82453e-09	0	21	Q9QY84	Actl7a	1	2802.5	107.6	120.7	80.1	93.2	112.3	115.2	3	2.65	125.936	84	102.8	106.9	1.03988	0.781348
3224	FQPSPETDGPLPLTSSTLMVSK	1xPhospho [S/T]; 1xTMT6plex [K22]; 1xTMT6plex [N-Term]	1xPhospho [S/T]	7.53522e-08	0	4	Q8CG27	Actl9	0	2870.47	116.4	114.7	89.4	95.2	120.2	114.1	3	5.02	205.715	51	106.833	109.833	1.02808	0.807501
9155	SFSTALYGESDL	1xPhospho [S10]; 1xTMT6plex [N-Term]	1xPhospho [S10]	0.00130749	0.000219575	3	P57780	Actn4	0	1598.72	117.3	103.1	107.5	83.1	96.2	102.8	2	0.42	185.022	25	109.3	94.0333	0.860323	0.0996363
3230	QKASIHEAWTDGK	1xPhospho [S4]; 2xTMT6plex [K2; K13]; 1xTMT6plex [N-Term]	1xPhospho [S4]	0.0154079	0.00135901	2	P57780; Q7TPR4	Actn4; Actn1	1	2238.19	93	89.8	125.2	93.7	126.8	96.1	3	1.25	68.54	10	102.667	105.533	1.02792	0.862577
4705	FAIQDISVEETSAK	1xPhospho [S7]; 1xTMT6plex [K14]; 1xTMT6plex [N-Term]	1xPhospho [S7]	2.0203e-07	0	12	P57780; Q7TPR4	Actn4; Actn1	0	2076.07	93	88.1	139.7	90.8	130.7	98.6	2	1.33	152.8	73	106.933	106.7	0.997818	0.991456
3080	RAFSTEK	1xPhospho [S4]; 1xTMT6plex [K7]; 1xTMT6plex [N-Term]	1xPhospho [S4]	0.044118	0.00307917	1	Q9QZB7	Actr10	1	1376.73	86.7	87.1	120.7	117.3	90.4	96.1	3	0.05	25.0798	14	98.1667	101.267	1.03158	0.834744
2125	SFLSISYPVER	1xPhospho [S1]; 1xTMT6plex [N-Term]	1xPhospho [S1]	0.00500668	0.000572879	2	Q8BXF8	Actrt3	0	1606.81	105.2	110.1	76	100.1	108.1	100.7	2	1.04	162.726	13	97.1	102.967	1.06042	0.620548
7280	DLHSDLGESSLILK	1xPhospho [S]; 1xTMT6plex [K14]; 1xTMT6plex [N-Term]	1xPhospho [S]	2.96282e-06	0	3	Q61288	Acvrl1	0	2065.1	97.9	95.7	115.7	97.3	104	91.1	3	2.03	138.415	39	103.1	97.4667	0.94536	0.485939
5010	VIANLDYSDFQIVK	1xPhospho [S8]; 1xTMT6plex [K14]; 1xTMT6plex [N-Term]	1xPhospho [S8]	7.03414e-05	0	3	P56376	Acyp1	0	2163.15	118.8	117	95.1	84.3	119.9	123.9	3	0.94	216.337	38	110.3	109.367	0.991538	0.95246
4942	SFEDLTDHPVTR	1xPhospho [S1]; 1xTMT6plex [N-Term]	1xPhospho [S1]	6.56704e-05	0	6	Q9Z0F8	Adam17	0	1725.8	102.2	104	100	102.5	97.2	104.3	2	0.4	81.6775	31	102.067	101.333	0.992815	0.777384
3342	SEPILTDIHPLHTTAESLER	1xPhospho [T14]; 1xTMT6plex [N-Term]	1xPhospho [T14]	0.000340059	7.99737e-05	1	O35227	Adam7	0	2568.29	90.6	96.4	96.3	100.8	93.7	96	3	3.4	117.82	15	94.4333	96.8333	1.02541	0.44522
4845	QTDNVNLNLDTQSGCER	1xCarbamidomethyl [C15]; 1xPhospho [S/T]; 1xTMT6plex [N-Term]	1xPhospho [S/T]	1.95547e-08	0	12	O35227	Adam7	0	2273.01	103	115.3	60.6	100.9	76.4	100.2	3	1.99	81.5216	74	92.9667	92.5	0.99498	0.981003
1299	SVELGLEER	1xPhospho [S1]; 1xTMT6plex [N-Term]	1xPhospho [S1]	0.035274	0.00228835	1	P84309	Adcy5	0	1340.67	101.5	90.9	103.8	101.9	114.1	109.5	2	-1.07	89.2944	3	98.7333	108.5	1.09892	0.14097
2427	NAEPPSPTPAAHTR	1xPhospho [S6]; 1xTMT6plex [N-Term]	1xPhospho [S6]	0.000309818	0	3	Q01341	Adcy6	0	1754.84	93.6	88	101.2	80.7	105.5	110.7	3	0.98	13.8793	23	94.2667	98.9667	1.04986	0.663299
6538	ANSMEGLMPR	1xPhospho [S3]; 1xOxidation [M4]; 1xTMT6plex [N-Term]	1xPhospho [S3]	0.00198657	0.000266822	5	Q01341	Adcy6	0	1430.64	99.5	92.1	115.3	98	105.4	91.8	2	1.76	51.3588	22	102.3	98.4	0.961877	0.647049
7571	ANSMEGLMPR	1xPhospho [S3]; 1xTMT6plex [N-Term]	1xPhospho [S3]	0.000281032	0	12	Q01341	Adcy6	0	1414.64	98.7	94.8	117.1	98.4	99.3	93.7	2	0.6	100.501	37	103.533	97.1333	0.938184	0.417856
4469	RNSGATFTEGSWSPELPFDNIVGK	1xPhospho [S/T]; 1xTMT6plex [K24]; 1xTMT6plex [N-Term]	1xPhospho [S/T]	3.97285e-06	0	20	P97490	Adcy8	1	3147.56	101.5	104.1	74	97.6	79	103.7	3	2.29	205.948	39	93.2	93.4333	1.0025	0.985612
6241	GQGTASPGSVSDLAQTVK	1xPhospho [S9]; 1xTMT6plex [K18]; 1xTMT6plex [N-Term]	1xPhospho [S9]	3.33442e-06	0	2	P51830	Adcy9	0	2241.15	98.1	101.8	107.6	100	101.2	96.5	3	1.25	113.346	43	102.5	99.2333	0.96813	0.351905
7173	HATSSPK	1xPhospho [S5]; 1xTMT6plex [K7]; 1xTMT6plex [N-Term]	1xPhospho [S5]	0.0165704	0.00140661	3	P51830	Adcy9	0	1265.67	95.5	95	107.2	96.5	94	91.7	3	-0.14	6.9577	20	99.2333	94.0667	0.947934	0.288011
872	AAVVTSPPPTTAPHK	1xPhospho [T/S]; 1xTMT6plex [K15]; 1xTMT6plex [N-Term]	1xPhospho [T/S]	3.89376e-07	0	28	Q9QYC0	Add1	0	2012.1	92.4	87.8	109.9	115.4	113.8	99.7	3	1.9	61.611	51	96.7	109.633	1.13375	0.197567
1468	YSDVEVPASVTGHSFASDGDSGTCSPLR	1xCarbamidomethyl [C24]; 1xPhospho [S/T]; 1xTMT6plex [N-Term]	1xPhospho [S/T]	1.44453e-05	0	3	Q9QYC0	Add1	0	3207.41	98	96.9	97.4	114.2	101.3	103.1	3	-1.18	133.088	24	97.4333	106.2	1.08998	0.0961665
2722	TSTSAVPNLFVPLNTNPK	1xPhospho [S/T]; 1xTMT6plex [K18]; 1xTMT6plex [N-Term]	1xPhospho [S/T]	8.23658e-06	0	15	Q9QYC0	Add1	0	2438.31	97.3	98.6	97.8	107.3	102.9	95.7	3	2.03	189.053	41	97.9	101.967	1.04154	0.297979
2917	GDDASEEGQNGSSPK	1xPhospho [S]; 1xTMT6plex [K15]; 1xTMT6plex [N-Term]	1xPhospho [S]	1.95992e-05	0	4	Q9QYC0	Add1	0	2015.9	100.3	100.5	81.5	88.2	90.5	113.8	3	1.2	18.5703	45	94.1	97.5	1.03613	0.758399
3144	SPGTPAGEGSGSPPK	1xPhospho [T4]; 1xTMT6plex [K15]; 1xTMT6plex [N-Term]	1xPhospho [T4]	2.13022e-07	0	7	Q9QYC0	Add1	0	1863.93	97.1	86.6	110.9	106.8	107.5	89.2	2	2.01	34.6737	70	98.2	101.167	1.03021	0.764199
3680	EKSPPDQSAVPNTPPSTPVK	1xPhospho [T13]; 2xTMT6plex [K2; K20]; 1xTMT6plex [N-Term]	1xPhospho [T13]	0.000122623	0	2	Q9QYC0	Add1	1	2843.52	98.8	104.9	96.3	98.4	105.5	101.5	4	-0.39	84.0345	15	100	101.8	1.018	0.612162
4314	SPPDQSAVPNTPPSTPVK	1xPhospho [T11]; 1xTMT6plex [K18]; 1xTMT6plex [N-Term]	1xPhospho [T11]	2.93932e-07	0	24	Q9QYC0	Add1	0	2357.22	101.5	103.6	92.4	105.6	93.6	100	3	2.62	90.5691	59	99.1667	99.7333	1.00571	0.913186
4344	SRSPGTPAGEGSGSPPK	1xPhospho [S/T]; 1xTMT6plex [K17]; 1xTMT6plex [N-Term]	1xPhospho [S/T]	1.10978e-07	0	4	Q9QYC0	Add1	1	2107.06	100.8	85.6	115.8	104.7	110.3	88.7	3	2.69	17.8867	45	100.733	101.233	1.00496	0.965477
6209	QKGSEENLDETR	1xPhospho [S4]; 1xTMT6plex [K2]; 1xTMT6plex [N-Term]	1xPhospho [S4]	0.00116116	0.000219575	4	Q9QYC0	Add1	1	1943.95	92.5	93.2	104	90.4	100.1	90.1	2	1.31	26.7706	25	96.5667	93.5333	0.968588	0.574182
6699	SPPDQSAVPNTPPSTPVKLEEDLPQEPTSR	2xPhospho [T11; S14]; 1xTMT6plex [K18]; 1xTMT6plex [N-Term]	2xPhospho [T11; S14]	1.82442e-06	0	3	Q9QYC0	Add1	1	3831.85	107	101.7	100.4	93.5	100.5	102.2	4	5.6	155.707	20	103.033	98.7333	0.958266	0.267508
6915	SPPDQSAVPNTPPSTPVKLEEDLPQEPTSR	1xPhospho [T11]; 1xTMT6plex [K18]; 1xTMT6plex [N-Term]	1xPhospho [T11]	1.08293e-09	0	21	Q9QYC0	Add1	1	3751.88	99.2	97.4	110.5	98.8	99.2	94.9	4	1.04	146.405	30	102.367	97.6333	0.953761	0.335064
7097	SPGTPAGEGSGSPPKWQIGEQEFEALMR	1xPhospho [S]; 1xTMT6plex [K15]; 1xTMT6plex [N-Term]	1xPhospho [S]	2.01205e-08	0	5	Q9QYC0	Add1	1	3481.69	95	94.2	118	95.2	102.9	93.6	4	0.44	214.393	44	102.4	97.2333	0.949544	0.568005
7869	KQKGSEENLDETR	1xPhospho [S5]; 2xTMT6plex [K1; K3]; 1xTMT6plex [N-Term]	1xPhospho [S5]	0.00173973	0.000266822	3	Q9QYC0	Add1	2	2301.21	96.1	78.1	109.5	90.4	96.3	77.1	3	0.14	23.82	13	94.5667	87.9333	0.929855	0.569678
1715	SRSPSTESQLMSK	2xPhospho [S8; T/S]; 1xTMT6plex [K13]; 1xTMT6plex [N-Term]	2xPhospho [S8; T/S]	0.0528463	0.0038224	5	Q9QYB8	Add2	1	2055.96	94.1	89.1	112.1	99.4	117.4	101.1	3	-1.08	75.055	15	98.4333	105.967	1.07653	0.451467
2677	SPSTESQLMSK	2xPhospho [T/S]; 1xTMT6plex [K11]; 1xTMT6plex [N-Term]	2xPhospho [T/S]	0.0036816	0.000266822	8	Q9QYB8	Add2	0	1812.83	100.8	89.4	117.1	108	109.3	103.1	2	-0.81	106.823	28	102.433	106.8	1.04263	0.624882
3700	SRSPSTESQLMSK	1xPhospho [S]; 1xTMT6plex [K13]; 1xTMT6plex [N-Term]	1xPhospho [S]	0.000591636	7.99737e-05	2	Q9QYB8	Add2	1	1975.99	102.8	86.5	112.2	103.4	115.4	88	3	4.32	50.0034	8	100.5	102.267	1.01758	0.879321
267	SDVEIPATVTAFSFEDDSAPLSPLK	1xPhospho [S22]; 1xTMT6plex [K25]; 1xTMT6plex [N-Term]	1xPhospho [S22]	6.64092e-08	0	1	Q9QYB5	Add3	0	3174.59	94.8	88.8	77.8	132.9	118.7	93.6	4	0.55	219.565	64	87.1333	115.067	1.32058	0.0895267
1224	SSDTSPAVVTTPPPPSMPHK	1xAcetyl [N-Term]; 1xPhospho [T/S]; 1xTMT6plex [K20]; 1xTMT6plex [N-Term]	1xPhospho [T/S]	1.95196e-05	0	20	Q9QYB5	Add3	0	2613.3	94.7	94.2	95.8	110.3	105.8	98.4	2	-87690.2	104.605	54	94.9	104.833	1.10467	0.047001
4951	SSDTSPAVVTTPPPPSMPHK	1xAcetyl [N-Term]; 1xPhospho [S/T]; 1xOxidation [M17]; 1xTMT6plex [K20]; 1xTMT6plex [N-Term]	1xPhospho [S/T]	0.00119713	0.000219575	8	Q9QYB5	Add3	0	2629.3	102.7	100.5	99.4	100.4	97.7	102.3	3	-87157	74.1751	19	100.867	100.133	0.99273	0.679693
6886	TEEVLSPDGSPSKSPSK	1xPhospho [S]; 2xTMT6plex [K13; K17]; 1xTMT6plex [N-Term]	1xPhospho [S]	2.10876e-05	0	50	Q9QYB5	Add3	1	2512.32	98.2	93.5	110.4	104.2	97	87.2	3	1.44	77.2692	31	100.7	96.1333	0.954651	0.552187
7881	TEEVLSPDGSPSKSPSKK	1xPhospho [S]; 3xTMT6plex [K13; K17; K18]; 1xTMT6plex [N-Term]	1xPhospho [S]	2.25967e-05	0	37	Q9QYB5	Add3	2	2869.57	95.6	90.6	115.7	104.3	94.4	81.9	4	0.4	69.4751	24	100.633	93.5333	0.929447	0.518549
9274	TEEVLSPDGSPSKSPSK	2xPhospho [S]; 2xTMT6plex [K13; K17]; 1xTMT6plex [N-Term]	2xPhospho [S]	0.000660071	7.99737e-05	8	Q9QYB5	Add3	1	2592.28	109.8	95.6	119.1	84.8	94	94.2	4	1.6	95.0741	17	108.167	91	0.841294	0.084056
1190	QRSPTILETSPQQIR	1xPhospho [S3]; 1xTMT6plex [N-Term]	1xPhospho [S3]	4.89027e-06	0	3	G3UZ78	Adgb	1	2063.08	104.6	110.3	81.4	92.2	111.5	124.3	3	2.32	65.4008	44	98.7667	109.333	1.10699	0.457127
1508	LTEEPSSESK	1xPhospho [S7]; 1xTMT6plex [K10]; 1xTMT6plex [N-Term]	1xPhospho [S7]	0.000971952	0.000219575	3	G3UZ78	Adgb	0	1644.81	110	122	82	92.3	121	128.1	2	0.98	56.766	39	104.667	113.8	1.08726	0.601514
2277	QRSPTILETSPQQIR	2xPhospho [S3; S/T]; 1xTMT6plex [N-Term]	2xPhospho [S3; S/T]	0.000106545	0	8	G3UZ78	Adgb	1	2143.05	108.6	115.1	81.5	88.4	110.7	123.1	3	1.31	83.2034	48	101.733	107.4	1.0557	0.715023
3725	DLISLTTATLDKSQEELAINEGVAK	1xPhospho [S/T]; 2xTMT6plex [K12; K25]; 1xTMT6plex [N-Term]	1xPhospho [S/T]	2.29233e-08	0	8	G3UZ78	Adgb	1	3426.86	110.5	128.9	87.4	82.4	122.2	127.8	4	-2.56	209.06	41	108.933	110.8	1.01714	0.92515
8834	TAKSPIFHFFEDPEGK	1xPhospho [T/S]; 2xTMT6plex [K3; K16]; 1xTMT6plex [N-Term]	1xPhospho [T/S]	2.56312e-05	0	8	G3UZ78	Adgb	1	2617.37	103.5	90.9	100.1	93.4	77.9	90.7	3	-3.36	168.905	29	98.1667	87.3333	0.889643	0.149591
4024	ALPTATEDGSPVLGEGPASLK	1xPhospho [S10]; 1xTMT6plex [K21]; 1xTMT6plex [N-Term]	1xPhospho [S10]	2.64365e-10	0	9	Q91ZV8	Adgra2	0	2548.33	98.3	110.1	91.3	102.9	98.1	102	3	5.45	157.507	74	99.9	101	1.01101	0.855879
6499	STSIGSSTPVFSMSSPISR	1xPhospho [S]; 1xTMT6plex [N-Term]	1xPhospho [S]	8.10876e-08	0	10	G5E8Q8	Adgrf5	0	2237.07	94.1	95.7	114.2	98	99	95.7	2	0.47	141.994	65	101.333	97.5667	0.962829	0.59461
6694	STSIGSSTPVFSMSSPISR	1xPhospho [S15]; 1xOxidation [M13]; 1xTMT6plex [N-Term]	1xPhospho [S15]	4.79167e-06	0	2	G5E8Q8	Adgrf5	0	2253.07	110.9	99.6	89	92	90.1	105	3	2.69	109.772	25	99.8333	95.7	0.958598	0.627121
2950	LPISSGSTSSSR	1xPhospho [S]; 1xTMT6plex [N-Term]	1xPhospho [S]	0.0428618	0.00286712	3	Q8K209	Adgrg1	0	1487.73	93.7	100.1	104.4	100.2	103.7	104.8	2	0.89	53.2264	1	99.4	102.9	1.03521	0.361953
6234	RGSLHFIEQM	1xPhospho [S3]; 1xOxidation [M10]; 1xTMT6plex [N-Term]	1xPhospho [S3]	0.0416437	0.00270721	10	Q8CJ12	Adgrg2	1	1542.73	96.4	97	86.4	106.4	75.5	89	2	1.24	58.0579	23	93.2667	90.3	0.968192	0.772309
8508	RGSLHFIEQM	1xPhospho [S3]; 1xTMT6plex [N-Term]	1xPhospho [S3]	0.0486931	0.00350762	13	Q8CJ12	Adgrg2	1	1526.74	101.4	109.1	92.1	99.9	74.4	100.1	3	1.89	94.0529	16	100.867	91.4667	0.906808	0.393862
6129	GNSDGYIIPINK	1xPhospho [S3]; 1xTMT6plex [K12]; 1xTMT6plex [N-Term]	1xPhospho [S3]	0.00181789	0.000266822	4	Q8JZZ7	Adgrl2	0	1828.96	101.2	104	98.6	100.5	96.6	97.7	3	-1.1	133.31	21	101.267	98.2667	0.970375	0.19764
5398	EFGASECISPQDFSK	1xCarbamidomethyl [C7]; 1xPhospho [S14]; 1xTMT6plex [K15]; 1xTMT6plex [N-Term]	1xPhospho [S14]	1.83935e-06	0	7	P28474	Adh5	0	2240.03	98.6	102.6	91.8	96.3	93.5	98.6	2	4.49	140.425	51	97.6667	96.1333	0.9843	0.682281
6914	AQSEEDLSALFEASMK	1xPhospho [S3]; 1xOxidation [M15]; 1xTMT6plex [K16]; 1xTMT6plex [N-Term]	1xPhospho [S3]	4.82791e-05	0	2	Q8R0N6	Adhfe1	0	2310.1	96.6	97.4	108.9	93.7	100.8	94.4	3	0.2	185.577	33	100.967	96.3	0.95378	0.364979
9378	AQSEEDLSALFEASMK	1xPhospho [S3]; 1xTMT6plex [K16]; 1xTMT6plex [N-Term]	1xPhospho [S3]	2.44646e-06	0	9	Q8R0N6	Adhfe1	0	2294.1	94.8	81.7	161.7	88.5	105	78.3	3	1.68	213.541	39	112.733	90.6	0.803666	0.442027
9039	RPSECGCEETFPGEEDGLHW	2xCarbamidomethyl [C5; C7]; 1xPhospho [S3]; 1xTMT6plex [N-Term]	1xPhospho [S3]	2.44112e-05	0	10	Q8R400	Adig	0	2701.09	93.6	88.1	142	92.6	104.5	85.6	3	-0.18	139.193	36	107.9	94.2333	0.87334	0.489766
7703	LMHDASDSEVDQDDVVEWK	2xPhospho [S6; S8]; 1xTMT6plex [K19]; 1xTMT6plex [N-Term]	2xPhospho [S6; S8]	0.000292228	0	2	Q9Z103	Adnp	0	2836.22	102.8	111.8	93.5	91.4	91.2	105.4	3	-1	171.028	23	102.7	96	0.934761	0.39704
7936	LMHDASDSEVDQDDVVEWK	1xPhospho [S6]; 1xTMT6plex [K19]; 1xTMT6plex [N-Term]	1xPhospho [S6]	1.51887e-07	0	3	Q9Z103	Adnp	0	2756.25	101.7	107.1	90.3	93.3	80.9	103.2	3	-0.11	148.47	36	99.7	92.4667	0.927449	0.424017
9086	LMHDASDSEVDQDDVVEWK	2xPhospho [S6; S8]; 1xOxidation [M2]; 1xTMT6plex [K19]; 1xTMT6plex [N-Term]	2xPhospho [S6; S8]	1.45634e-05	0	2	Q9Z103	Adnp	0	2852.21	111.6	109.3	106.1	100.5	85.6	98	3	4.68	151.822	33	109	94.7	0.868807	0.0426744
3112	RGPGAAGPGASGSGHGEER	1xPhospho [S13]; 1xTMT6plex [N-Term]	1xPhospho [S13]	3.44564e-08	0	2	Q01338	Adra2a	1	2015.92	91.4	95.9	122.1	99.2	113.3	106.5	3	1.33	6.7832	57	103.133	106.333	1.03103	0.773708
7792	FSPEESPPSPSR	2xPhospho [S6; S9]; 1xTMT6plex [N-Term]	2xPhospho [S6; S9]	0.000558995	7.99737e-05	5	P25962	Adrb3	0	1705.71	104.2	90.9	127.8	89.1	108.3	103.5	3	3.07	81.7887	31	107.633	100.3	0.931867	0.581219
8784	ELGRFSPEESPPSPSR	2xPhospho [S6; S10]; 1xTMT6plex [N-Term]	2xPhospho [S6; S10]	0.0175511	0.00145846	3	P25962	Adrb3	1	2160.96	105.9	89.6	127.3	88.6	104.9	94.7	3	2.44	97.8519	7	107.6	96.0667	0.892813	0.387578
9243	FSPEESPPSPSR	1xPhospho [S]; 1xTMT6plex [N-Term]	1xPhospho [S]	6.48786e-05	0	39	P25962	Adrb3	0	1625.74	94.3	83.1	161.9	85.2	112.3	90.2	2	1.52	65.7701	45	113.1	95.9	0.847922	0.544186
887	SGTSSPQSPVFR	2xPhospho [S8; T/S]; 1xTMT6plex [N-Term]	2xPhospho [S8; T/S]	0.00747335	0.000676706	6	Q80YS6	Afap1	0	1638.71	93.4	97.3	93.4	107	105.6	109	2	1.47	61.5353	23	94.7	107.2	1.132	0.00156155
2000	TASNAEQYK	1xPhospho [S3]; 1xTMT6plex [K9]; 1xTMT6plex [N-Term]	1xPhospho [S3]	0.000925573	0.000219575	3	Q80YS6	Afap1	0	1549.77	113	97.3	95.3	94.1	112.5	118.8	2	3.18	47.8018	29	101.867	108.467	1.06479	0.516485
2500	SGTSSPQSPVFR	1xPhospho [S8]; 1xTMT6plex [N-Term]	1xPhospho [S8]	0.000773005	0.000157952	4	Q80YS6	Afap1	0	1558.75	98.1	92	118.4	96.1	120.6	106.5	2	-2.05	40.7492	35	102.833	107.733	1.04765	0.670226
6271	TLENSPISSCDTSDAEGPLPVNSAAVLK	1xCarbamidomethyl [C10]; 1xPhospho [S/T]; 1xTMT6plex [K28]; 1xTMT6plex [N-Term]	1xPhospho [S/T]	0.000582755	7.99737e-05	2	Q80YS6	Afap1	0	3410.68	93.1	98.6	113.4	96.9	100.4	97.9	4	-0.7	176.568	23	101.7	98.4	0.967552	0.620026
5037	SPSIVTSNQGR	1xPhospho [S3]; 1xTMT6plex [N-Term]	1xPhospho [S3]	0.00662842	0.000676706	1	Q8BZI0	Afap1l1	0	1454.72	103.2	105.3	96.3	96.8	110.8	94.4	2	2.23	36.1241	1	101.6	100.667	0.990814	0.879782
1667	KFSEPNTYIDGLPSR	1xPhospho [S3]; 1xTMT6plex [K1]; 1xTMT6plex [N-Term]	1xPhospho [S3]	1.79946e-05	0	5	Q5DTU0	Afap1l2	1	2262.16	94.2	90	106	107.4	109.1	96.6	3	1.82	127.409	44	96.7333	104.367	1.07891	0.284718
5208	ISFPANCPDTMASAPIAASPPVK	1xCarbamidomethyl [C7]; 1xPhospho [S19]; 1xTMT6plex [K23]; 1xTMT6plex [N-Term]	1xPhospho [S19]	1.81718e-07	0	4	Q5DTU0	Afap1l2	0	2880.44	106.9	103.4	92.2	103.5	93.2	102.1	3	5.37	179.335	62	100.833	99.6	0.987769	0.833037
17	TQVLSPDSLFTAK	1xPhospho [S5]; 1xTMT6plex [K13]; 1xTMT6plex [N-Term]	1xPhospho [S5]	2.98707e-06	0	9	Q9QZQ1	Afdn	0	1945.04	81.8	77.5	93.4	145.7	152.5	123.9	2	-1.34	177.417	61	84.2333	140.7	1.67036	0.00458025
653	LFSQGQDVSDK	1xPhospho [S3]; 1xTMT6plex [K11]; 1xTMT6plex [N-Term]	1xPhospho [S3]	0.000233675	0	7	Q9QZQ1	Afdn	0	1761.88	96.6	89.2	110.5	111.2	124.5	107.9	2	4.18	110.953	50	98.7667	114.533	1.15964	0.121582
2214	SSPNVANQPPSPGGK	1xPhospho [S11]; 1xTMT6plex [K15]; 1xTMT6plex [N-Term]	1xPhospho [S11]	8.47474e-06	0	9	Q9QZQ1	Afdn	0	1975.01	93.1	99.8	118.4	97	125.7	106.6	2	1.68	48.435	59	103.767	109.767	1.05782	0.62451
4106	EELSSGDSLSPDPWK	1xPhospho [S]; 1xTMT6plex [K15]; 1xTMT6plex [N-Term]	1xPhospho [S]	1.00963e-05	0	4	Q9QZQ1	Afdn	0	2185.05	109.7	110	96.4	102.6	111.7	104.9	3	0.75	147.336	38	105.367	106.4	1.00981	0.853583
5162	QGAIYHGLATLLNQPSPMMQR	1xPhospho [S16]; 1xTMT6plex [N-Term]	1xPhospho [S16]	2.83337e-09	0	6	Q9QZQ1	Afdn	0	2635.31	99.1	105.4	99.6	99.4	95.9	105.4	3	-0.04	178.803	50	101.367	100.233	0.988819	0.757837
6286	TISNPEVVMK	1xPhospho [S3]; 1xTMT6plex [K10]; 1xTMT6plex [N-Term]	1xPhospho [S3]	0.00158833	0.000266822	1	Q9QZQ1	Afdn	0	1655.88	100.5	90.8	129.1	100.1	114.3	95.5	2	0.71	112.235	25	106.8	103.3	0.967228	0.798256
7422	QGAIYHGLATLLNQPSPMMQR	1xPhospho [S16]; 1xOxidation [M19]; 1xTMT6plex [N-Term]	1xPhospho [S16]	4.58169e-06	0	1	Q9QZQ1	Afdn	0	2651.3	102.8	104.8	109.1	97.2	102	99.1	3	4	167.214	17	105.567	99.4333	0.941901	0.0576513
7432	SSPNVANQPPSPGGK	2xPhospho [S11; S]; 1xTMT6plex [K15]; 1xTMT6plex [N-Term]	2xPhospho [S11; S]	0.000102346	0	10	Q9QZQ1	Afdn	0	2054.97	101.7	98.3	99.9	88.4	93.8	100.2	3	2.52	63.5317	21	99.9667	94.1333	0.941647	0.175594
8139	DLQYITISKEELSSGDSLSPDPWK	1xPhospho [S8]; 2xTMT6plex [K9; K24]; 1xTMT6plex [N-Term]	1xPhospho [S8]	5.9463e-06	0	2	Q9QZQ1	Afdn	1	3475.79	95.5	99.6	118.4	101.7	100.2	86.8	4	0.78	203.525	26	104.5	96.2333	0.920893	0.385515
8300	ITSVSTGNLCTEEQSPPPRPEAYPIPTQTYTR	1xCarbamidomethyl [C10]; 1xPhospho [T/S]; 1xTMT6plex [N-Term]	1xPhospho [T/S]	3.17586e-09	0	22	Q9QZQ1	Afdn	0	3899.87	96.8	97.5	122.2	95.2	102.6	92	4	2.7	144.935	51	105.5	96.6	0.91564	0.375
8522	TSSVVTLEVAK	1xPhospho [S3]; 1xTMT6plex [K11]; 1xTMT6plex [N-Term]	1xPhospho [S3]	1.47422e-05	0	1	Q9QZQ1	Afdn	0	1671.93	98.8	89.9	124.4	97.5	97	89.2	2	1.88	114.085	50	104.367	94.5667	0.9061	0.410922
2742	FPFPTKDPLHVSPATQSQK	1xPhospho [S12]; 2xTMT6plex [K6; K19]; 1xTMT6plex [N-Term]	1xPhospho [S12]	0.00298271	0.000266822	1	O88573	Aff1	1	2892.56	92.7	103.6	96.2	106	96.2	102.3	4	6.19	147.877	9	97.5	101.5	1.04103	0.404869
4275	ELLSPLSEPDDRYPLIVK	1xPhospho [S]; 1xTMT6plex [K18]; 1xTMT6plex [N-Term]	1xPhospho [S]	3.49008e-05	0	8	Q9ESC8	Aff4	1	2622.42	94.6	103.4	82.8	103	83.1	96.5	4	-1.22	190.804	28	93.6	94.2	1.00641	0.946248
4441	NSYSNSQAPSPGLGSK	1xPhospho [S10]; 1xTMT6plex [K16]; 1xTMT6plex [N-Term]	1xPhospho [S10]	1.17489e-06	0	1	Q9ESC8	Aff4	0	2132.04	101	108.1	95.2	98.1	106.4	100.7	3	-3.19	69.5765	48	101.433	101.733	1.00296	0.949638
4542	EKDLLPSPAGPILSK	1xPhospho [S7]; 2xTMT6plex [K2; K15]; 1xTMT6plex [N-Term]	1xPhospho [S7]	3.22815e-07	0	5	Q9ESC8	Aff4	1	2332.35	100.9	108	87.8	109.4	88.8	98.8	3	0.33	154.06	58	98.9	99	1.00101	0.99106
6023	AVGMPSPVSPK	1xPhospho [S]; 1xTMT6plex [K11]; 1xTMT6plex [N-Term]	1xPhospho [S]	0.000173608	0	8	Q9ESC8	Aff4	0	1607.86	103	101.9	97.2	99.4	93.4	101	3	3.05	98.0426	29	100.7	97.9333	0.972526	0.396741
6247	VNPHKVSPASSVDSNIPSSQAYK	1xPhospho [S]; 2xTMT6plex [K5; K23]; 1xTMT6plex [N-Term]	1xPhospho [S]	5.60847e-05	0	2	Q9ESC8	Aff4	1	3179.67	101.1	105.6	90.1	97	88.4	101.9	4	-0.37	92.8917	8	98.9333	95.7667	0.967992	0.629066
7943	YPESNRTPVKPSSVEEEDSFFR	1xPhospho [T/S]; 1xTMT6plex [K10]; 1xTMT6plex [N-Term]	1xPhospho [T/S]	3.48725e-06	0	4	Q9ESC8	Aff4	1	3138.52	106	127.4	67.3	110.1	67.1	101.6	4	0.68	116.813	11	100.233	92.9333	0.92717	0.756245
2164	SFSPGDFR	1xPhospho [S3]; 1xTMT6plex [N-Term]	1xPhospho [S3]	0.16791	0.00784223	1	Q80WT5	Aftph	0	1221.55	101.5	101.9	75	107.3	83.6	104	2	1.26	98.3714	21	92.8	98.3	1.05927	0.659654
7833	LDPPPSPHANR	1xPhospho [S6]; 1xTMT6plex [N-Term]	1xPhospho [S6]	0.000538211	7.99737e-05	9	Q8BXK8	Agap1	0	1509.74	107.9	96.2	102.1	95.1	101.1	88.8	3	0.8	23.5318	27	102.067	95	0.930764	0.222775
8613	YLTGTYVQEESPEGGR	1xPhospho [S11]; 1xTMT6plex [N-Term]	1xPhospho [S11]	1.05677e-06	0	6	Q8BXK8; Q8VHH5	Agap1; Agap3	0	2094.96	103.9	110.2	89.7	91.5	79.3	103.1	3	6.6	102.749	56	101.267	91.3	0.90158	0.337894
2031	LEPPPSPHSNR	1xPhospho [S6]; 1xTMT6plex [N-Term]	1xPhospho [S6]	0.0063512	0.000676706	6	Q8VHH5	Agap3	0	1539.75	111.9	92.8	76.2	99.5	88.8	110.5	3	3.91	25.0835	19	93.6333	99.6	1.06372	0.646919
7843	GTPSQSPVVGR	1xPhospho [S6]; 1xTMT6plex [N-Term]	1xPhospho [S6]	0.00428782	0.000393732	5	Q8K2K6	Agfg1	0	1393.7	104.9	104.1	99.5	98.6	96.3	92.2	2	1.99	19.831	36	102.833	95.7	0.930632	0.0471414
3583	SASFNTDPYVR	1xPhospho [S3]; 1xTMT6plex [N-Term]	1xPhospho [S3]	0.200227	0.0091538	1	Q8CJG0	Ago2	0	1565.72	105	112.9	74.3	95.3	90.2	112.5	2	-0.13	81.8511	18	97.4	99.3333	1.01985	0.893586
2794	GISDPLTVFEHTEAAAR	1xPhospho [S3]; 1xTMT6plex [N-Term]	1xPhospho [S3]	3.1024e-05	0	1	Q8C0I1	Agps	0	2123.04	100	103.7	84.4	99.2	92.7	107.5	3	0.19	173.093	30	96.0333	99.8	1.03922	0.633164
7398	AASAAGASPAATPAAPESGTIPK	1xPhospho [S8]; 1xTMT6plex [K23]; 1xTMT6plex [N-Term]	1xPhospho [S8]	3.7833e-06	0	1	Q8C0I1	Agps	0	2532.31	107.1	95.2	109	94.5	105.5	93.4	3	2.94	90.4477	22	103.767	97.8	0.942499	0.361301
9364	STCAQLENPSVETLPESTFEPVPIQAK	1xCarbamidomethyl [C3]; 1xPhospho [S/T]; 1xTMT6plex [K27]; 1xTMT6plex [N-Term]	1xPhospho [S/T]	7.8807e-08	0	4	P11859	Agt	0	3510.75	103.2	103	128	84.7	91	95.3	4	1.39	192.238	26	111.4	90.3333	0.810892	0.0760119
2291	TEQPSPVVHSFPHPELPEAFVGTPISNTSQR	1xPhospho [S/T]; 1xTMT6plex [N-Term]	1xPhospho [S/T]	4.81276e-09	0	3	Q8CJF7	Ahctf1	0	3694.81	98.9	90	106.7	100.7	108.7	102.5	4	7.61	165.206	32	98.5333	103.967	1.05514	0.371153
2314	NLSFDELYPLGAEK	1xPhospho [S3]; 1xTMT6plex [K14]; 1xTMT6plex [N-Term]	1xPhospho [S3]	0.000130223	0	2	Q8CJF7	Ahctf1	0	2134.09	108.1	104.1	96.7	92.3	108.2	125.3	3	-0.99	204.582	35	102.967	108.6	1.05471	0.606634
3564	EVSVSSVTEEPK	2xPhospho [S3; S/T]; 1xTMT6plex [K12]; 1xTMT6plex [N-Term]	2xPhospho [S3; S/T]	0.00780695	0.000676706	7	Q8CJF7	Ahctf1	0	1908.9	109.1	100.9	100.3	104.8	104.7	107.1	3	2.48	104.699	27	103.433	105.533	1.0203	0.515175
4435	GSSWSPPPVEIK	1xPhospho [S]; 1xTMT6plex [K12]; 1xTMT6plex [N-Term]	1xPhospho [S]	0.000345361	7.99737e-05	16	Q8CJF7	Ahctf1	0	1821.96	102.4	101.2	96.7	99.7	98.9	102.6	2	4.84	137.499	19	100.1	100.4	1.003	0.891632
4505	SLTPPFR	1xPhospho [T3]; 1xTMT6plex [N-Term]	1xPhospho [T3]	0.102506	0.00538061	14	Q8CJF7	Ahctf1	0	1126.59	95.7	95.1	104.9	97.8	99.7	98.7	2	0.38	89.8545	28	98.5667	98.7333	1.00169	0.961184
5232	EREVSVSSVTEEPK	2xPhospho [S5; S]; 1xTMT6plex [K14]; 1xTMT6plex [N-Term]	2xPhospho [S5; S]	0.00299564	0.000266822	2	Q8CJF7	Ahctf1	1	2194.04	102	102.7	105	108.3	98.7	98.7	3	0.92	80.3941	16	103.233	101.9	0.987084	0.708983
5463	TTPLASPSLSPGR	2xPhospho [S6; S10]; 1xTMT6plex [N-Term]	2xPhospho [S6; S10]	0.00941308	0.000730064	1	Q8CJF7	Ahctf1	0	1672.79	93.2	98	112.1	91.6	97.8	108.8	2	-0.32	96.4954	19	101.1	99.4	0.983185	0.833544
5850	TTPLASPSLSPGR	1xPhospho [S]; 1xTMT6plex [N-Term]	1xPhospho [S]	0.000170187	0	3	Q8CJF7	Ahctf1	0	1592.82	86.8	101	110.3	104.9	92.3	93.8	3	2.24	80.029	23	99.3667	97	0.976182	0.779536
6957	LLDLVVHPVPQPSQCLEFIQQSPTR	1xCarbamidomethyl [C15]; 1xPhospho [S22]; 1xTMT6plex [N-Term]	1xPhospho [S22]	1.91605e-07	0	4	Q8CJF7	Ahctf1	0	3210.66	93.1	101	107.9	93	95.2	99.6	3	-0.45	216.448	37	100.667	95.9333	0.95298	0.370435
8999	SISQSSTDSYSSAASYTDSSDDEVSPR	1xPhospho [S]; 1xTMT6plex [N-Term]	1xPhospho [S]	4.03855e-15	0	8	Q80SW1	Ahcyl1	0	3138.31	105.2	104.3	92.7	86.2	88.6	90.3	3	3.71	103.131	133	100.733	88.3667	0.877234	0.0421163
9433	SISQSSTDSYSSAASYTDSSDDEVSPR	2xPhospho [S/Y/T]; 1xTMT6plex [N-Term]	2xPhospho [S/Y/T]	2.30142e-13	0	5	Q80SW1	Ahcyl1	0	3218.28	93.5	95.7	149.6	78.4	88.6	84.1	3	3.35	112.43	122	112.933	83.7	0.741145	0.190745
1591	SISQSSTDSYSSAASYTDSSDDETSPR	1xPhospho [S20]; 1xTMT6plex [N-Term]	1xPhospho [S20]	5.92378e-15	0	2	Q68FL4	Ahcyl2	0	3140.29	92.5	89.5	92.1	87.2	105.2	104.5	3	5.03	90.9165	122	91.3667	98.9667	1.08318	0.271378
8197	SISQSSTDSYSSAASYTDSSDDETSPR	2xPhospho [S19; S20]; 1xTMT6plex [N-Term]	2xPhospho [S19; S20]	3.61774e-15	0	4	Q68FL4	Ahcyl2	0	3220.26	93.9	105.3	97.8	93.8	84.2	94.9	3	0.65	99.3314	126	99	90.9667	0.918855	0.16733
2335	SPPYEGK	1xPhospho [S1]; 1xTMT6plex [K7]; 1xTMT6plex [N-Term]	1xPhospho [S1]	0.0513201	0.00377349	4	Q6PAL7	Ahdc1	0	1315.67	103.7	100.1	82.6	98.1	96.7	107	2	1.14	45.5093	10	95.4667	100.6	1.05377	0.51915
5032	LASPQPSYAADANDSK	1xPhospho [S3]; 1xTMT6plex [K16]; 1xTMT6plex [N-Term]	1xPhospho [S3]	0.000574004	7.99737e-05	1	Q6PAL7	Ahdc1	0	2173.06	102.1	96.6	90	99.7	94.5	91.9	3	4.18	86.0931	23	96.2333	95.3667	0.990994	0.845961
5133	ASTVSPGGYMVPK	1xPhospho [S/T]; 1xTMT6plex [K13]; 1xTMT6plex [N-Term]	1xPhospho [S/T]	0.0195019	0.00162189	9	Q6PAL7	Ahdc1	0	1831.94	108.7	100.3	99.5	98.8	101	105.4	3	0.48	111.596	17	102.833	101.733	0.989303	0.770557
5375	AYSPTCSPTLGFK	1xCarbamidomethyl [C6]; 1xPhospho [S7]; 1xTMT6plex [K13]; 1xTMT6plex [N-Term]	1xPhospho [S7]	0.000396724	7.99737e-05	3	Q6PAL7	Ahdc1	0	1966.97	100.3	112.4	86.3	102	84.5	107.9	3	2.87	133.776	25	99.6667	98.1333	0.984615	0.888937
6318	GPAAATAGYGCPLLSDLTLSPVPR	1xCarbamidomethyl [C11]; 1xPhospho [S20]; 1xTMT6plex [N-Term]	1xPhospho [S20]	3.22813e-08	0	1	Q6PAL7	Ahdc1	0	2693.36	97	104.3	94.8	96.1	94.3	95.8	3	3.66	214.607	52	98.7	95.4	0.966565	0.322263
6467	ASPVAVGSSGAGADPSFQPVLPSR	1xPhospho [S2]; 1xTMT6plex [N-Term]	1xPhospho [S2]	1.01457e-06	0	2	Q6PAL7	Ahdc1	0	2563.28	107.5	102.6	99.9	98	104.1	96.6	3	8.78	141.352	15	103.333	99.5667	0.963548	0.304603
4445	ERSPPLTPK	1xPhospho [S3]; 1xTMT6plex [K9]; 1xTMT6plex [N-Term]	1xPhospho [S3]	0.00250401	0.000266822	3	Q8K3E5	Ahi1	1	1562.87	97.7	98.9	80.1	103.9	79	94.6	3	-0.86	33.3622	20	92.2333	92.5	1.00289	0.978886
8340	HAFSPVASVESASGETLHSPK	2xPhospho [S/T]; 1xTMT6plex [K21]; 1xTMT6plex [N-Term]	2xPhospho [S/T]	8.20311e-06	0	12	P29699	Ahsg	0	2756.31	99.1	94.1	130.2	87.7	109.9	97.9	4	-2.25	112.13	25	107.8	98.5	0.913729	0.513536
8356	VMHTQCHSTPDSAEDVR	1xCarbamidomethyl [C6]; 1xPhospho [S/T]; 1xOxidation [M2]; 1xTMT6plex [N-Term]	1xPhospho [S/T]	6.1461e-08	0	41	P29699	Ahsg	0	2294.97	96.3	86.1	135.9	92.4	107.5	90.8	3	1.11	9.1911	60	106.1	96.9	0.913289	0.598131
8410	VMHTQCHSTPDSAEDVR	1xCarbamidomethyl [C6]; 1xPhospho [S/T]; 1xTMT6plex [N-Term]	1xPhospho [S/T]	4.8323e-10	0	44	P29699	Ahsg	0	2278.98	101.9	85.8	133.1	91	107.4	93.9	2	1.49	17.4592	92	106.933	97.4333	0.91116	0.55525
8439	HAFSPVASVESASGETLHSPK	1xPhospho [S/T]; 1xTMT6plex [K21]; 1xTMT6plex [N-Term]	1xPhospho [S/T]	3.26777e-09	0	26	P29699	Ahsg	0	2676.34	100.6	94.3	130.4	94.2	109.2	92.5	3	1.03	90.1004	74	108.433	98.6333	0.909622	0.47131
8545	HAFSPVASVESASGETLHSPK	3xPhospho [S8; S11; S13]; 1xTMT6plex [K21]; 1xTMT6plex [N-Term]	3xPhospho [S8; S11; S13]	4.86719e-05	0	4	P29699	Ahsg	0	2836.28	96.2	82.2	158.5	95.1	122.4	87.3	3	2.55	123.395	41	112.3	101.6	0.90472	0.699098
8656	VMHTQCHSTPDSAEDVRK	1xCarbamidomethyl [C6]; 1xPhospho [S12]; 1xTMT6plex [K18]; 1xTMT6plex [N-Term]	1xPhospho [S12]	1.62115e-09	0	34	P29699	Ahsg	1	2636.24	100.5	82.7	143.3	92.3	109.7	91.7	3	1.39	24.8957	40	108.833	97.9	0.899541	0.594453
9173	VMHTQCHSTPDSAEDVRK	1xCarbamidomethyl [C6]; 1xPhospho [S/T]; 1xOxidation [M2]; 1xTMT6plex [K18]; 1xTMT6plex [N-Term]	1xPhospho [S/T]	4.45426e-07	0	23	P29699	Ahsg	1	2652.23	99.1	85.7	142.8	89.9	106.2	85.1	4	1.27	14.5343	47	109.2	93.7333	0.858364	0.447533
8512	SESETESEASEITIPPSAPAVPQVPVEGEDYGK	1xPhospho [S/T]; 1xTMT6plex [K33]; 1xTMT6plex [N-Term]	1xPhospho [S/T]	6.83795e-05	0	5	Q9Z0X1	Aifm1	0	3967.9	98.7	103.8	109.2	100.3	89.6	92.7	4	-5.24	191.621	11	103.9	94.2	0.906641	0.0917945
2517	TTSPATDAGHVQETSEPSLQALESR	1xPhospho [T/S]; 1xTMT6plex [N-Term]	1xPhospho [T/S]	1.33309e-06	0	7	Q8R010	Aimp2	0	2921.37	99.9	102.2	96.1	95.1	115.1	102	3	2.49	106.618	36	99.4	104.067	1.04695	0.48883
3274	SSFASSSASDASKPSSPR	1xPhospho [S]; 1xTMT6plex [K13]; 1xTMT6plex [N-Term]	1xPhospho [S]	2.36301e-05	0	6	Q91XC0	Ajuba	0	2294.11	101.4	94.4	102	99	113.7	93.1	3	1.36	42.6845	25	99.2667	101.933	1.02686	0.706555
3613	LETTAPALSPR	1xPhospho [S9]; 1xTMT6plex [N-Term]	1xPhospho [S9]	0.000591636	7.99737e-05	3	Q91XC0	Ajuba	0	1464.77	100.9	106.3	93.4	100.1	107	99.3	2	-3.19	80.8149	32	100.2	102.133	1.01929	0.687547
6016	HSYPPALGSPGALTGAVVGTAGPLER	1xPhospho [Y/S]; 1xTMT6plex [N-Term]	1xPhospho [Y/S]	6.40085e-14	0	8	Q91XC0	Ajuba	0	2784.43	97.6	99.8	113.2	100.6	104.7	96.8	3	1.1	163.209	103	103.533	100.7	0.972634	0.626429
8975	GAQPGRHSVTGYGDCAAGAR	1xCarbamidomethyl [C15]; 1xPhospho [S8]; 1xTMT6plex [N-Term]	1xPhospho [S8]	0.000626125	7.99737e-05	1	Q91XC0	Ajuba	1	2297.04	98.7	88.9	129	90	100.4	87.8	3	1.25	14.7805	18	105.533	92.7333	0.878711	0.369844
1956	VDSSNGFLIDGYPR	1xPhospho [S]; 1xTMT6plex [N-Term]	1xPhospho [S]	1.00636e-08	0	40	Q9R0Y5	Ak1	0	1848.87	116.3	121.8	68.2	88.9	113.1	124.7	2	1.54	150.317	67	102.1	108.9	1.0666	0.751268
2107	YGYTHLSTGDLLR	1xPhospho [S7]; 1xTMT6plex [N-Term]	1xPhospho [S7]	9.77279e-06	0	13	Q9R0Y5	Ak1	0	1804.88	114.6	116.9	79.9	90.8	111.2	128.4	2	0.94	123.311	53	103.8	110.133	1.06101	0.715206
5416	KLSAIMEK	1xPhospho [S3]; 2xTMT6plex [K1; K8]; 1xTMT6plex [N-Term]	1xPhospho [S3]	0.105838	0.00568724	3	Q9R0Y5	Ak1	1	1686.98	112.7	108.5	122.7	80.1	145	113.3	3	0.87	108.128	11	114.633	112.8	0.984007	0.928537
161	RRSESSGNLPSVADTR	1xPhospho [S]; 1xTMT6plex [N-Term]	1xPhospho [S]	9.5831e-07	0	9	O08715	Akap1	2	2041	89.2	89.6	102	107.2	122.4	109.4	3	0.7	17.4273	58	93.6	113	1.20726	0.0375923
1434	RRSESSGNLPSVADTR	2xPhospho [S3; S5]; 1xTMT6plex [N-Term]	2xPhospho [S3; S5]	0.0188927	0.00157164	2	O08715	Akap1	2	2120.97	99.2	86.6	90.8	97.3	102.8	101.9	3	3.54	32.8749	11	92.2	100.667	1.09183	0.106415
2808	AMTPPLPVSTQPFSNGVLK	1xPhospho [T3]; 1xOxidation [M2]; 1xTMT6plex [K19]; 1xTMT6plex [N-Term]	1xPhospho [T3]	0.0292945	0.00208347	1	O08715	Akap1	0	2538.34	100.1	107	97.1	97	118.1	100.9	4	-2.42	181.264	6	101.4	105.333	1.03879	0.60976
4171	TGATASPSAEALPPK	1xPhospho [S6]; 1xTMT6plex [K15]; 1xTMT6plex [N-Term]	1xPhospho [S6]	0.175778	0.00802517	1	O08715	Akap1	0	1936.02	105.8	102.3	88.5	97.5	96.2	105.5	3	0.68	77.4513	9	98.8667	99.7333	1.00877	0.89264
6047	RLSEEACPGVLSVAPTVTQPPGR	1xCarbamidomethyl [C7]; 1xPhospho [S3]; 1xTMT6plex [N-Term]	1xPhospho [S3]	2.81024e-11	0	15	O08715	Akap1	1	2730.38	99.1	104.8	97.3	91.2	100.4	101.2	3	1.39	128.21	63	100.4	97.6	0.972112	0.514995
6101	RLSEEACPGVLSVAPTVTQPPGREEQR	1xCarbamidomethyl [C7]; 1xPhospho [S3]; 1xTMT6plex [N-Term]	1xPhospho [S3]	5.48109e-06	0	2	O08715	Akap1	2	3272.63	101.3	104	100.9	95.9	102	99.4	4	0.73	109.478	16	102.067	99.1	0.970934	0.215425
8771	SESSGNLPSVADTR	1xPhospho [S]; 1xTMT6plex [N-Term]	1xPhospho [S]	0.000114997	0	7	O08715	Akap1	0	1728.8	106.8	95.2	112.9	76.8	103.3	101.3	2	3.07	63.0788	40	104.967	93.8	0.893617	0.325686
38	EKEPTKPLESPTSPVSNETTSSFK	1xPhospho [T/S]; 3xTMT6plex [K2; K6; K24]; 1xTMT6plex [N-Term]	1xPhospho [T/S]	2.92734e-08	0	25	Q9WTQ5	Akap12	1	3616.92	86.6	77.8	98.5	149.6	133.6	113.6	4	1.89	107.886	46	87.6333	132.267	1.50932	0.0205812
214	EPTKPLESPTSPVSNETTSSFK	1xPhospho [S/T]; 2xTMT6plex [K4; K22]; 1xTMT6plex [N-Term]	1xPhospho [S/T]	4.91023e-06	0	3	Q9WTQ5	Akap12	0	3130.62	90.2	79.8	97	161.4	127.3	108.5	3	3.72	117.085	23	89	132.4	1.48764	0.0559533
71	AVTSAEERSPSWISASMTEPLEHAEGVATPPVGEVTEK	1xPhospho [S/T]; 1xTMT6plex [K38]; 1xTMT6plex [N-Term]	1xPhospho [S/T]	1.83951e-08	0	9	Q9WTQ5	Akap12	1	4518.22	96.5	84.5	106.2	139.3	134.4	114.5	4	2.7	184.574	52	95.7333	129.4	1.35167	0.026774
589	SATLSSTESTASGMQDEVR	2xPhospho [S6; S/T]; 1xTMT6plex [N-Term]	2xPhospho [S6; S/T]	9.1629e-10	0	9	Q9WTQ5	Akap12	0	2345.98	99.2	112.1	92.8	102	119.6	134.2	2	0.32	117.249	107	101.367	118.6	1.17001	0.189111
2297	LSADYEK	1xPhospho [S2]; 1xTMT6plex [K7]; 1xTMT6plex [N-Term]	1xPhospho [S2]	0.0145567	0.00124461	10	Q9WTQ5	Akap12	0	1363.69	102.7	101.4	101.2	110.8	99.6	111.7	2	0.19	75.0147	26	101.767	107.367	1.05503	0.226356
2394	TLVHTVSVAVIDGTR	1xPhospho [S7]; 1xTMT6plex [N-Term]	1xPhospho [S7]	8.406e-06	0	2	Q9WTQ5	Akap12	0	1877.01	89.4	88.2	100.3	91.8	107.9	92.4	3	8.42	121.249	39	92.6333	97.3667	1.0511	0.508394
2544	EVCVSGGDHTQLTDLSPEEK	1xCarbamidomethyl [C3]; 1xPhospho [S16]; 1xTMT6plex [K20]; 1xTMT6plex [N-Term]	1xPhospho [S16]	6.18051e-05	0	1	Q9WTQ5	Akap12	0	2739.29	95.6	85	113.3	101.4	110	96	3	4.11	105.03	23	97.9667	102.467	1.04593	0.650581
2597	QSQVTEEEAAAAQTEGPSTPSSFPAQEEHR	1xPhospho [T19]; 1xTMT6plex [N-Term]	1xPhospho [T19]	3.02407e-12	0	4	Q9WTQ5	Akap12	0	3508.57	96.9	94.9	104.7	99.6	106.8	103.3	3	2.19	95.8415	83	98.8333	103.233	1.04452	0.293455
3135	KASSSDDEGGPR	1xPhospho [S]; 1xTMT6plex [K1]; 1xTMT6plex [N-Term]	1xPhospho [S]	0.000392182	7.99737e-05	9	Q9WTQ5	Akap12	1	1743.83	96	77	110.1	105.5	98	88.2	2	2.3	9.9559	30	94.3667	97.2333	1.03038	0.804133
3881	GPSEAPQEAEAEEGATSDGEK	1xPhospho [S17]; 1xTMT6plex [K21]; 1xTMT6plex [N-Term]	1xPhospho [S17]	2.50738e-07	0	1	Q9WTQ5	Akap12	0	2627.18	113.2	99.1	94.1	99.6	93	118.1	3	0.14	70.1963	42	102.133	103.567	1.01403	0.88668
4422	EGITPWASFKK	1xPhospho [S8]; 2xTMT6plex [K10; K11]; 1xTMT6plex [N-Term]	1xPhospho [S8]	0.00014801	0	6	Q9WTQ5	Akap12	1	2031.13	95.8	86.9	121.2	104.5	115.5	84.9	2	0.73	138.954	31	101.3	101.633	1.00329	0.981656
4930	LFSSSGLK	1xPhospho [S3]; 1xTMT6plex [K8]; 1xTMT6plex [N-Term]	1xPhospho [S3]	0.16144	0.00754292	2	Q9WTQ5	Akap12	0	1376.76	101.7	95.6	109.3	106	104.4	94.1	2	3.19	130.899	6	102.2	101.5	0.993151	0.903845
5025	KLFSSSGLK	1xPhospho [S4]; 2xTMT6plex [K1; K9]; 1xTMT6plex [N-Term]	1xPhospho [S4]	0.0208975	0.00173114	1	Q9WTQ5	Akap12	1	1734.02	105.6	97.6	101.8	101	103.7	97.6	3	0.96	107.427	10	101.667	100.767	0.991148	0.772345
5494	EGITPWASFK	1xPhospho [S8]; 1xTMT6plex [K10]; 1xTMT6plex [N-Term]	1xPhospho [S8]	0.000188723	0	6	Q9WTQ5	Akap12	0	1673.87	103.5	93.3	107.7	103.9	103.7	91.6	2	2.69	162.497	37	101.5	99.7333	0.982594	0.779556
6107	SATLSSTESTASGMQDEVR	1xPhospho [S/T]; 1xTMT6plex [N-Term]	1xPhospho [S/T]	1.68858e-09	0	13	Q9WTQ5	Akap12	0	2266.01	101.4	98.2	105.3	92.8	99.5	103.7	2	3.36	93.126	93	101.633	98.6667	0.97081	0.476435
6224	KASSSDDEGGPR	3xPhospho [S3; S4; S5]; 1xTMT6plex [K1]; 1xTMT6plex [N-Term]	3xPhospho [S3; S4; S5]	0.000773005	0.000157952	9	Q9WTQ5	Akap12	1	1903.76	100.2	95	118.2	102.1	100.2	101.2	2	2.47	24.7122	27	104.467	101.167	0.968411	0.6641
6621	LSADYEKVELPLEDQVGDLEALSEK	1xPhospho [Y/S]; 2xTMT6plex [K7; K25]; 1xTMT6plex [N-Term]	1xPhospho [Y/S]	7.78478e-09	0	4	Q9WTQ5	Akap12	1	3557.85	99.7	107	113.3	106	102.1	99.2	5	0.28	219.407	30	106.667	102.433	0.960313	0.390054
7148	SPSWISASMTEPLEHAEGVATPPVGEVTEK	1xPhospho [S/T]; 1xTMT6plex [K30]; 1xTMT6plex [N-Term]	1xPhospho [S/T]	2.55891e-09	0	9	Q9WTQ5	Akap12	0	3674.81	97.8	95	121.5	96.9	106.8	94.4	4	-3.18	193.982	53	104.767	99.3667	0.948457	0.589499
7640	ALGSLEGSPSLPDQDK	2xPhospho [S4; S8]; 1xTMT6plex [K16]; 1xTMT6plex [N-Term]	2xPhospho [S4; S8]	0.00411723	0.000393732	2	Q9WTQ5	Akap12	0	2232.06	117.1	101.5	94.6	93.1	93.4	106.8	3	-1.16	147.43	7	104.4	97.7667	0.936462	0.455889
7750	VELPLEDQVGDLEALSEK	1xPhospho [S16]; 1xTMT6plex [K18]; 1xTMT6plex [N-Term]	1xPhospho [S16]	3.40369e-09	0	3	Q9WTQ5	Akap12	0	2522.3	105.5	104.3	108.3	94.7	97.2	104.9	3	1.62	211.939	69	106.033	98.9333	0.93304	0.0971163
8158	AEDSGAEQLASEIEPSREESWVSIK	1xPhospho [S4]; 1xTMT6plex [K25]; 1xTMT6plex [N-Term]	1xPhospho [S4]	1.87721e-06	0	2	Q9WTQ5	Akap12	1	3285.59	113.5	100.4	109	103.3	103.5	90.3	4	4.41	185.422	17	107.633	99.0333	0.920099	0.213379
8250	GESSASSPEEPEEIACLEK	1xCarbamidomethyl [C16]; 1xPhospho [S]; 1xTMT6plex [K19]; 1xTMT6plex [N-Term]	1xPhospho [S]	0.000314676	0	16	Q9WTQ5	Akap12	0	2587.19	98.6	111.5	95.6	89.6	96.2	94.6	3	-1.69	131.314	28	101.9	93.4667	0.917239	0.184595
8455	RPSESDKEEELDK	1xPhospho [S3]; 2xTMT6plex [K7; K13]; 1xTMT6plex [N-Term]	1xPhospho [S3]	0.00299564	0.000266822	3	Q9WTQ5	Akap12	1	2329.19	102.1	95.3	115.4	101.3	88.3	94.8	3	1.38	50.3807	7	104.267	94.8	0.909207	0.247348
8586	RPSESDKEEELDKVK	1xPhospho [S3]; 3xTMT6plex [K7; K13; K15]; 1xTMT6plex [N-Term]	1xPhospho [S3]	6.81036e-05	0	6	Q9WTQ5	Akap12	2	2785.52	102.2	86.4	123.6	105.9	96.1	80	3	2.4	73.1894	15	104.067	94	0.903267	0.486953
8774	KASSSDDEGGPR	2xPhospho [S3; S]; 1xTMT6plex [K1]; 1xTMT6plex [N-Term]	2xPhospho [S3; S]	0.00204397	0.000266822	6	Q9WTQ5	Akap12	1	1823.8	103.8	94.8	119.5	92.4	89.9	101.9	3	1.21	15.3284	17	106.033	94.7333	0.89343	0.234994
9266	QAQSSTEIPLQAESGQGTEEEAAK	1xPhospho [S/T]; 1xTMT6plex [K24]; 1xTMT6plex [N-Term]	1xPhospho [S/T]	1.59494e-09	0	27	Q9WTQ5	Akap12	0	3027.46	109.2	100.3	110.6	89.1	95	85.6	3	2.33	106.783	82	106.7	89.9	0.842549	0.0165679
9328	QAQSSTEIPLQAESGQGTEEEAAKDGEENR	1xPhospho [S4]; 1xTMT6plex [K24]; 1xTMT6plex [N-Term]	1xPhospho [S4]	5.27796e-05	0	1	Q9WTQ5	Akap12	1	3727.73	123.4	93.9	109.3	89.3	116	65.6	3	0.49	97.9357	29	108.867	90.3	0.829455	0.332788
1476	RAETFGGFDCHQMNASK	1xCarbamidomethyl [C10]; 1xPhospho [T4]; 1xTMT6plex [K17]; 1xTMT6plex [N-Term]	1xPhospho [T4]	2.88366e-05	0	1	E9Q394	Akap13	1	2494.14	97.5	88.7	101.9	111.7	96.5	105.6	3	-4.69	73.8657	23	96.0333	104.6	1.08921	0.218794
1777	HSWGPGK	1xPhospho [S2]; 1xTMT6plex [K7]; 1xTMT6plex [N-Term]	1xPhospho [S2]	0.0902757	0.00498074	6	E9Q394	Akap13	0	1306.67	95.5	91.5	101.4	97	115.9	96.8	3	0.88	31.0743	20	96.1333	103.233	1.07386	0.365089
2041	RHSWGPGK	1xPhospho [S3]; 1xTMT6plex [K8]; 1xTMT6plex [N-Term]	1xPhospho [S3]	0.00653452	0.000676706	5	E9Q394	Akap13	1	1462.77	94.5	98.6	98.3	106.6	101.1	102.2	3	0.7	13.7865	16	97.1333	103.3	1.06349	0.0447244
2478	SLSPFRR	1xPhospho [S3]; 1xTMT6plex [N-Term]	1xPhospho [S3]	0.206807	0.00960435	2	E9Q394	Akap13	1	1171.62	89.3	93.4	98.5	92.1	112.1	90.6	3	-0.7	40.6918	9	93.7333	98.2667	1.04836	0.574413
3343	NSLMSLSEEHLEPDQR	1xPhospho [S7]; 1xTMT6plex [N-Term]	1xPhospho [S7]	3.86277e-05	0	6	E9Q394	Akap13	0	2194	100.6	97.8	92.9	95.8	97.2	105.7	3	2.83	110.106	33	97.1	99.5667	1.0254	0.554134
3519	NSLMSLSEEHLEPDQR	1xPhospho [S5]; 1xOxidation [M4]; 1xTMT6plex [N-Term]	1xPhospho [S5]	0.0356776	0.0023397	1	E9Q394	Akap13	0	2210	92.4	97.6	110.8	99.8	96.8	110.6	3	2.18	80.9856	9	100.267	102.4	1.02128	0.772486
4255	SGSLDSELSVSPK	1xPhospho [S]; 1xTMT6plex [K13]; 1xTMT6plex [N-Term]	1xPhospho [S]	3.14954e-06	0	4	E9Q394	Akap13	0	1843.95	104.6	103.2	104.6	89	116.6	108.9	3	0.91	106.881	33	104.133	104.833	1.00672	0.936351
4670	SFSLEGLTGGGVGNKPSSSLEMSSANSSELR	1xPhospho [S3]; 1xTMT6plex [K15]; 1xTMT6plex [N-Term]	1xPhospho [S3]	2.63284e-11	0	4	E9Q394	Akap13	0	3623.77	100.5	98.1	95.7	103.5	94.2	96.2	4	-0.39	176.21	80	98.1	97.9667	0.998641	0.968242
5487	SAVLLADEATAAPMFTNR	1xPhospho [S1]; 1xTMT6plex [N-Term]	1xPhospho [S1]	2.08722e-08	0	2	E9Q394	Akap13	0	2187.07	95.8	100.9	112	98	106.5	98.9	3	2.22	184.442	48	102.9	101.133	0.982831	0.763712
5940	QVAQASIPAEESNATTVSTQAADVPTRADSIEETATR	1xPhospho [T26]; 1xTMT6plex [N-Term]	1xPhospho [T26]	4.1056e-08	0	1	E9Q394	Akap13	1	4124.98	105.7	104.5	98.8	99.8	103.1	98.1	4	5.76	133.644	14	103	100.333	0.97411	0.360622
6910	SFSLEGLTGGGVGNKPSSSLEMSSANSSELR	1xPhospho [S3]; 1xOxidation [M22]; 1xTMT6plex [K15]; 1xTMT6plex [N-Term]	1xPhospho [S3]	5.01127e-06	0	3	E9Q394	Akap13	0	3639.76	94.2	95.9	117.5	97.4	101.1	94.9	4	-2.41	163.394	24	102.533	97.8	0.953836	0.572589
7278	TSMGNTSPVGIGGEQEGSSPTATLEVLSDSLLHNVDK	1xPhospho [S/T]; 1xTMT6plex [K37]; 1xTMT6plex [N-Term]	1xPhospho [S/T]	2.63305e-07	0	2	E9Q394	Akap13	0	4266.09	100.5	110.5	89.3	95.9	87.6	100.4	4	9.77	220.489	26	100.1	94.6333	0.945388	0.488831
171	DMTECSTPLPEDCSPTHSPR	2xCarbamidomethyl [C5; C13]; 1xPhospho [S14]; 1xTMT6plex [N-Term]	1xPhospho [S14]	6.33234e-05	0	2	E9Q394	Akap13	0	2626.08	112.9	112.1	102.9	99.5	83.3	88	3	6.03	73.7899	22	109.3	90.2667	0.825862	0.0301864
1435	TLSMIEEEIR	1xPhospho [S3]; 1xTMT6plex [N-Term]	1xPhospho [S3]	0.000132857	0	11	O54931	Akap2	0	1529.75	93.7	83.5	124.6	106.8	122.3	100.4	2	1.57	181.819	57	100.6	109.833	1.09178	0.544558
4228	TLSMIEEEIR	1xPhospho [S3]; 1xOxidation [M4]; 1xTMT6plex [N-Term]	1xPhospho [S3]	0.00276062	0.000266822	17	O54931	Akap2	0	1545.74	95.4	89.1	120.1	98.9	114	93.9	2	1.76	164.564	29	101.533	102.267	1.00722	0.951043
5211	VKPPPSPTTEGPSLQPDLAPEEAAGTQRPK	1xPhospho [S/T]; 2xTMT6plex [K2; K30]; 1xTMT6plex [N-Term]	1xPhospho [S/T]	1.13258e-09	0	34	O54931	Akap2	0	3863.06	97.7	88.5	128.6	99.9	112	99	4	2.38	116.967	39	104.933	103.633	0.987611	0.924178
8256	SVNVSLTQEELDSGLDELSVR	1xPhospho [S5]; 1xTMT6plex [N-Term]	1xPhospho [S5]	2.66541e-08	0	2	O54931	Akap2	0	2599.27	102.1	113	91.8	94	87.5	99.9	3	-6.33	212.43	65	102.3	93.8	0.916911	0.296821
2820	VDWLQSQSGVCK	1xCarbamidomethyl [C11]; 1xPhospho [S]; 1xTMT6plex [K12]; 1xTMT6plex [N-Term]	1xPhospho [S]	2.61574e-05	0	7	O88987	Akap3	0	1944.97	97.2	112.4	87.5	105.5	89.7	113.3	3	3.59	139.441	51	99.0333	102.833	1.03837	0.724168
3099	NISSDKAPGSGDR	2xPhospho [S3; S4]; 1xTMT6plex [K6]; 1xTMT6plex [N-Term]	2xPhospho [S3; S4]	0.00143473	0.000219575	2	O88987	Akap3	1	1921.88	113.8	117	47.2	92.5	54.9	139.3	2	3.45	42.685	21	92.6667	95.5667	1.03129	0.934926
3858	APGSGDRASGSSQAPGLR	2xPhospho [S]; 1xTMT6plex [N-Term]	2xPhospho [S]	0.00900172	0.000676706	3	O88987	Akap3	1	2059.92	110.5	110.6	62.2	95.4	73	119	3	1.02	36.4286	17	94.4333	95.8	1.01447	0.950962
4250	KDLEKSTAGFQDSR	1xPhospho [S6]; 2xTMT6plex [K1; K5]; 1xTMT6plex [N-Term]	1xPhospho [S6]	0.0211219	0.00173114	1	O88987	Akap3	2	2349.24	109.1	125.4	59.6	94.2	71.6	130.3	3	3.12	61.9126	1	98.0333	98.7	1.0068	0.980879
5408	FKPGESSFVEEVAYPVDQR	1xPhospho [S]; 1xTMT6plex [K2]; 1xTMT6plex [N-Term]	1xPhospho [S]	7.35304e-09	0	21	O88987	Akap3	0	2722.35	111.5	122.2	68.4	97	80.8	119.5	3	1.4	165.176	100	100.7	99.1	0.984111	0.9398
5640	VDWLQSQSGVCK	1xCarbamidomethyl [C11]; 2xPhospho [S6; S8]; 1xTMT6plex [K12]; 1xTMT6plex [N-Term]	2xPhospho [S6; S8]	0.00323963	0.000266822	4	O88987	Akap3	0	2024.93	105.6	100.5	105.8	98.5	99.6	107.6	3	-0.15	162.723	39	103.967	101.9	0.980122	0.570815
5879	DLEKSTAGFQDSR	1xPhospho [S/T]; 1xTMT6plex [K4]; 1xTMT6plex [N-Term]	1xPhospho [S/T]	0.000109586	0	6	O88987	Akap3	1	1991.98	110.1	125.4	49.3	93.3	51.1	133.4	2	0.36	65.5235	32	94.9333	92.6	0.975421	0.947401
6536	SCDSPLSELGEEK	1xCarbamidomethyl [C2]; 1xPhospho [S]; 1xTMT6plex [K13]; 1xTMT6plex [N-Term]	1xPhospho [S]	2.08701e-06	0	29	O88987	Akap3	0	1988.93	111.3	127.3	57.9	93	62.7	129.5	2	2.49	124.629	47	98.8333	95.0667	0.961889	0.90129
6824	LSNLNFAMK	1xPhospho [S2]; 1xOxidation [M8]; 1xTMT6plex [K9]; 1xTMT6plex [N-Term]	1xPhospho [S2]	0.000496971	7.99737e-05	1	O88987	Akap3	0	1591.83	108.9	115.7	69.9	111.5	57.7	112.3	3	-1.03	147.689	22	98.1667	93.8333	0.955857	0.85987
6830	SESKLKENLFSTCK	1xCarbamidomethyl [C13]; 1xPhospho [S]; 3xTMT6plex [K4; K6; K14]; 1xTMT6plex [N-Term]	1xPhospho [S]	0.000542307	7.99737e-05	7	O88987	Akap3	2	2667.46	106.5	121.7	40.6	90.2	45.9	120.8	4	1.74	123.888	17	89.6	85.6333	0.955729	0.910251
6858	ADRVDWLQSQSGVCK	1xAcetyl [N-Term]; 1xCarbamidomethyl [C14]; 2xPhospho [S9; S11]; 1xTMT6plex [K15]; 1xTMT6plex [N-Term]	2xPhospho [S9; S11]	0.00135368	0.000219575	4	O88987	Akap3	1	2409.11	110.4	104.8	70.2	86.7	79	106.9	3	-95123.2	151.798	50	95.1333	90.8667	0.955151	0.79119
6963	LKENLFSTCK	1xCarbamidomethyl [C9]; 1xPhospho [S/T]; 2xTMT6plex [K2; K10]; 1xTMT6plex [N-Term]	1xPhospho [S/T]	0.00780695	0.000676706	3	O88987	Akap3	1	2007.1	106.9	119.7	67.9	98	66	116.6	3	2.22	118.256	21	98.1667	93.5333	0.952801	0.839708
7035	STAGFQDSR	1xPhospho [S8]; 1xTMT6plex [N-Term]	1xPhospho [S8]	0.00350643	0.000266822	2	O88987	Akap3	0	1277.57	115.2	111.4	76.2	87.3	79.1	121.6	2	5.81	19.2207	25	100.933	96	0.951123	0.797472
7066	GTGTAEALLQNAYLTIHNELR	1xPhospho [T]; 1xTMT6plex [N-Term]	1xPhospho [T]	3.40345e-12	0	4	O88987	Akap3	0	2594.32	102.4	108.3	92.2	92.6	89.1	106.2	3	7.99	219.636	72	100.967	95.9667	0.950479	0.515792
7260	GRSVGEVLQSVLR	1xPhospho [S3]; 1xTMT6plex [N-Term]	1xPhospho [S3]	1.07414e-06	0	6	O88987	Akap3	1	1708.93	109.9	125.6	55.9	99.1	57.5	119	3	0.63	144.16	54	97.1333	91.8667	0.945779	0.859057
7318	ENPSQGLISHVGNGGSIDEVSFYANR	1xPhospho [S4]; 1xTMT6plex [N-Term]	1xPhospho [S4]	3.07391e-10	0	3	O88987	Akap3	0	3056.43	104.7	102.3	94.8	95.2	90.2	99.6	3	-0.77	152.072	71	100.6	95	0.944334	0.237271
7848	AGDPKLSNLNFAMK	1xPhospho [S7]; 1xOxidation [M13]; 2xTMT6plex [K5; K14]; 1xTMT6plex [N-Term]	1xPhospho [S7]	0.000520147	7.99737e-05	11	O88987	Akap3	1	2289.23	108.6	122.4	54.2	98.6	57.2	109.6	4	0.88	124.567	19	95.0667	88.4667	0.930575	0.813715
7992	ASGSSQAPGLR	1xPhospho [S4]; 1xTMT6plex [N-Term]	1xPhospho [S4]	0.0161446	0.00140661	1	O88987	Akap3	0	1339.66	103.8	112.7	96.4	90.4	91.5	107.8	2	-2.06	18.9134	17	104.3	96.5667	0.925855	0.351409
7999	SLSTVASELVNETVTACSK	1xCarbamidomethyl [C17]; 1xPhospho [S/T]; 1xTMT6plex [K19]; 1xTMT6plex [N-Term]	1xPhospho [S/T]	3.38969e-11	0	27	O88987	Akap3	0	2534.28	114.5	136.1	52.1	90.6	55.5	134.1	2	5.78	219.45	98	100.9	93.4	0.925669	0.835869
8009	SVGEVLQSVLR	1xPhospho [S1]; 1xTMT6plex [N-Term]	1xPhospho [S1]	3.69414e-05	0	6	O88987	Akap3	0	1495.81	111.8	126.7	64.5	89.4	66.8	124.2	3	0.7	198.23	52	101	93.4667	0.925413	0.77907
8032	NISSDKAPGSGDR	1xPhospho [S]; 1xTMT6plex [K6]; 1xTMT6plex [N-Term]	1xPhospho [S]	1.15952e-05	0	14	O88987	Akap3	1	1841.92	112.6	142.9	25.4	88.5	30.9	140.3	2	-0.23	26.5304	48	93.6333	86.5667	0.924528	0.888503
8092	VGVYSPGDNQHQDWK	1xPhospho [S5]; 1xTMT6plex [K15]; 1xTMT6plex [N-Term]	1xPhospho [S5]	9.8929e-06	0	5	O88987	Akap3	0	2268.09	110.1	121.9	75.7	93.9	70.7	119.2	3	-0.87	93.847	32	102.567	94.6	0.922327	0.706648
8170	TPCERPITPPAPK	1xCarbamidomethyl [C3]; 1xPhospho [T]; 1xTMT6plex [K13]; 1xTMT6plex [N-Term]	1xPhospho [T]	0.00121093	0.000219575	25	O88987	Akap3	0	2002.06	110.2	125.4	61.8	96.1	62.9	114.5	3	0.32	61.8985	11	99.1333	91.1667	0.919637	0.760472
8241	SESYSLISTK	1xPhospho [S]; 1xTMT6plex [K10]; 1xTMT6plex [N-Term]	1xPhospho [S]	0.000175693	0	11	O88987	Akap3	0	1652.85	107.2	127.7	54.6	89.6	57.1	118.9	2	1.81	102.821	47	96.5	88.5333	0.917444	0.79122
8301	MDAQSFLEAAASTNFPTNKPPPPSPVVQDECK	1xCarbamidomethyl [C31]; 1xPhospho [S/T]; 1xOxidation [M1]; 2xTMT6plex [K19; K32]; 1xTMT6plex [N-Term]	1xPhospho [S/T]	1.21371e-13	0	15	O88987	Akap3	0	4257.09	107.3	116.3	84.4	99.6	79.5	102.9	4	-0.14	183.248	60	102.667	94	0.915584	0.509621
8310	VIVSNHNLADTVQNK	1xPhospho [S4]; 1xTMT6plex [K15]; 1xTMT6plex [N-Term]	1xPhospho [S4]	4.56452e-08	0	29	O88987	Akap3	0	2190.17	108.9	131.8	53.2	94.5	53.5	121	2	1.61	95.7041	92	97.9667	89.6667	0.915277	0.79899
8312	NLLSETIFK	1xPhospho [S4]; 1xTMT6plex [K9]; 1xTMT6plex [N-Term]	1xPhospho [S4]	0.0106148	0.00084706	4	O88987	Akap3	0	1602.89	111.6	160	37.4	89.2	31.6	162	3	0.2	189.173	36	103	94.2667	0.91521	0.874555
8352	AGDPKLSNLNFAMK	1xPhospho [S7]; 2xTMT6plex [K5; K14]; 1xTMT6plex [N-Term]	1xPhospho [S7]	0.000112711	0	13	O88987	Akap3	1	2273.23	111.1	136.9	29.1	96.6	32.4	124.1	2	2.36	144.805	20	92.3667	84.3667	0.913389	0.859397
8378	LSNLNFAMK	1xPhospho [S2]; 1xTMT6plex [K9]; 1xTMT6plex [N-Term]	1xPhospho [S2]	0.00140168	0.000219575	7	O88987	Akap3	0	1575.84	107.2	152.8	28.1	97.5	30.6	134.8	2	1.9	174.056	32	96.0333	87.6333	0.91253	0.868223
8446	DKSESYSLISTK	1xPhospho [S]; 2xTMT6plex [K2; K12]; 1xTMT6plex [N-Term]	1xPhospho [S]	3.32413e-05	0	15	O88987	Akap3	1	2125.14	110.9	142.6	31.4	93.7	36.1	129.3	3	3.94	91.2208	51	94.9667	86.3667	0.909442	0.850528
8556	SCDSPLSELGEEK	1xCarbamidomethyl [C2]; 2xPhospho [S]; 1xTMT6plex [K13]; 1xTMT6plex [N-Term]	2xPhospho [S]	4.36261e-05	0	69	O88987	Akap3	0	2068.9	119.5	147.7	32.1	87.7	36.9	146.1	2	-0.27	144.792	41	99.7667	90.2333	0.904444	0.849071
8828	MDAQSFLEAAASTNFPTNKPPPPSPVVQDECK	1xCarbamidomethyl [C31]; 1xPhospho [T/S]; 2xTMT6plex [K19; K32]; 1xTMT6plex [N-Term]	1xPhospho [T/S]	1.56258e-14	0	44	O88987	Akap3	0	4241.09	108.8	134.8	56.5	91.8	53.8	121.5	5	1.13	200.146	77	100.033	89.0333	0.890037	0.734385
8879	LLQLSATAVEK	1xPhospho [S5]; 1xTMT6plex [K11]; 1xTMT6plex [N-Term]	1xPhospho [S5]	0.000420198	7.99737e-05	1	O88987	Akap3	0	1710.98	127.8	129.1	38.7	88.7	43.3	130.1	3	-0.33	154.604	45	98.5333	87.3667	0.886671	0.789011
9089	LSNLNFAMKSESK	1xPhospho [S10]; 2xTMT6plex [K9; K13]; 1xTMT6plex [N-Term]	1xPhospho [S10]	4.10513e-05	0	3	O88987	Akap3	1	2236.2	115	139.8	35.9	85.1	35.8	131.6	3	0.79	134.62	31	96.9	84.1667	0.868593	0.775799
936	IASEMAHEAVELTSSEMR	1xPhospho [S]; 1xOxidation [M]; 1xTMT6plex [N-Term]	1xPhospho [S]	3.21493e-09	0	76	Q60662	Akap4	0	2316.05	97.1	106.6	77.7	84.9	133	99.3	3	1.81	126.912	75	93.8	105.733	1.12722	0.51191
2482	MDMSNMVLSLIQK	1xPhospho [S4]; 3xOxidation [M1; M3; M6]; 1xTMT6plex [K13]; 1xTMT6plex [N-Term]	1xPhospho [S4]	0.0068864	0.000676706	2	Q60662	Akap4	0	2096.02	105.7	105.3	79.1	102.1	91	111	3	-2.32	154.801	8	96.7	101.367	1.04826	0.680604
4099	YALGFQHALSPSASSCK	1xCarbamidomethyl [C16]; 1xPhospho [S]; 1xTMT6plex [K17]; 1xTMT6plex [N-Term]	1xPhospho [S]	6.37558e-09	0	41	Q60662	Akap4	0	2362.17	107.3	120	64.9	93.5	68.7	132.9	2	-0.68	122.704	74	97.4	98.3667	1.00992	0.971053
4296	CKNQSLEFSAMK	1xCarbamidomethyl [C1]; 1xPhospho [S5]; 2xTMT6plex [K2; K12]; 1xTMT6plex [N-Term]	1xPhospho [S5]	0.000425049	7.99737e-05	9	Q60662	Akap4	1	2210.13	106.8	113.8	44.8	96.4	55.3	115.3	3	1.78	97.0665	34	88.4667	89	1.00603	0.98581
5242	ADPCCKSLTSAER	2xCarbamidomethyl [C4; C5]; 1xPhospho [S7]; 1xTMT6plex [K6]; 1xTMT6plex [N-Term]	1xPhospho [S7]	0.0316811	0.00213472	1	Q60662	Akap4	1	2032.96	107.9	133	33.7	99.2	49.3	122.5	3	0.19	45.3482	4	91.5333	90.3333	0.98689	0.975554
5464	GYSVGDLLQEVMK	1xPhospho [S3]; 1xTMT6plex [K13]; 1xTMT6plex [N-Term]	1xPhospho [S3]	4.15601e-09	0	164	Q60662	Akap4	0	1977.02	99.3	133.9	28.4	97.2	28.2	131.8	2	2.07	230.77	67	87.2	85.7333	0.98318	0.974713
5560	CLHHSMYTSGDK	1xCarbamidomethyl [C1]; 1xPhospho [S5]; 1xTMT6plex [K12]; 1xTMT6plex [N-Term]	1xPhospho [S5]	0.00013339	0	2	Q60662	Akap4	0	1973.9	112.7	109.1	72.8	95.6	71.7	121.9	3	1.38	29.0232	27	98.2	96.4	0.98167	0.930182
5859	IASEMAHEAVELTSSEMR	1xPhospho [S3]; 2xOxidation [M5; M17]; 1xTMT6plex [N-Term]	1xPhospho [S3]	2.80281e-05	0	7	Q60662	Akap4	0	2332.04	107.1	115.5	72.8	94.7	83.2	110.4	3	0.42	176.788	36	98.4667	96.1	0.975965	0.884225
6223	SAVSKIASEMAHEAVELTSSEMR	1xPhospho [S]; 1xOxidation [M22]; 1xTMT6plex [K5]; 1xTMT6plex [N-Term]	1xPhospho [S]	1.34399e-06	0	6	Q60662	Akap4	1	3017.47	100.8	116.1	74.6	90.1	78.3	113.9	4	-1.04	215.652	15	97.1667	94.1	0.968439	0.857459
6237	QFIDQLVESVMK	1xPhospho [S9]; 1xOxidation [M11]; 1xTMT6plex [K12]; 1xTMT6plex [N-Term]	1xPhospho [S9]	1.523e-05	0	6	Q60662	Akap4	0	1991.03	104.5	118.2	69.5	97.2	71.2	114.5	3	0.62	182.754	45	97.4	94.3	0.968172	0.879551
6378	YALGFQHALSPSASSCK	1xCarbamidomethyl [C16]; 2xPhospho [S]; 1xTMT6plex [K17]; 1xTMT6plex [N-Term]	2xPhospho [S]	3.99014e-07	0	27	Q60662	Akap4	0	2442.13	113	133.6	47.2	89.4	54.7	139.5	3	1.68	148.693	53	97.9333	94.5333	0.965283	0.928988
6427	VHSCGKPIPACVVLK	2xCarbamidomethyl [C4; C11]; 1xPhospho [S3]; 2xTMT6plex [K6; K15]; 1xTMT6plex [N-Term]	1xPhospho [S3]	0.000125609	0	8	Q60662	Akap4	0	2432.35	105.4	126.1	59.6	103.2	59.9	117.6	3	1.77	98.6501	19	97.0333	93.5667	0.964273	0.90114
6589	CKNQSLEFSAMK	1xCarbamidomethyl [C1]; 1xPhospho [S5]; 1xOxidation [M11]; 2xTMT6plex [K2; K12]; 1xTMT6plex [N-Term]	1xPhospho [S5]	0.00534087	0.000572879	5	Q60662	Akap4	1	2226.13	103.3	111.6	59	93.8	64.6	104.8	4	0.84	75.101	17	91.3	87.7333	0.960935	0.868807
6931	AAEKGYSVGDLLQEVMK	1xPhospho [S7]; 2xTMT6plex [K4; K17]; 1xTMT6plex [N-Term]	1xPhospho [S7]	2.49681e-06	0	10	Q60662	Akap4	1	2605.39	99.5	104.8	43	75.5	48.3	112	3	3.38	209.224	52	82.4333	78.6	0.953498	0.894153
7112	SQSLAYATLK	1xPhospho [S]; 1xTMT6plex [K10]; 1xTMT6plex [N-Term]	1xPhospho [S]	0.00029109	0	12	Q60662	Akap4	0	1619.88	108.3	129.3	55.8	94.8	67.4	116.3	2	-0.43	107.835	36	97.8	92.8333	0.949216	0.858015
7134	NQSLEFSAMK	1xPhospho [S3]; 1xOxidation [M9]; 1xTMT6plex [K10]; 1xTMT6plex [N-Term]	1xPhospho [S3]	0.000502669	7.99737e-05	19	Q60662	Akap4	0	1708.84	105.4	115.6	69.5	96.8	72.5	106.3	3	-1.7	84.5953	39	96.8333	91.8667	0.948709	0.787422
7181	EKISPSTDSLAK	1xPhospho [S/T]; 2xTMT6plex [K2; K12]; 1xTMT6plex [N-Term]	1xPhospho [S/T]	7.2359e-05	0	15	Q60662	Akap4	1	2043.13	112.2	137.7	43.3	96.5	46	135.4	3	1.34	77.0956	32	97.7333	92.6333	0.947817	0.900424
7196	CLHHSMYTSGDK	1xCarbamidomethyl [C1]; 1xPhospho [S5]; 1xOxidation [M6]; 1xTMT6plex [K12]; 1xTMT6plex [N-Term]	1xPhospho [S5]	0.00254659	0.000266822	1	Q60662	Akap4	0	1989.9	96.9	96.4	115.6	90	98.7	104	3	0.95	15.3622	11	102.967	97.5667	0.947556	0.5125
7336	SPSNQRSVATPEGECSMDDLSFYVNR	1xCarbamidomethyl [C15]; 3xPhospho [S7; T10; S]; 1xOxidation [M17]; 1xTMT6plex [N-Term]	3xPhospho [S7; T10; S]	0.00259001	0.000266822	3	Q60662	Akap4	1	3431.36	104.5	103.2	77.6	104.4	69.9	95	3	-0.51	150.955	22	95.1	89.7667	0.943919	0.713319
7346	YSNNGAALAELEEQAALVGSGSR	1xPhospho [S]; 1xTMT6plex [N-Term]	1xPhospho [S]	3.79915e-14	0	68	Q60662	Akap4	0	2616.25	103.6	114.7	79.8	90.3	82.9	108.1	2	4.16	189.762	101	99.3667	93.7667	0.943643	0.682596
7386	IPSENCYSVYADQVNFDYLNK	1xCarbamidomethyl [C6]; 1xPhospho [S]; 1xTMT6plex [K21]; 1xTMT6plex [N-Term]	1xPhospho [S]	3.08664e-07	0	14	Q60662	Akap4	0	3077.44	104.4	125.6	65.1	94	70.4	113.8	3	1.89	214.108	74	98.3667	92.7333	0.942731	0.808104
7391	SAVSKIASEMAHEAVELTSSEMR	1xPhospho [S]; 1xTMT6plex [K5]; 1xTMT6plex [N-Term]	1xPhospho [S]	2.21883e-07	0	3	Q60662	Akap4	1	3001.48	99	123.3	49.6	90.4	48.8	117.1	4	1.17	218.924	46	90.6333	85.4333	0.942626	0.868256
7456	SLTSAERVSEHILK	1xPhospho [S/T]; 1xTMT6plex [K14]; 1xTMT6plex [N-Term]	1xPhospho [S/T]	1.21382e-06	0	178	Q60662	Akap4	1	2108.15	105.1	126.2	59.1	94.7	62	116.6	2	1.72	79.058	48	96.8	91.1	0.941116	0.833301
7463	GAPGPSTCMK	1xCarbamidomethyl [C8]; 1xPhospho [T7]; 1xTMT6plex [K10]; 1xTMT6plex [N-Term]	1xPhospho [T7]	0.00263429	0.000266822	3	Q60662	Akap4	0	1543.74	108	123.9	62.7	99.4	64.5	113.3	2	0.14	49.4559	27	98.2	92.4	0.940937	0.816325
7548	GKDPCEEECPGSSMGYMSQSAQYEK	2xCarbamidomethyl [C5; C9]; 1xPhospho [S]; 1xOxidation [M]; 2xTMT6plex [K2; K25]; 1xTMT6plex [N-Term]	1xPhospho [S]	2.35837e-06	0	9	Q60662	Akap4	1	3638.58	106.1	119	66.5	102.7	66.7	104.3	3	6.02	96.5195	27	97.2	91.2333	0.938615	0.78035
7637	VICFVDVSTLNVEDKDSK	1xCarbamidomethyl [C3]; 1xPhospho [S/T]; 2xTMT6plex [K15; K18]; 1xTMT6plex [N-Term]	1xPhospho [S/T]	6.37571e-08	0	13	Q60662	Akap4	1	2835.48	106.4	136.8	43.4	93	50.3	125.1	3	0.93	190.473	47	95.5333	89.4667	0.936497	0.870852
7698	ETKSQSLAYATLK	1xPhospho [T/S]; 2xTMT6plex [K3; K13]; 1xTMT6plex [N-Term]	1xPhospho [T/S]	2.09168e-05	0	7	Q60662	Akap4	1	2207.23	108.4	130.3	37.8	103.4	47.1	108	3	-1.36	108.496	47	92.1667	86.1667	0.934901	0.868846
7701	RLVSALLGEK	1xPhospho [S4]; 1xTMT6plex [K10]; 1xTMT6plex [N-Term]	1xPhospho [S4]	0.000132857	0	6	Q60662	Akap4	1	1623.96	109.7	141	34.5	94.9	40.3	131.4	3	1.74	154.133	40	95.0667	88.8667	0.934783	0.88773
7707	GLMVYANQVASDMMVSVMK	1xPhospho [S]; 2xOxidation [M]; 1xTMT6plex [K19]; 1xTMT6plex [N-Term]	1xPhospho [S]	2.57985e-09	0	93	Q60662	Akap4	0	2644.27	104.3	116.1	73.2	97.8	74.5	102.1	4	2.49	204.38	69	97.8667	91.4667	0.934605	0.699077
7772	GLMVYANQVASDMMVSVMK	1xPhospho [S11]; 3xOxidation [M3; M13; M]; 1xTMT6plex [K19]; 1xTMT6plex [N-Term]	1xPhospho [S11]	1.84686e-06	0	2	Q60662	Akap4	0	2660.26	95.5	95.5	107.7	101	87.2	90.3	3	3.59	154.147	13	99.5667	92.8333	0.932374	0.312555
7794	LLSESPFSCDELTESDNK	1xCarbamidomethyl [C9]; 1xPhospho [S]; 1xTMT6plex [K18]; 1xTMT6plex [N-Term]	1xPhospho [S]	0.000187975	0	8	Q60662	Akap4	0	2609.21	102.8	118.5	70.6	80.8	81.6	109.6	3	-2.42	188.551	31	97.3	90.6667	0.931826	0.716018
7918	TEGSVCLFK	1xCarbamidomethyl [C6]; 1xPhospho [S4]; 1xTMT6plex [K9]; 1xTMT6plex [N-Term]	1xPhospho [S4]	0.00139085	0.000219575	12	Q60662	Akap4	0	1578.8	112.3	140	30.3	93	39.5	129.8	2	0.26	114.832	37	94.2	87.4333	0.928167	0.880084
7919	ISPSTDSLAK	1xPhospho [S/T]; 1xTMT6plex [K10]; 1xTMT6plex [N-Term]	1xPhospho [S/T]	0.000278843	0	95	Q60662	Akap4	0	1556.83	108.7	144.1	47.7	94.2	53.4	131.3	2	0.36	89.4551	47	100.167	92.9667	0.92812	0.851389
7921	QFIDQLVESVMK	1xPhospho [S9]; 1xTMT6plex [K12]; 1xTMT6plex [N-Term]	1xPhospho [S9]	3.1624e-06	0	4	Q60662	Akap4	0	1975.04	107.6	140.4	39.8	98.3	42.4	126.4	3	4.94	218.214	53	95.9333	89.0333	0.928075	0.866681
8025	IASEMAHEAVELTSSEMR	1xPhospho [S/T]; 1xTMT6plex [N-Term]	1xPhospho [S/T]	1.72326e-11	0	83	Q60662	Akap4	0	2300.05	107.7	127.1	65.5	93.7	64.5	119.5	2	1.05	204.404	84	100.1	92.5667	0.924742	0.770639
8048	SVATPEGECSMDDLSFYVNR	1xCarbamidomethyl [C9]; 2xPhospho [S10; S/T]; 1xOxidation [M11]; 1xTMT6plex [N-Term]	2xPhospho [S10; S/T]	4.93027e-06	0	11	Q60662	Akap4	0	2682.07	99.5	112.9	88.4	88.9	88.2	100.8	3	0.94	164.948	51	100.267	92.6333	0.92387	0.403463
8100	LSSLVIQMAR	1xPhospho [S]; 1xOxidation [M8]; 1xTMT6plex [N-Term]	1xPhospho [S]	0.000680266	7.99737e-05	34	Q60662	Akap4	0	1442.76	111.5	133.8	42.5	91.8	53	120.6	3	1.13	122.685	40	95.9333	88.4667	0.922168	0.835727
8157	ESLTMWNNQK	1xPhospho [T/S]; 1xTMT6plex [K10]; 1xTMT6plex [N-Term]	1xPhospho [T/S]	0.000107405	0	18	Q60662	Akap4	0	1788.88	111.5	127.1	59.3	93.7	62.3	118.1	2	3.58	118.781	48	99.3	91.3667	0.920107	0.776299
8209	MDMSNMVLSLIQK	1xPhospho [S4]; 2xOxidation [M]; 1xTMT6plex [K13]; 1xTMT6plex [N-Term]	1xPhospho [S4]	0.00021004	0	15	Q60662	Akap4	0	2080.03	106.3	126.2	59	94.4	62	111.3	3	0	175.128	36	97.1667	89.2333	0.918353	0.763461
8260	KVICFVDVSTLNVEDKDSK	1xCarbamidomethyl [C4]; 1xPhospho [S9]; 3xTMT6plex [K1; K16; K19]; 1xTMT6plex [N-Term]	1xPhospho [S9]	0.000434912	7.99737e-05	1	Q60662	Akap4	2	3192.74	109	127.1	56	97.1	63.4	107.3	4	-0.1	165.824	10	97.3667	89.2667	0.916809	0.763265
8323	SAVSKIASEMAHEAVELTSSEMR	1xPhospho [S4]; 2xOxidation [M10; M22]; 1xTMT6plex [K5]; 1xTMT6plex [N-Term]	1xPhospho [S4]	0.0165704	0.00140661	1	Q60662	Akap4	1	3033.47	112.6	122.2	62.6	95	58.7	118.3	4	-2.01	216.602	13	99.1333	90.6667	0.914593	0.75506
8348	DAMMSQNYSETPGPEVIVNNQCSTTNLQK	1xCarbamidomethyl [C22]; 1xPhospho [S/T]; 2xOxidation [M3; M4]; 1xTMT6plex [K29]; 1xTMT6plex [N-Term]	1xPhospho [S/T]	1.90823e-08	0	10	Q60662	Akap4	0	3826.74	105.7	122.7	75.9	93.4	80.4	104.2	4	3.36	130.356	49	101.433	92.6667	0.913572	0.597567
8441	ISPSTDSLAK	2xPhospho [S/T]; 1xTMT6plex [K10]; 1xTMT6plex [N-Term]	2xPhospho [S/T]	0.00104811	0.000219575	22	Q60662	Akap4	0	1636.8	113.2	148.1	42.7	89.3	50.4	136.8	2	0.48	104.559	41	101.333	92.1667	0.909539	0.8292
8444	VICFVDVSTLNVEDK	1xCarbamidomethyl [C3]; 1xPhospho [S8]; 1xTMT6plex [K15]; 1xTMT6plex [N-Term]	1xPhospho [S8]	1.48208e-06	0	3	Q60662	Akap4	0	2276.16	113.3	139.7	60.8	91	60.5	133.9	3	5.25	214.538	52	104.6	95.1333	0.909496	0.778604
8552	LLSESPFSCDELTESDNKR	1xCarbamidomethyl [C9]; 1xPhospho [S/T]; 1xTMT6plex [K18]; 1xTMT6plex [N-Term]	1xPhospho [S/T]	1.40568e-08	0	39	Q60662	Akap4	1	2765.31	109.2	122.3	68.3	92.2	63.9	115.1	3	0.36	152.117	57	99.9333	90.4	0.904603	0.687037
8566	GLMVYANQVASDMMVSVMK	1xPhospho [S]; 1xOxidation [M]; 1xTMT6plex [K19]; 1xTMT6plex [N-Term]	1xPhospho [S]	2.07873e-08	0	95	Q60662	Akap4	0	2628.27	106.4	128.5	49.7	93.9	51.4	112	2	6.58	218.498	68	94.8667	85.7667	0.904076	0.773497
8614	SAVSKIASEMAHEAVELTSSEMR	2xPhospho [S4; S]; 1xOxidation [M]; 1xTMT6plex [K5]; 1xTMT6plex [N-Term]	2xPhospho [S4; S]	4.80838e-05	0	9	Q60662	Akap4	1	3097.44	102.7	118.4	81.6	93.4	74.9	104.6	4	1.43	220.316	24	100.9	90.9667	0.901553	0.509578
8642	SVATPEGECSMDDLSFYVNR	1xCarbamidomethyl [C9]; 1xPhospho [S/T]; 1xOxidation [M11]; 1xTMT6plex [N-Term]	1xPhospho [S/T]	5.78163e-08	0	35	Q60662	Akap4	0	2602.1	107.9	122.5	70.4	92.4	70.4	108	3	2.01	143.324	77	100.267	90.2667	0.900266	0.625908
8719	LSSLVIQMAR	1xPhospho [S]; 1xTMT6plex [N-Term]	1xPhospho [S]	8.46944e-05	0	27	Q60662	Akap4	0	1426.77	108.9	135.9	42	89.5	44.7	122.9	2	-0.06	180.328	38	95.6	85.7	0.896444	0.796647
8738	ESLTMWNNQK	1xPhospho [T4]; 1xOxidation [M5]; 1xTMT6plex [K10]; 1xTMT6plex [N-Term]	1xPhospho [T4]	0.0041921	0.000393732	6	Q60662	Akap4	0	1804.87	112.5	110.1	90	90.2	86.5	103.3	2	5.56	97.9057	15	104.2	93.3333	0.895713	0.282926
8749	NQSLEFSAMK	1xPhospho [S3]; 1xTMT6plex [K10]; 1xTMT6plex [N-Term]	1xPhospho [S3]	0.000176394	0	19	Q60662	Akap4	0	1692.84	107.9	133	47.9	90.9	50.4	117.2	2	0.98	118.353	43	96.2667	86.1667	0.895083	0.767061
8758	GKDPCEEECPGSSMGYMSQSAQYEK	2xCarbamidomethyl [C5; C9]; 1xPhospho [S]; 2xTMT6plex [K2; K25]; 1xTMT6plex [N-Term]	1xPhospho [S]	4.87173e-11	0	29	Q60662	Akap4	1	3622.58	111.8	136.2	50.2	100.3	49	117.4	3	-4.29	113.071	68	99.4	88.9	0.894366	0.765037
8772	GAAGSRSEGELNLETLEEK	1xPhospho [S]; 1xTMT6plex [K19]; 1xTMT6plex [N-Term]	1xPhospho [S]	5.0126e-12	0	97	Q60662	Akap4	1	2528.26	117.2	143.4	40.9	91.3	48.5	129.6	3	1.41	121.68	91	100.5	89.8	0.893532	0.795623
8868	SEGELNLETLEEK	1xPhospho [S1]; 1xTMT6plex [K13]; 1xTMT6plex [N-Term]	1xPhospho [S1]	2.53814e-09	0	34	Q60662	Akap4	0	2029.01	115.5	159.8	33	89.3	39.2	145	2	1.24	159.225	79	102.767	91.1667	0.887123	0.821303
8872	DSKEFADSISK	1xPhospho [S2]; 2xTMT6plex [K3; K11]; 1xTMT6plex [N-Term]	1xPhospho [S2]	0.00011875	0	26	Q60662	Akap4	1	1994.05	110.8	149.6	31.5	95.2	33.6	130.1	2	0.14	88.1343	35	97.3	86.3	0.886948	0.817977
8876	MDMSNMVLSLIQK	1xPhospho [S4]; 1xTMT6plex [K13]; 1xTMT6plex [N-Term]	1xPhospho [S4]	3.79874e-06	0	4	Q60662	Akap4	0	2048.04	111.3	148.6	13.9	90.3	17	135.5	2	3	223.026	63	91.2667	80.9333	0.886779	0.854805
8895	SVATPEGECSMDDLSFYVNR	1xCarbamidomethyl [C9]; 1xPhospho [S/T]; 1xTMT6plex [N-Term]	1xPhospho [S/T]	4.67718e-11	0	73	Q60662	Akap4	0	2586.11	105.7	126.5	70.4	92.7	63	112.2	3	-0.06	170.87	108	100.867	89.3	0.885327	0.622905
8898	QQMCPKDSKEFADSISK	1xCarbamidomethyl [C4]; 1xPhospho [S]; 3xTMT6plex [K6; K9; K17]; 1xTMT6plex [N-Term]	1xPhospho [S]	4.17308e-07	0	52	Q60662	Akap4	2	2995.54	111	145.1	21.9	93.2	22.3	130.6	3	1.44	94.1239	27	92.6667	82.0333	0.885252	0.83737
8994	GAAGSRSEGELNLETLEEK	2xPhospho [S5; S7]; 1xTMT6plex [K19]; 1xTMT6plex [N-Term]	2xPhospho [S5; S7]	5.28379e-06	0	5	Q60662	Akap4	1	2608.23	119.4	138	57	86.8	56.3	132.8	3	1.17	149.465	31	104.8	91.9667	0.877545	0.717829
9062	DAMMSQNYSETPGPEVIVNNQCSTTNLQK	1xCarbamidomethyl [C22]; 1xPhospho [S/T]; 1xOxidation [M]; 1xTMT6plex [K29]; 1xTMT6plex [N-Term]	1xPhospho [S/T]	6.55977e-11	0	78	Q60662	Akap4	0	3810.74	108.2	132.6	60.7	93.7	59.7	109.3	3	1.07	144.086	74	100.5	87.5667	0.87131	0.641132
9071	LEMAASKNTNNNQSPSNPATK	1xPhospho [S/T]; 2xTMT6plex [K7; K21]; 1xTMT6plex [N-Term]	1xPhospho [S/T]	8.2083e-07	0	4	Q60662	Akap4	1	2984.51	113	142.8	38.6	90.8	47.5	117.9	3	-5.03	82.5457	19	98.1333	85.4	0.870245	0.749058
9083	MDMSNMVLSLIQK	1xPhospho [S4]; 1xOxidation [M]; 1xTMT6plex [K13]; 1xTMT6plex [N-Term]	1xPhospho [S4]	3.63226e-06	0	28	Q60662	Akap4	0	2064.03	109.3	132.4	53	94.9	50.4	110.8	2	5.2	209.647	59	98.2333	85.3667	0.869019	0.687295
9087	QQMCPKDSKEFADSISK	1xCarbamidomethyl [C4]; 1xPhospho [S]; 1xOxidation [M3]; 3xTMT6plex [K6; K9; K17]; 1xTMT6plex [N-Term]	1xPhospho [S]	4.05548e-05	0	26	Q60662	Akap4	2	3011.54	111.5	138.8	27.9	93.5	28.5	119.7	3	1.46	79.538	26	92.7333	80.5667	0.868799	0.791196
9107	DAMMSQNYSETPGPEVIVNNQCSTTNLQK	1xCarbamidomethyl [C22]; 1xPhospho [S/T/Y]; 1xTMT6plex [K29]; 1xTMT6plex [N-Term]	1xPhospho [S/T/Y]	1.09177e-10	0	91	Q60662	Akap4	0	3794.75	107.4	137.1	57.6	93	53.6	115.4	3	2.5	158.427	83	100.7	87.3333	0.867262	0.672916
9120	GLMVYANQVASDMMVSVMK	1xPhospho [S11]; 1xTMT6plex [K19]; 1xTMT6plex [N-Term]	1xPhospho [S11]	3.28111e-09	0	15	Q60662	Akap4	0	2612.28	107.2	132.4	48.5	92.3	40	117	2	1.49	222.982	83	96.0333	83.1	0.865325	0.72036
9121	GYSVGDLLQEVMK	1xPhospho [S3]; 1xOxidation [M12]; 1xTMT6plex [K13]; 1xTMT6plex [N-Term]	1xPhospho [S3]	2.65457e-08	0	162	Q60662	Akap4	0	1993.01	110.8	140.1	41.2	94.6	42.2	115.9	2	0.5	204.696	65	97.3667	84.2333	0.865115	0.737873
9124	SEGELNLETLEEKEIIVIK	1xPhospho [S1]; 2xTMT6plex [K13; K19]; 1xTMT6plex [N-Term]	1xPhospho [S1]	1.26437e-07	0	2	Q60662	Akap4	1	2953.64	111.7	127.4	41.1	79.1	53.3	109.9	3	-0.52	215.796	21	93.4	80.7667	0.864739	0.706059
9127	EFADSISK	1xPhospho [S]; 1xTMT6plex [K8]; 1xTMT6plex [N-Term]	1xPhospho [S]	0.00440589	0.000393732	17	Q60662	Akap4	0	1434.73	111.6	138.7	40.6	92.3	41.9	117.3	3	1.02	88.2592	29	96.9667	83.8333	0.864558	0.738563
9164	VSEHILK	1xPhospho [S2]; 1xTMT6plex [K7]; 1xTMT6plex [N-Term]	1xPhospho [S2]	0.00196254	0.000266822	11	Q60662	Akap4	0	1363.78	114.4	165.1	14.6	94.8	21.6	136.3	2	-0.36	62.2719	33	98.0333	84.2333	0.859232	0.815833
9221	SLTSAERVSEHILK	2xPhospho [S/T]; 1xTMT6plex [K14]; 1xTMT6plex [N-Term]	2xPhospho [S/T]	0.00156355	0.000266822	18	Q60662	Akap4	1	2188.12	121	145.9	30.5	87.8	32.1	133.2	2	1.09	107.963	14	99.1333	84.3667	0.851042	0.762546
9238	LVSALLGEK	1xPhospho [S3]; 1xTMT6plex [K9]; 1xTMT6plex [N-Term]	1xPhospho [S3]	0.00155742	0.000266822	12	Q60662	Akap4	0	1467.86	109.1	132.8	53.8	86.3	46.7	117.8	2	1.17	190.371	32	98.5667	83.6	0.848157	0.656084
9239	IASEMAHEAVELTSSEMR	2xPhospho [S3; S/T]; 1xOxidation [M17]; 1xTMT6plex [N-Term]	2xPhospho [S3; S/T]	0.00541569	0.000572879	4	Q60662	Akap4	0	2396.01	89.4	128.1	107.7	99	81	95.8	3	-0.83	178.143	20	108.4	91.9333	0.848093	0.257369
9291	GAAGSRSEGELNLETLEEKEIIVIK	1xPhospho [S]; 2xTMT6plex [K19; K25]; 1xTMT6plex [N-Term]	1xPhospho [S]	2.55897e-08	0	10	Q60662	Akap4	2	3452.89	104.3	108.3	74.6	79	65	97	5	6.61	190.386	18	95.7333	80.3333	0.839136	0.33607
9363	SAVSKIASEMAHEAVELTSSEMR	2xPhospho [S]; 1xTMT6plex [K5]; 1xTMT6plex [N-Term]	2xPhospho [S]	4.63954e-08	0	15	Q60662	Akap4	1	3081.44	106.4	140.5	65.2	90	51	112.1	3	-0.75	222.698	46	104.033	84.3667	0.810958	0.523394
9380	NTNNNQSPSNPATKSPSNQR	1xPhospho [S]; 1xTMT6plex [K14]; 1xTMT6plex [N-Term]	1xPhospho [S]	8.20851e-08	0	3	Q60662	Akap4	1	2694.3	113.8	158.7	17.8	91.2	21	120.8	3	0	14.0558	44	96.7667	77.6667	0.802618	0.727119
5599	ADSDGDLSENDDGAGDLR	2xPhospho [S3; S8]; 1xTMT6plex [N-Term]	2xPhospho [S3; S8]	1.09625e-06	0	2	Q9DBR0	Akap8	0	2210.83	101.9	105.2	91.6	88.9	96.6	107.5	2	0.57	79.7593	67	99.5667	97.6667	0.980917	0.793019
6185	LLEEQTCEAASETRSIEDK	1xCarbamidomethyl [C7]; 1xPhospho [S/T]; 1xTMT6plex [K19]; 1xTMT6plex [N-Term]	1xPhospho [S/T]	1.2799e-08	0	6	Q9DBR0	Akap8	1	2747.32	98.1	102.8	89.6	92.4	93.2	95.9	3	-0.89	122.356	35	96.8333	93.8333	0.969019	0.495493
367	DGFGLSPGIEK	1xPhospho [S6]; 1xTMT6plex [K11]; 1xTMT6plex [N-Term]	1xPhospho [S6]	0.00121556	0.000219575	6	Q70FJ1	Akap9	0	1657.86	102	96	89	132.3	106.3	114.5	3	1.59	135.488	25	95.6667	117.7	1.23031	0.0614098
5241	ENSGVYTSQNQSPELQEYR	1xPhospho [S12]; 1xTMT6plex [N-Term]	1xPhospho [S12]	1.0355e-07	0	1	Q70FJ1	Akap9	0	2538.13	111.4	98.9	88	99.7	93.5	101.2	3	0.52	85.7023	57	99.4333	98.1333	0.986926	0.864741
6863	EGSSIPELADSVAYQSR	1xPhospho [S]; 1xTMT6plex [N-Term]	1xPhospho [S]	8.85349e-05	0	8	Q70FJ1	Akap9	0	2118	98.5	98.4	107.5	91.6	102.6	96.5	3	-0.16	140.268	27	101.467	96.9	0.954993	0.356439
6403	AVDWHSPER	1xPhospho [S6]; 1xTMT6plex [N-Term]	1xPhospho [S6]	0.175778	0.00802517	1	Q9JJR5	Akip1	0	1405.65	101.7	108.1	108.5	97.4	102.8	106.9	2	-2.18	36.6862	3	106.1	102.367	0.964813	0.349193
4033	TLDFDPLLSPASPK	1xPhospho [S12]; 1xTMT6plex [K14]; 1xTMT6plex [N-Term]	1xPhospho [S12]	4.95213e-07	0	3	B1AXD8	Akirin2	0	2039.09	108.9	110.5	93.4	103.5	100	112.7	3	3.87	195.25	49	104.267	105.4	1.01087	0.872742
4739	HALSAGYR	1xPhospho [S4]; 1xTMT6plex [N-Term]	1xPhospho [S4]	0.165725	0.00769059	1	Q9JII6	Akr1a1	0	1183.58	97.6	98.6	83.4	101.6	85.3	91.9	2	1.72	15.3326	1	93.2	92.9333	0.997139	0.97068
2670	ASHLELNNGTK	1xAcetyl [N-Term]; 1xPhospho [S2]; 1xTMT6plex [K11]; 1xTMT6plex [N-Term]	1xPhospho [S2]	0.000268136	0	1	P45376	Akr1b1	0	1763.91	100.9	102.3	91.3	87.7	108.2	111.2	2	-129912	74.2828	39	98.1667	102.367	1.04278	0.633629
4632	AASGAPLRPATVLGTMEMGR	1xPhospho [S3]; 1xTMT6plex [N-Term]	1xPhospho [S3]	0.000747321	0.000157952	1	Q8CG76	Akr7a2	0	2295.16	99.3	107.8	98	100.6	92.5	111.8	3	1.3	143.94	1	101.7	101.633	0.999344	0.992168
3263	SGSPSDNSGAEEMEVSLAKPK	1xPhospho [S]; 2xTMT6plex [K19; K21]; 1xTMT6plex [N-Term]	1xPhospho [S]	3.70791e-08	0	9	P31750	Akt1	0	2887.44	98.4	97.4	94.6	97.7	99.8	100.8	4	1.98	116.451	30	96.8	99.4333	1.0272	0.145344
5234	YFDEEFTAQMITITPPDQDDSMECVDSER	1xCarbamidomethyl [C24]; 1xPhospho [T]; 1xTMT6plex [N-Term]	1xPhospho [T]	4.03874e-13	0	4	P31750	Akt1	0	3778.57	94.5	91.5	123.6	101.2	108.9	95.5	4	-1.55	218.646	86	103.2	101.867	0.98708	0.908942
592	TEARSSDEENGPPSSPDLDR	3xPhospho [S5; S6; S]; 1xTMT6plex [N-Term]	3xPhospho [S5; S6; S]	0.0144819	0.00124461	2	Q9D1F4	Akt1s1	1	2628.01	99.6	93.4	79.1	116.4	82.8	119.1	3	1.94	60.2818	23	90.7	106.1	1.16979	0.306865
2250	LNTSDFQK	1xPhospho [T3]; 1xTMT6plex [K8]; 1xTMT6plex [N-Term]	1xPhospho [T3]	0.0182083	0.00145846	9	Q9D1F4	Akt1s1	0	1490.77	104.3	90.6	155.8	128	137.3	105.3	3	0.22	92.8085	37	116.9	123.533	1.05674	0.778105
3172	SLPVSVPVWAFK	1xPhospho [S]; 1xTMT6plex [K12]; 1xTMT6plex [N-Term]	1xPhospho [S]	2.18736e-05	0	6	Q9D1F4	Akt1s1	0	1868.05	105.4	89.2	196.8	135.6	164.6	102.7	2	1.91	218.241	51	130.467	134.3	1.02938	0.92444
5387	TEARSSDEENGPPSSPDLDR	2xPhospho [S]; 1xTMT6plex [N-Term]	2xPhospho [S]	0.000106974	0	3	Q9D1F4	Akt1s1	1	2548.04	103.2	94.7	98.1	89.4	95.2	106.8	3	5.22	47.3862	26	98.6667	97.1333	0.984459	0.800561
3875	CGSPSDSSTSEMMEVAVNK	1xCarbamidomethyl [C1]; 1xPhospho [S]; 1xTMT6plex [K19]; 1xTMT6plex [N-Term]	1xPhospho [S]	0.000104845	0	6	Q60823	Akt2	0	2554.13	96.7	96.8	103.8	93	107.2	101.3	3	0.09	143.212	28	99.1	100.5	1.01413	0.782506
6458	THFPQFSYSASIR	1xPhospho [S]; 1xTMT6plex [N-Term]	1xPhospho [S]	0.000324607	0	6	Q60823	Akt2	0	1849.88	99.4	101.9	126	98.7	114.2	102.5	2	-0.65	116.598	26	109.1	105.133	0.963642	0.702927
7937	THFPQFSYSASIRE	1xPhospho [S]; 1xTMT6plex [N-Term]	1xPhospho [S]	0.000121644	0	10	Q60823	Akt2	1	1978.93	103.1	94.8	130	99.7	112.3	92.1	3	-0.79	120.887	33	109.3	101.367	0.927417	0.549337
8997	YFDDEFTAQSITITPPDR	1xPhospho [T/S]; 1xTMT6plex [N-Term]	1xPhospho [T/S]	3.78415e-09	0	25	Q60823	Akt2	0	2425.12	100.7	98.8	127.2	91.9	101.7	93	3	2.63	191.96	71	108.9	95.5333	0.877257	0.239311
9258	SDGSFIGYK	1xPhospho [S4]; 1xTMT6plex [K9]; 1xTMT6plex [N-Term]	1xPhospho [S4]	0.0244302	0.0019457	2	Q60823	Akt2	0	1511.75	103.4	98.5	128.5	86.8	99.9	92.2	2	-2.45	99.3601	9	110.133	92.9667	0.844128	0.162442
9383	YFDDEFTAQSITITPPDRYDSLDPLELDQR	1xPhospho [S/T]; 1xTMT6plex [N-Term]	1xPhospho [S/T]	2.30164e-09	0	17	Q60823	Akt2	1	3869.8	98	87.6	153.4	86.8	101	83.8	4	2.29	219.114	40	113	90.5333	0.80118	0.346976
6489	YFDEEFTAQTITITPPEKYDDDGMDGMDNER	1xPhospho [T10]; 1xTMT6plex [K18]; 1xTMT6plex [N-Term]	1xPhospho [T10]	4.3101e-06	0	4	Q9WUA6	Akt3	1	4181.83	100.6	103	105.1	97.6	100.3	99.4	4	-1.23	207.374	18	102.9	99.1	0.963071	0.0671372
9407	AADKDTCFSTEGPNLVTR	1xCarbamidomethyl [C7]; 1xPhospho [S/T]; 1xTMT6plex [K4]; 1xTMT6plex [N-Term]	1xPhospho [S/T]	7.26519e-05	0	3	P07724	Alb	1	2520.22	99.8	86.2	155.4	87.3	100	79.6	3	-0.49	98.1891	29	113.8	88.9667	0.781781	0.32185
1142	YVLGNPLTPGINQGPQIDKEQHDK	1xPhospho [T8]; 2xTMT6plex [K19; K24]; 1xTMT6plex [N-Term]	1xPhospho [T8]	1.4229e-06	0	1	P24549	Aldh1a1	1	3428.82	100.1	102.6	66.7	95.9	90.2	113.2	4	7.84	137.508	15	89.8	99.7667	1.11099	0.500762
4163	SSPAQPAVPAPLADLK	1xAcetyl [N-Term]; 1xPhospho [S]; 1xTMT6plex [K16]; 1xTMT6plex [N-Term]	1xPhospho [S]	1.61449e-06	0	64	P24549	Aldh1a1	0	2142.16	93.9	103.5	92.7	95.2	100.6	96.9	2	-106976	188.158	70	96.7	97.5667	1.00896	0.829507
5589	FKSVDDVIK	1xPhospho [S3]; 2xTMT6plex [K2; K9]; 1xTMT6plex [N-Term]	1xPhospho [S3]	0.0288097	0.00208347	4	P24549	Aldh1a1	1	1818.04	98.1	101.7	100.7	92.6	106.5	95.7	2	2.56	119.156	12	100.167	98.2667	0.981032	0.684631
3708	IVGSPFDPTTEQGPQIDK	1xPhospho [S/T]; 1xTMT6plex [K18]; 1xTMT6plex [N-Term]	1xPhospho [S/T]	9.19379e-06	0	3	Q62148	Aldh1a2	0	2467.25	110.5	108.1	90.4	96.7	109	108.7	3	6.47	160.292	34	103	104.8	1.01748	0.822635
6894	SSPAQPAVPAPLANLK	1xAcetyl [N-Term]; 1xPhospho [S]; 1xTMT6plex [K16]; 1xTMT6plex [N-Term]	1xPhospho [S]	2.87197e-05	0	27	O35945	Aldh1a7	0	2141.18	101.3	109.3	89.6	106.3	82.1	98.1	3	-107026	177.398	52	100.067	95.5	0.954364	0.642937
8980	FKSMDDVIK	1xPhospho [S3]; 2xTMT6plex [K2; K9]; 1xTMT6plex [N-Term]	1xPhospho [S3]	0.081148	0.00458467	2	O35945	Aldh1a7	1	1850.01	95.7	107.4	103.6	102.8	77.5	89.1	3	3.62	124.007	7	102.233	89.8	0.878383	0.198831
3340	RVTLELGGK	1xPhospho [T3]; 1xTMT6plex [K9]; 1xTMT6plex [N-Term]	1xPhospho [T3]	0.00282035	0.000266822	4	O35945; P47738; Q62148; P24549	Aldh1a7; Aldh2; Aldh1a2; Aldh1a1	1	1510.88	91.7	101.9	101.2	98.5	105.3	98.5	3	1.78	82.1254	32	98.2667	100.767	1.02544	0.565378
6032	GSASSALELTEEELATAEAVR	1xPhospho [S]; 1xTMT6plex [N-Term]	1xPhospho [S]	2.2277e-11	0	6	Q8R0Y6	Aldh1l1	0	2443.18	99	100.1	108.5	97.7	97.6	103.8	3	2.7	216.676	89	102.533	99.7	0.972367	0.479115
8360	SGAASVDVVR	1xPhospho [S5]; 1xTMT6plex [N-Term]	1xPhospho [S5]	0.00534087	0.000572879	4	Q8R0Y6	Aldh1l1	0	1269.64	99.2	91.5	124.5	86.1	105.6	96.1	2	-1.99	35.6396	27	105.067	95.9333	0.913071	0.469649
790	SKGGVVGIK	1xPhospho [S1]; 2xTMT6plex [K2; K9]; 1xTMT6plex [N-Term]	1xPhospho [S1]	0.0955684	0.00513504	1	P05064	Aldoa	1	1611.98	105.3	99.7	89.1	99.3	121.3	115	3	2.46	63.8178	1	98.0333	111.867	1.14111	0.162216
1050	RLQSIGTENTEENRR	1xPhospho [S4]; 1xTMT6plex [N-Term]	1xPhospho [S4]	0.00201914	0.000266822	2	P05064	Aldoa	2	2112.04	91.8	79.4	101.5	91.6	117.1	95.9	3	0.99	22.1212	4	90.9	101.533	1.11698	0.353944
1294	FSNEEIAMATVTALR	1xPhospho [S2]; 1xTMT6plex [N-Term]	1xPhospho [S2]	6.40175e-08	0	6	P05064	Aldoa	0	1961.96	112.9	122.1	74.8	87.4	116.2	136.9	3	2.02	208.311	64	103.267	113.5	1.0991	0.64208
2328	GILAADESTGSIAKR	2xPhospho [S/T]; 1xTMT6plex [K14]; 1xTMT6plex [N-Term]	2xPhospho [S/T]	0.00027344	0	4	P05064	Aldoa	1	2107.06	101.3	107.1	98.3	74.8	110.4	138.1	3	2.34	104.818	17	102.233	107.767	1.05412	0.77978
2844	RLQSIGTENTEENR	1xPhospho [S4]; 1xTMT6plex [N-Term]	1xPhospho [S4]	2.57994e-07	0	3	P05064	Aldoa	1	1955.94	97.2	98.3	100.5	98.9	107.5	100.8	3	-0.69	40.4992	75	98.6667	102.4	1.03784	0.250847
3072	GILAADESTGSIAKR	1xPhospho [S11]; 1xTMT6plex [K14]; 1xTMT6plex [N-Term]	1xPhospho [S11]	2.02473e-05	0	3	P05064	Aldoa	1	2027.09	93	87.6	121.8	93.6	125.6	92.8	3	2.68	83.1267	32	100.8	104	1.03175	0.842989
3213	LQSIGTENTEENR	1xPhospho [S3]; 1xTMT6plex [N-Term]	1xPhospho [S3]	1.70677e-05	0	5	P05064	Aldoa	0	1799.84	101.7	99.5	105.1	84.4	116.4	114.2	3	0.39	63.5076	66	102.1	105	1.0284	0.795089
4028	LQSIGTENTEENRR	1xPhospho [T/S]; 1xTMT6plex [N-Term]	1xPhospho [T/S]	0.00014742	0	12	P05064	Aldoa	1	1955.94	98.3	103.7	108.1	91	115.9	106.6	2	2.69	40.7591	33	103.367	104.5	1.01096	0.891468
4289	GILAADESTGSIAK	1xPhospho [T/S]; 1xTMT6plex [K14]; 1xTMT6plex [N-Term]	1xPhospho [T/S]	1.58205e-07	0	40	P05064	Aldoa	0	1870.99	103.1	100.5	117.9	90.8	123.1	109.6	2	0.71	111.925	71	107.167	107.833	1.00622	0.953828
4878	IGEHTPSALAIMENANVLAR	1xPhospho [S7]; 1xTMT6plex [N-Term]	1xPhospho [S7]	3.08603e-06	0	2	P05064	Aldoa	0	2416.23	100.1	97.6	100.5	93.4	98.9	104.2	3	1.28	179.976	39	99.4	98.8333	0.994299	0.869943
5135	YTPSGQSGAAASESLFISNHAY	1xPhospho [S]; 1xTMT6plex [N-Term]	1xPhospho [S]	1.23882e-09	0	19	P05064	Aldoa	0	2567.17	103.5	105.1	99.4	97	104.1	103.6	3	0.54	150.311	77	102.667	101.567	0.989286	0.719059
1598	GILAADESVGTMGNR	2xPhospho [S8; T11]; 1xTMT6plex [N-Term]	2xPhospho [S8; T11]	0.0315036	0.00213472	1	Q91Y97	Aldob	0	1879.82	81.8	99.5	107.6	98.5	113.3	101	3	1.2	139.558	15	96.3	104.267	1.08273	0.420617
5905	GILAADESVGTMGNR	1xPhospho [T/S]; 1xTMT6plex [N-Term]	1xPhospho [T/S]	0.000328407	0	6	Q91Y97	Aldob	0	1799.86	103.5	112.7	113.4	77.1	128.8	115.4	2	3.58	123.26	24	109.867	107.1	0.974818	0.869631
4015	RLSQIGVENTEENRR	1xPhospho [S3]; 1xTMT6plex [N-Term]	1xPhospho [S3]	0.000164849	0	2	P05063	Aldoc	2	2110.06	98.8	99.3	94	100	96.8	98.6	3	0.86	42.1224	8	97.3667	98.4667	1.0113	0.598598
858	RGSFSSENYWR	1xPhospho [S3]; 1xTMT6plex [N-Term]	1xPhospho [S3]	0.0016853	0.000266822	6	Q3TSG4	Alkbh5	1	1697.76	97.5	102.8	77.9	111.5	99.1	105.2	3	0.73	65.8722	16	92.7333	105.267	1.13515	0.208915
2886	KSYESSEDCPEAASSPTR	1xCarbamidomethyl [C9]; 1xPhospho [S15]; 1xTMT6plex [K1]; 1xTMT6plex [N-Term]	1xPhospho [S15]	1.16425e-05	0	2	Q3TSG4	Alkbh5	1	2539.14	95.3	106.9	72.2	107.7	79	97.8	3	-1.09	39.4283	41	91.4667	94.8333	1.03681	0.811585
5891	YQEDSDPERSDYEEHQLQK	1xPhospho [S5]; 1xTMT6plex [K19]; 1xTMT6plex [N-Term]	1xPhospho [S5]	2.43651e-06	0	6	Q3TSG4	Alkbh5	1	2934.32	100.3	107.9	77.3	98.6	83.5	96.3	3	0.75	65.9669	31	95.1667	92.8	0.975131	0.830002
7740	YQEDSDPERSDYEEHQLQK	2xPhospho [S/Y]; 1xTMT6plex [K19]; 1xTMT6plex [N-Term]	2xPhospho [S/Y]	0.000315901	0	7	Q3TSG4	Alkbh5	1	3014.29	106.4	121.4	82	106.3	86.9	95.9	3	2.74	81.8188	21	103.267	96.3667	0.933183	0.617819
5128	TVTPTMSSSFLQK	1xPhospho [T]; 1xTMT6plex [K13]; 1xTMT6plex [N-Term]	1xPhospho [T]	0.00041223	7.99737e-05	3	Q8K4E0	Alms1	0	1965.02	102.7	119.8	78.1	105.2	77.6	114.6	3	0.92	144.764	31	100.2	99.1333	0.989355	0.951334
3646	TYNTNAQVPDSAGTATAYLCGVK	1xCarbamidomethyl [C20]; 1xPhospho [S/T/Y]; 1xTMT6plex [K23]; 1xTMT6plex [N-Term]	1xPhospho [S/T/Y]	5.11591e-11	0	46	P09242	Alpl	0	2940.42	100.9	109	71.3	105.3	75.4	105.8	3	0.88	159.003	85	93.7333	95.5	1.01885	0.913309
2216	QIPDSAGTGTAFLCGVK	1xCarbamidomethyl [C14]; 1xPhospho [S/T]; 1xTMT6plex [K17]; 1xTMT6plex [N-Term]	1xPhospho [S/T]	0.000172919	0	6	P24823	Alppl2	0	2260.14	91.4	94.1	107	83.1	122.9	103.4	3	1.96	162.592	40	97.5	103.133	1.05778	0.674562
3204	TVVLTPTYSGEADALLPSLR	1xPhospho [T]; 1xTMT6plex [N-Term]	1xPhospho [T]	2.49123e-05	0	4	Q920R0	Als2	0	2412.26	83.2	104.9	99.1	99	96.7	99.7	3	1.24	207.659	23	95.7333	98.4667	1.02855	0.697859
7366	SESPEPGYVVTSSGLLLPVLLPR	1xPhospho [S]; 1xTMT6plex [N-Term]	1xPhospho [S]	2.66529e-10	0	4	Q920R0	Als2	0	2719.45	94.7	109.4	109.4	98.5	94.9	102.3	3	4.35	221.39	75	104.5	98.5667	0.943222	0.329243
8297	KSSSLMDIREEELEGGSR	1xPhospho [S]; 1xTMT6plex [K1]; 1xTMT6plex [N-Term]	1xPhospho [S]	0.00554301	0.000572879	6	Q920R0	Als2	2	2561.27	103.1	100.6	100.1	93.9	88.9	95.4	3	2.3	90.2488	2	101.267	92.7333	0.915734	0.0171483
5514	QQLSAEELDAQLDAYNAR	1xPhospho [S4]; 1xTMT6plex [N-Term]	1xPhospho [S4]	4.34537e-06	0	1	O08583	Alyref	0	2344.1	100.8	98.5	89.2	106	85.1	92.3	3	3.96	149.229	44	96.1667	94.4667	0.982322	0.822085
1603	FYQGLPWGVSSLPR	1xPhospho [S11]; 1xTMT6plex [N-Term]	1xPhospho [S11]	0.000377395	7.99737e-05	1	Q7TS75	Amer1	0	1915.97	97.5	106	87.2	112.7	102.9	99.1	3	1.14	208.318	28	96.9	104.9	1.08256	0.30335
5456	SDSLRPALNSPVERPSPDLEEGEASVQTER	1xPhospho [S]; 1xTMT6plex [N-Term]	1xPhospho [S]	6.69517e-07	0	3	Q9R049	Amfr	0	3574.72	94	85	126.6	105.6	104.3	90.6	3	2.84	108.352	10	101.867	100.167	0.983312	0.905983
3985	RLSTPNLMCNPDKPDAPAFHSSTLER	1xCarbamidomethyl [C9]; 1xPhospho [T/S]; 1xTMT6plex [K13]; 1xTMT6plex [N-Term]	1xPhospho [T/S]	1.92829e-05	0	4	Q8VHG2	Amot	1	3492.72	98.6	99.4	92.7	101.4	94.7	98.1	4	0.35	116.056	11	96.9	98.0667	1.01204	0.704637
8800	TPSLDSIAATR	1xPhospho [S3]; 1xTMT6plex [N-Term]	1xPhospho [S3]	0.0004154	7.99737e-05	4	Q8K371	Amotl2	0	1440.73	101.6	98.4	118.8	95.3	98.8	90.2	2	0.23	94.311	34	106.267	94.7667	0.891782	0.166487
6480	TDSDSDLQLYK	1xPhospho [S/T]; 1xTMT6plex [K11]; 1xTMT6plex [N-Term]	1xPhospho [S/T]	0.000675161	7.99737e-05	5	Q9DBT5	Ampd2	0	1822.89	97.8	98.4	86.3	99.4	80.2	92.5	2	0.35	112.46	28	94.1667	90.7	0.963186	0.639792
3886	SQSLSLQMPTQQDWK	1xPhospho [S]; 1xTMT6plex [K15]; 1xTMT6plex [N-Term]	1xPhospho [S]	6.92136e-05	0	4	O08739	Ampd3	0	2315.15	95.8	98	100	91.8	109.7	96.4	3	7.84	162.429	34	97.9333	99.3	1.01396	0.816068
3565	MQVLRHSEHTLK	1xAcetyl [N-Term]; 1xPhospho [S7]; 1xTMT6plex [K12]; 1xTMT6plex [N-Term]	1xPhospho [S7]	0.0377721	0.00249821	3	Q400C8	Amz2	1	2059.09	95.3	100.2	95.2	95	102.1	99.5	3	-111297	57.1883	6	96.9	98.8667	1.0203	0.499272
68	SFDFEGSLSPVIAPK	1xPhospho [S]; 1xTMT6plex [K15]; 1xTMT6plex [N-Term]	1xPhospho [S]	5.78158e-07	0	9	P53995	Anapc1	0	2132.11	90.5	88.2	96.2	125.8	136.5	110.8	3	1.36	194.282	65	91.6333	124.367	1.35722	0.0138744
8509	LLGSMDEVVLLSPVPELR	1xPhospho [S4]; 1xTMT6plex [N-Term]	1xPhospho [S4]	8.54977e-09	0	2	P53995	Anapc1	0	2276.22	102.4	113	103.1	87.1	94.6	107.1	3	2.31	223.464	56	106.167	96.2667	0.90675	0.217097
2986	LGQSIESSYSSIQK	4xPhospho [S/Y]; 1xTMT6plex [K14]; 1xTMT6plex [N-Term]	4xPhospho [S/Y]	0.182804	0.00852516	8	Q91W96	Anapc4	0	2304.96	117.3	95.2	86.4	108.2	93	107.9	3	2.4	174.225	14	99.6333	103.033	1.03413	0.76169
3295	IKEEVLSESETEAHQDAAALDPDVVIK	1xPhospho [T/S]; 2xTMT6plex [K2; K27]; 1xTMT6plex [N-Term]	1xPhospho [T/S]	1.08293e-06	0	4	Q91W96	Anapc4	1	3703.93	100.5	105.8	89.3	96.4	98.8	108.2	4	2.1	190.706	26	98.5333	101.133	1.02639	0.689579
277	LGYISVTDVLK	1xPhospho [S5]; 1xTMT6plex [K11]; 1xTMT6plex [N-Term]	1xPhospho [S5]	0.00171227	0.000266822	5	Q02357	Ank1	0	1745.99	88.9	61.4	151.9	133.1	162.8	98.2	3	1.08	202.193	42	100.733	131.367	1.3041	0.401248
1099	IPCVTPETVVIR	1xCarbamidomethyl [C3]; 1xPhospho [T5]; 1xTMT6plex [N-Term]	1xPhospho [T5]	4.96681e-05	0	6	Q02357	Ank1	0	1692.9	90.4	89.4	114.6	114.3	113.9	99.6	3	1.52	144.267	51	98.1333	109.267	1.11345	0.308571
2130	LNTPPPLAEEEGLASR	1xPhospho [T3]; 1xTMT6plex [N-Term]	1xPhospho [T3]	1.20401e-08	0	14	Q02357	Ank1	0	2003	96.1	92.3	110.4	105.7	113.9	97.2	3	1.55	139.444	64	99.6	105.6	1.06024	0.458527
3672	TLTPLTLR	1xPhospho [T3]; 1xTMT6plex [N-Term]	1xPhospho [T3]	0.160386	0.00754292	3	Q02357	Ank1	0	1223.7	92.9	85.8	129.1	108.2	116.6	88.6	2	2.5	103.421	18	102.6	104.467	1.01819	0.911462
3874	MSYPETVDEILDVSEDEGDELVGSK	1xPhospho [S14]; 1xTMT6plex [K25]; 1xTMT6plex [N-Term]	1xPhospho [S14]	3.32132e-11	0	4	Q02357	Ank1	0	3294.53	94.2	86.4	137.3	100.9	128.5	93	3	1.27	218.667	90	105.967	107.467	1.01416	0.941296
5974	MSYPETVDEILDVSEDEGDELVGSK	1xPhospho [S14]; 1xOxidation [M1]; 1xTMT6plex [K25]; 1xTMT6plex [N-Term]	1xPhospho [S14]	8.24147e-11	0	5	Q02357	Ank1	0	3310.52	92.1	87.3	141.2	97.7	122.4	92	3	-1.7	214.583	80	106.867	104.033	0.973487	0.891981
6330	AEDSDAIPEWK	1xPhospho [S4]; 1xTMT6plex [K11]; 1xTMT6plex [N-Term]	1xPhospho [S4]	0.0443739	0.00307917	3	Q02357	Ank1	0	1798.87	102.8	93.1	122.1	93	106.4	107.9	3	-0.67	125.477	9	106	102.433	0.966352	0.733051
385	ATSPLIEETPIGSIK	1xPhospho [S/T]; 1xTMT6plex [K15]; 1xTMT6plex [N-Term]	1xPhospho [S/T]	3.46186e-05	0	4	Q8C8R3	Ank2	0	2094.15	98.2	82.6	112.8	122.5	147.8	87.9	3	-0.62	165.987	35	97.8667	119.4	1.22003	0.32985
1163	YSLEGGR	1xPhospho [S2]; 1xTMT6plex [N-Term]	1xPhospho [S2]	0.133563	0.00677204	3	Q8C8R3	Ank2	0	1090.51	95.1	89	99.4	103.2	108.8	102.5	2	0.63	37.058	9	94.5	104.833	1.10935	0.0460495
1354	VGTPTDIHSEK	1xPhospho [T3]; 1xTMT6plex [K11]; 1xTMT6plex [N-Term]	1xPhospho [T3]	0.00733029	0.000676706	2	Q8C8R3	Ank2	0	1721.89	97.2	79.9	115.8	119.2	118.8	82.9	2	-3.73	44.6789	5	97.6333	106.967	1.0956	0.588347
2472	TPTEEGTPTSEQNPFLFQEGK	1xPhospho [T]; 1xTMT6plex [K21]; 1xTMT6plex [N-Term]	1xPhospho [T]	0.000518177	7.99737e-05	3	Q8C8R3	Ank2	0	2875.38	107.7	99.6	100	109.8	115.3	97.1	3	-1.75	156.076	23	102.433	107.4	1.04849	0.454272
4519	IVDEQGDMDFQISPDRK	1xPhospho [S13]; 1xTMT6plex [K17]; 1xTMT6plex [N-Term]	1xPhospho [S13]	0.00489303	0.000572879	2	Q8C8R3	Ank2	1	2531.23	105.1	94.3	90.5	106.8	92.5	91	3	2.5	140.253	16	96.6333	96.7667	1.00138	0.985007
4620	SDSNASFLR	1xPhospho [S]; 1xTMT6plex [N-Term]	1xPhospho [S]	0.00840105	0.000676706	2	Q8C8R3	Ank2	0	1305.6	103.3	91.4	101.8	105.8	100.7	89.9	2	2.37	54.4436	16	98.8333	98.8	0.999663	0.995832
5226	TEWQPSPTDIPLQK	1xPhospho [S6]; 1xTMT6plex [K14]; 1xTMT6plex [N-Term]	1xPhospho [S6]	0.000755788	0.000157952	1	Q8C8R3	Ank2	0	2178.12	102.3	104	101.5	104.1	110.2	89.6	3	1.45	155.105	19	102.6	101.3	0.987329	0.843012
5778	KTSLVIVESTDDQSQVFER	1xPhospho [S/T]; 1xTMT6plex [K1]; 1xTMT6plex [N-Term]	1xPhospho [S/T]	7.62775e-09	0	26	Q8C8R3	Ank2	1	2719.4	93.5	94.2	104.9	99.4	95.7	90.9	3	3.11	134.721	77	97.5333	95.3333	0.977444	0.645819
7758	TPEDISTPPEGTKPCLQTPVTSERGSPIVQEPEEASEPK	1xCarbamidomethyl [C15]; 1xPhospho [S]; 2xTMT6plex [K13; K39]; 1xTMT6plex [N-Term]	1xPhospho [S]	0.000104425	0	2	Q8C8R3	Ank2	1	4985.49	86.5	100.6	113.3	99.2	93.9	87.1	5	2.97	138.596	1	100.133	93.4	0.932756	0.472374
8075	LNVPETMTEVLDVSDEEGDDTVTGDGGEYLRPEDLK	1xPhospho [S14]; 1xTMT6plex [K36]; 1xTMT6plex [N-Term]	1xPhospho [S14]	1.53117e-11	0	1	Q8C8R3	Ank2	0	4476.09	98.8	95	110.4	94.5	95.3	90.9	4	-0.26	217.804	69	101.4	93.5667	0.922748	0.179835
8276	ESESDQEPEEEIGMTSEK	1xPhospho [S]; 1xTMT6plex [K18]; 1xTMT6plex [N-Term]	1xPhospho [S]	0.00831897	0.000676706	4	Q8C8R3	Ank2	0	2592.13	107.4	103.4	95.3	94.6	88.2	97.7	3	0.3	106.121	8	102.033	93.5	0.916367	0.132497
505	RLTGGLLDR	1xPhospho [T3]; 1xTMT6plex [N-Term]	1xPhospho [T3]	0.00312849	0.000266822	3	G5E8K5	Ank3	1	1309.72	95.2	82.9	103.1	114.8	116.1	101.9	3	-0.36	64.8923	35	93.7333	110.933	1.1835	0.0813581
524	RQSFASLALR	1xPhospho [S3]; 1xTMT6plex [N-Term]	1xPhospho [S3]	0.000186488	0	3	G5E8K5	Ank3	1	1457.78	96.9	90.3	101.6	104.3	123.4	112.7	3	-0.38	72.1051	43	96.2667	113.467	1.17867	0.055414
1267	TEEPVSPLTAYQK	1xPhospho [S6]; 1xTMT6plex [K13]; 1xTMT6plex [N-Term]	1xPhospho [S6]	8.90532e-07	0	8	G5E8K5	Ank3	0	2001.03	100	109.1	75.8	124.9	89.9	99	2	0.3	112.686	65	94.9667	104.6	1.10144	0.541343
4641	MNVPETMNEVLDMSDDEVRK	1xPhospho [S14]; 1xTMT6plex [K20]; 1xTMT6plex [N-Term]	1xPhospho [S14]	4.82791e-05	0	6	G5E8K5	Ank3	1	2890.34	97	100.6	98.1	97.4	103	95.1	4	2.14	181.228	28	98.5667	98.5	0.999324	0.980596
4941	SASLRSFSSDR	2xPhospho [S3; S6]; 1xTMT6plex [N-Term]	2xPhospho [S3; S6]	0.0322204	0.00217993	2	G5E8K5	Ank3	1	1601.69	113.5	104.5	88.7	104.7	103.6	96.2	2	1.66	61.0287	9	102.233	101.5	0.992827	0.928927
9257	AELAMSSLAGWQNETPSGSLESPAQAR	1xPhospho [S22]; 1xTMT6plex [N-Term]	1xPhospho [S22]	2.91546e-07	0	2	G5E8K5	Ank3	0	3097.45	103.9	91.2	121.2	70	95.4	101.6	3	-2.28	188.792	23	105.433	89	0.844135	0.274888
1825	DSLTLLPPVTNVK	1xPhospho [S/T]; 1xTMT6plex [K13]; 1xTMT6plex [N-Term]	1xPhospho [S/T]	4.00644e-07	0	13	A2RT91	Ankar	0	1935.1	109.2	124.8	81.9	85.7	125.2	127.8	2	1.54	174.731	52	105.3	112.9	1.07217	0.702445
829	SRGGGVNINEFFK	1xPhospho [S1]; 1xTMT6plex [K13]; 1xTMT6plex [N-Term]	1xPhospho [S1]	0.00058718	7.99737e-05	2	Q9D2J7	Ankef1	1	1963.02	105.9	123.8	75.2	88.7	127.7	130.5	3	0.72	135.356	39	101.633	115.633	1.13775	0.514118
1143	RIWSPEATTAELIR	1xPhospho [S4]; 1xTMT6plex [N-Term]	1xPhospho [S4]	2.54238e-05	0	2	Q9D2J7	Ankef1	1	1952.02	99.1	100.8	99.6	99.3	121.9	111.5	3	2.14	145.214	29	99.8333	110.9	1.11085	0.166398
3073	IWSPEATTAELIR	1xPhospho [S3]; 1xTMT6plex [N-Term]	1xPhospho [S3]	7.68776e-05	0	10	Q9D2J7	Ankef1	0	1795.92	110	121.6	86.8	83.6	115.8	129.1	3	-0.1	190.552	49	106.133	109.5	1.03172	0.852193
3412	QEYATSEQLLSVAQMHEKSR	1xPhospho [S]; 1xTMT6plex [K18]; 1xTMT6plex [N-Term]	1xPhospho [S]	4.10447e-06	0	7	Q9D2J7	Ankef1	1	2873.43	105	112.2	82	92.5	96.5	117.3	4	0.52	121.728	20	99.7333	102.1	1.02373	0.852273
4706	KEEETLSSIYTVPAITEEK	1xPhospho [S7]; 2xTMT6plex [K1; K19]; 1xTMT6plex [N-Term]	1xPhospho [S7]	1.50643e-06	0	6	Q9D2J7	Ankef1	1	2934.56	105.2	111.6	97.3	86.7	115.6	111.1	3	6.19	169.101	38	104.7	104.467	0.997771	0.982298
6625	GVAPADSPDAPR	1xPhospho [S7]; 1xTMT6plex [N-Term]	1xPhospho [S7]	0.0118636	0.0010223	4	Q6ZPS6	Ankib1	0	1461.69	99.9	97.8	99	97.7	90.6	96.6	2	1.85	28.2323	24	98.9	94.9667	0.960229	0.160804
6034	TRVPSLDHAMPLANGEAEDDADR	1xPhospho [S/T]; 1xTMT6plex [N-Term]	1xPhospho [S/T]	5.26429e-07	0	2	Q99LW0	Ankrd10	1	2789.28	98	100.6	105.2	88.4	102.6	104.4	3	-3.33	101.871	35	101.267	98.4667	0.97235	0.636324
655	LRLSAHTMLPGSK	1xPhospho [T/S]; 1xTMT6plex [K13]; 1xTMT6plex [N-Term]	1xPhospho [T/S]	0.106519	0.00573553	2	E9Q4F7	Ankrd11	1	1949.08	112	116.5	71.3	107.9	115.3	124.3	3	1.41	48.8203	6	99.9333	115.833	1.15911	0.352811
4869	FSLSDDQQER	1xPhospho [S4]; 1xTMT6plex [N-Term]	1xPhospho [S4]	0.00705341	0.000676706	2	E9Q4F7	Ankrd11	0	1533.68	99.6	103.4	85.3	92.4	82.6	111.7	2	2	78.9772	16	96.1	95.5667	0.99445	0.960693
6524	FACLSPGYYSPDYGIPSPK	1xCarbamidomethyl [C3]; 1xPhospho [S10]; 1xTMT6plex [K19]; 1xTMT6plex [N-Term]	1xPhospho [S10]	0.000294517	0	1	E9Q4F7	Ankrd11	0	2657.28	91.9	92.9	112.5	94.6	96.7	94.8	3	0.7	198.352	20	99.1	95.3667	0.962328	0.609123
2477	EHYPVSSPSSPSPPAQPGGVSR	2xPhospho [S]; 1xTMT6plex [N-Term]	2xPhospho [S]	1.22879e-08	0	13	Q99NH0	Ankrd17	0	2609.16	101.5	118.9	83.5	97.3	101.4	119.9	3	0.97	73.2202	61	101.3	106.2	1.04837	0.712014
4506	EHYPVSSPSSPSPPAQPGGVSR	1xPhospho [S]; 1xTMT6plex [N-Term]	1xPhospho [S]	9.66167e-09	0	8	Q99NH0	Ankrd17	0	2529.2	101	95.3	101.5	98.6	99.8	99.9	3	0.84	61.199	54	99.2667	99.4333	1.00168	0.938569
7631	APSPAPSSVPLGSEKPSSVSQDR	1xPhospho [S3]; 1xTMT6plex [K15]; 1xTMT6plex [N-Term]	1xPhospho [S3]	6.88902e-08	0	7	Q99NH0	Ankrd17	0	2818.44	105.8	100.3	117	97	110.1	95.5	3	1.36	86.2892	29	107.7	100.867	0.936552	0.369019
1490	LKNEWLESHPEASISEIFEQK	1xPhospho [S15]; 2xTMT6plex [K2; K21]; 1xTMT6plex [N-Term]	1xPhospho [S15]	3.97391e-07	0	2	Q810N6	Ankrd45	1	3281.71	107.6	119.1	82.6	92.4	117.2	127.1	4	4.31	195.558	36	103.1	112.233	1.08859	0.573511
5749	NEWLESHPEASISEIFEQK	1xPhospho [S13]; 1xTMT6plex [K19]; 1xTMT6plex [N-Term]	1xPhospho [S13]	3.90966e-07	0	2	Q810N6	Ankrd45	0	2811.36	99.4	124	88.9	88.5	101.3	115.6	3	6.55	199.746	60	104.1	101.8	0.977906	0.86834
2528	AAYSGHIDVVR	1xPhospho [S4]; 1xTMT6plex [N-Term]	1xPhospho [S4]	0.00241119	0.000266822	3	Q8VE42	Ankrd49	0	1496.75	111.2	102.6	91.4	112.6	98.4	108.4	3	0.67	54.2879	8	101.733	106.467	1.04653	0.542175
6566	RLEKSPSFASEWDEIEK	1xPhospho [S]; 2xTMT6plex [K4; K17]; 1xTMT6plex [N-Term]	1xPhospho [S]	0.00011362	0	3	P59672	Anks1a	2	2818.46	96.6	101.1	100.2	100.9	92.3	93.2	3	0.86	140.115	17	99.3	95.4667	0.961396	0.277978
7109	SLSKSDSDLLTCSPTEDATMGSR	1xCarbamidomethyl [C12]; 1xPhospho [S]; 1xTMT6plex [K4]; 1xTMT6plex [N-Term]	1xPhospho [S]	8.5148e-10	0	28	P59672	Anks1a	1	2996.4	97.2	98.2	108.6	100.5	96.5	91.6	3	0.97	130.229	64	101.333	96.2	0.949342	0.314037
7252	LEKSPSFASEWDEIEK	1xPhospho [S4]; 2xTMT6plex [K3; K16]; 1xTMT6plex [N-Term]	1xPhospho [S4]	1.32621e-05	0	3	P59672	Anks1a	1	2662.36	97.4	99.9	101.5	96.5	93.2	93	3	2.71	171.334	44	99.6	94.2333	0.946118	0.0310999
9176	SESLSNCSIGK	1xCarbamidomethyl [C7]; 1xPhospho [S]; 1xTMT6plex [K11]; 1xTMT6plex [N-Term]	1xPhospho [S]	9.20043e-07	0	10	P59672	Anks1a	0	1719.84	103.8	98.4	112.3	90.8	88.1	91	2	2.51	71.1296	72	104.833	89.9667	0.858188	0.0231619
9203	SPSFASEWDEIEK	1xPhospho [S]; 1xTMT6plex [K13]; 1xTMT6plex [N-Term]	1xPhospho [S]	5.75807e-07	0	20	P59672	Anks1a	0	2062.98	101	95.4	123.2	97	90	85.9	2	1.36	175.926	75	106.533	90.9667	0.85388	0.161829
172	IMSSIGEGIDFSQEQQK	1xPhospho [S]; 1xTMT6plex [K17]; 1xTMT6plex [N-Term]	1xPhospho [S]	8.47474e-06	0	5	P59672	Anks1a	0	2435.19	109.1	104.9	111	89.8	83.6	94.9	3	1.15	172.085	63	108.333	89.4333	0.825538	0.00715378
186	SLSKSDSDLLTCSPTEDATMGSR	1xCarbamidomethyl [C12]; 1xPhospho [S]; 1xOxidation [M20]; 1xTMT6plex [K4]; 1xTMT6plex [N-Term]	1xPhospho [S]	5.57113e-06	0	7	P59672	Anks1a	1	3012.39	102.6	99.2	127.1	80.8	82.4	86.1	3	1.54	116.77	26	109.633	83.1	0.757981	0.0410573
7056	IVALMETHSPVLPK	1xPhospho [S/T]; 1xTMT6plex [K14]; 1xTMT6plex [N-Term]	1xPhospho [S/T]	3.1532e-05	0	7	Q9CZK6	Anks3	0	2073.16	100	105.8	92.4	90.5	87.2	105.8	3	2.21	159.694	37	99.4	94.5	0.950704	0.517955
3383	TSCPGENTSSGGKVSPYSLEISEK	1xCarbamidomethyl [C3]; 1xPhospho [S/T]; 2xTMT6plex [K13; K24]; 1xTMT6plex [N-Term]	1xPhospho [S/T]	1.84705e-07	0	10	Q80UU1	Ankzf1	1	3281.62	93.4	97.7	103.3	98.7	102.7	100.2	4	7.93	114.14	29	98.1333	100.533	1.02446	0.481295
3685	VSPYSLEISEK	1xPhospho [S2]; 1xTMT6plex [K11]; 1xTMT6plex [N-Term]	1xPhospho [S2]	4.92672e-05	0	4	Q80UU1	Ankzf1	0	1789.94	102.2	103.4	85.1	100.3	93	102.6	2	-0.08	136.303	47	96.9	98.6333	1.01789	0.805254
7023	AASPSKPPISNASATPVGR	1xPhospho [S5]; 1xTMT6plex [K6]; 1xTMT6plex [N-Term]	1xPhospho [S5]	0.000207561	0	4	Q8K298	Anln	0	2346.26	137.7	107.4	87.9	88.3	100.9	127.6	3	2.68	64.1994	11	111	105.6	0.951351	0.785453
1570	QDQPLPGKGSPVDAGSPEVPMDYHEDDKR	1xPhospho [S10]; 2xTMT6plex [K8; K28]; 1xTMT6plex [N-Term]	1xPhospho [S10]	4.56307e-06	0	2	Q8BHY3	Ano1	2	3931.91	105.9	95.9	93.6	107.4	107.9	105	5	-0.12	103.326	9	98.4667	106.767	1.08429	0.0991888
2030	RLSYPFSR	1xPhospho [S3]; 1xTMT6plex [N-Term]	1xPhospho [S3]	0.00600172	0.000572879	3	Q8BHY3	Ano1	1	1334.68	95	96.4	103.2	97	102.8	113.6	3	0.25	72.4573	6	98.2	104.467	1.06382	0.316884
6962	NRTPSDVK	1xPhospho [T3]; 1xTMT6plex [K8]; 1xTMT6plex [N-Term]	1xPhospho [T3]	0.0309777	0.00213472	2	O35381	Anp32a	1	1454.78	96.6	85.6	97.9	91.6	82	93.3	3	0.12	10.5401	12	93.3667	88.9667	0.952874	0.449388
3887	SLDLFGCEVTNRSDYR	1xCarbamidomethyl [C7]; 1xPhospho [T10]; 1xTMT6plex [N-Term]	1xPhospho [T10]	0.000361739	7.99737e-05	2	Q9EST5	Anp32b	1	2241.02	97.6	102.7	94.3	98.8	96.8	103.1	3	1.95	135.779	8	98.2	99.5667	1.01392	0.67922
7385	KRETDDEGEDD	1xPhospho [T4]; 1xTMT6plex [K1]; 1xTMT6plex [N-Term]	1xPhospho [T4]	0.0259421	0.00198394	3	Q9EST5	Anp32b	2	1846.81	101.6	108.2	97.7	107.8	80.9	101.2	3	0.34	9.6335	28	102.5	96.6333	0.942764	0.535048
5214	EVPPPPVEESEEEDDDGLPK	1xPhospho [S10]; 1xTMT6plex [K20]; 1xTMT6plex [N-Term]	1xPhospho [S10]	0.000185749	0	1	Q9CZ52	Antxr1	0	2745.28	97.1	98.4	101.6	90.2	98.1	105.1	3	1	132.355	10	99.0333	97.8	0.987546	0.797894
5647	GGPGSAVSPYPSFNVSSDVAALHK	1xPhospho [S/Y]; 1xTMT6plex [K24]; 1xTMT6plex [N-Term]	1xPhospho [S/Y]	8.00987e-10	0	6	P10107	Anxa1	0	2882.45	99	98.6	113.4	99.4	104.1	101.3	3	3.69	164.479	62	103.667	101.6	0.980064	0.703646
5431	STVHEILCK	1xAcetyl [N-Term]; 1xCarbamidomethyl [C8]; 1xPhospho [T/S]; 1xTMT6plex [K9]; 1xTMT6plex [N-Term]	1xPhospho [T/S]	0.00155132	0.000266822	15	P07356	Anxa2	0	1666.86	93	93.6	103.1	93.9	99	92.1	2	-137482	112.626	35	96.5667	95	0.983776	0.706268
8035	RAEDGSVIDYELIDQDAR	1xPhospho [S6]; 1xTMT6plex [N-Term]	1xPhospho [S6]	0.0902757	0.00498074	1	P07356	Anxa2	1	2374.11	96.2	95.2	106.4	84.1	109.1	82.1	3	5.09	118.261	4	99.2667	91.7667	0.924446	0.469369
8264	WISIMTER	1xPhospho [S3]; 1xTMT6plex [N-Term]	1xPhospho [S3]	0.0115081	0.000964228	4	P07356	Anxa2	0	1344.66	98.8	85	123.7	88.4	104.1	89.4	2	1.13	164.136	22	102.5	93.9667	0.916748	0.52946
8950	LSLEGDHSTPPSAYGSVKPYTNFDAER	1xPhospho [T/S]; 1xTMT6plex [K18]; 1xTMT6plex [N-Term]	1xPhospho [T/S]	2.69823e-07	0	3	P07356	Anxa2	0	3476.68	96.8	94.7	142.2	89.7	107.1	97.1	4	1.01	141.886	18	111.233	97.9667	0.880731	0.46124
5659	VLTEIIASRTPEELSAIK	1xPhospho [T/S]; 1xTMT6plex [K18]; 1xTMT6plex [N-Term]	1xPhospho [T/S]	3.20484e-05	0	6	P48036	Anxa5	1	2508.41	96.7	92.8	107.8	95.9	99.9	95.5	4	-5.43	187.696	14	99.1	97.1	0.979818	0.692818
1071	VPPTVTNAVSWR	1xPhospho [T4]; 1xTMT6plex [N-Term]	1xPhospho [T4]	0.198934	0.0090564	1	Q9WVP1	Ap1m2	0	1635.85	98.8	101.1	90.6	112.4	115.7	95.9	2	-0.51	140.891	2	96.8333	108	1.11532	0.181093
7443	DTSSNDINGGVEPTPSTVSTPSPSADLLGLR	1xPhospho [T/S]; 1xTMT6plex [N-Term]	1xPhospho [T/S]	1.39423e-09	0	9	P17426	Ap2a1	0	3393.63	95.2	103.7	106.3	90.9	94.7	101.7	3	1.35	179.38	39	101.733	95.7667	0.94135	0.265107
8869	NFYESEEEEEEKEK	1xPhospho [S5]; 2xTMT6plex [K12; K14]; 1xTMT6plex [N-Term]	1xPhospho [S5]	0.000138838	0	14	Q9Z1T1	Ap3b1	1	2586.21	106.3	110.8	102.7	102.6	86.8	94.3	4	1.04	90.1528	33	106.6	94.5667	0.887117	0.0788647
3668	AFYGSEEDEAKGPGSEEAATAALPAR	1xPhospho [S5]; 1xTMT6plex [K11]; 1xTMT6plex [N-Term]	1xPhospho [S5]	1.09182e-08	0	9	Q9JME5	Ap3b2	1	3162.5	92.8	107	73.9	91.9	86.4	100.4	4	-1.61	123.407	58	91.2333	92.9	1.01827	0.880631
5557	AFYGSEEDEAK	1xPhospho [S5]; 1xTMT6plex [K11]; 1xTMT6plex [N-Term]	1xPhospho [S5]	0.000257823	0	6	Q9JME5	Ap3b2	0	1783.82	101.6	112.6	80.7	101.8	83.2	104.5	2	4.7	87.7544	40	98.3	96.5	0.981689	0.883249
943	RHSSLPTESDEDIAPAQR	3xPhospho [T7; S9; S]; 1xTMT6plex [N-Term]	3xPhospho [T7; S9; S]	0.00283247	0.000266822	4	O54774	Ap3d1	1	2478.03	96.4	96.2	92.1	113.2	104.6	103	3	-1.04	55.8327	25	94.9	106.933	1.1268	0.0254784
2246	RHSSLPTESDEDIAPAQR	1xPhospho [S9]; 1xTMT6plex [N-Term]	1xPhospho [S9]	3.43155e-09	0	2	O54774	Ap3d1	1	2318.1	94.8	89.5	105.4	101	105.7	99.5	3	1.31	35.2129	68	96.5667	102.067	1.05696	0.335926
2623	HSSLPTESDEDIAPAQR	2xPhospho [S8; S/T]; 1xTMT6plex [N-Term]	2xPhospho [S8; S/T]	3.99014e-07	0	17	O54774	Ap3d1	0	2241.96	95.6	103.8	96.8	102.8	99.6	106.8	3	1.06	69.7786	73	98.7333	103.067	1.04389	0.259135
3407	HSSLPTESDEDIAPAQR	3xPhospho [S8; S/T]; 1xTMT6plex [N-Term]	3xPhospho [S8; S/T]	9.77279e-06	0	11	O54774	Ap3d1	0	2321.93	102.7	98.8	95.3	98.8	99.9	105.2	3	0.96	77.5928	62	98.9333	101.3	1.02392	0.461764
3528	RHSSLPTESDEDIAPAQR	2xPhospho [S9; T/S]; 1xTMT6plex [N-Term]	2xPhospho [S9; T/S]	0.00166538	0.000266822	3	O54774	Ap3d1	1	2398.06	95.7	96.6	93.2	91.7	92.8	107	3	0.06	49.0233	21	95.1667	97.1667	1.02102	0.711263
7535	KGEDLDFWLSTTPPPAAAPIPAPSTEELAASTITSPK	1xPhospho [S/T]; 2xTMT6plex [K1; K37]; 1xTMT6plex [N-Term]	1xPhospho [S/T]	1.43464e-07	0	13	O54774	Ap3d1	1	4574.39	105.3	117.6	88.5	105	84.1	103.3	5	3.05	218.231	30	103.8	97.4667	0.938985	0.588164
8199	VDIITEEMPENALPSDEDDKDPNDPYR	1xPhospho [S15]; 1xOxidation [M8]; 1xTMT6plex [K20]; 1xTMT6plex [N-Term]	1xPhospho [S15]	3.03615e-06	0	9	O54774	Ap3d1	1	3671.67	98	100.8	111.2	98.2	94.3	92.3	4	0.95	155.312	26	103.333	94.9333	0.91871	0.127161
8536	HSSLPTESDEDIAPAQR	1xPhospho [S8]; 1xTMT6plex [N-Term]	1xPhospho [S8]	4.87185e-10	0	23	O54774	Ap3d1	0	2162	100.6	104.3	101.1	94.7	85.5	96.8	3	0.23	57.1344	102	102	92.3333	0.905229	0.0574441
8722	VDIITEEMPENALPSDEDDKDPNDPYR	1xPhospho [S15]; 1xTMT6plex [K20]; 1xTMT6plex [N-Term]	1xPhospho [S15]	1.97147e-08	0	29	O54774	Ap3d1	1	3655.68	99.4	104.4	112.6	101.6	89.7	92.3	3	-0.65	178.076	40	105.467	94.5333	0.896334	0.107026
9259	GEDLDFWLSTTPPPAAAPIPAPSTEELAASTITSPK	1xPhospho [T/S]; 1xTMT6plex [K36]; 1xTMT6plex [N-Term]	1xPhospho [T/S]	1.14649e-10	0	11	O54774	Ap3d1	0	4217.13	101.7	119.5	104.3	94.2	76.9	103.6	3	-1.85	221.627	65	108.5	91.5667	0.843932	0.152173
104	QSPAGISLGSDISGNSAETGLK	1xPhospho [S2]; 1xTMT6plex [K22]; 1xTMT6plex [N-Term]	1xPhospho [S2]	2.15616e-06	0	1	Q80V94	Ap4e1	0	2627.33	88.5	86.3	91.5	128.1	112.6	98.6	3	2.07	145.19	32	88.7667	113.1	1.27413	0.0481941
639	RSSDTCGSPALPSK	1xCarbamidomethyl [C6]; 1xPhospho [S/T]; 1xTMT6plex [K14]; 1xTMT6plex [N-Term]	1xPhospho [S/T]	0.00384938	0.000332652	4	Q8R5A3	Apbb1ip	1	2000.99	92.3	92.7	107.5	125.7	117.5	96.9	3	-3.64	46.3978	14	97.5	113.367	1.16274	0.184963
6435	QGLGNHSPGATR	1xPhospho [S7]; 1xTMT6plex [N-Term]	1xPhospho [S7]	0.000354828	7.99737e-05	4	Q8R5A3	Apbb1ip	0	1503.73	99.5	87.6	116.7	97.7	98.6	96.6	3	0.88	9.0704	21	101.267	97.6333	0.964121	0.689924
9246	KGSLSSVTPSPTPENEK	1xPhospho [S]; 2xTMT6plex [K1; K17]; 1xTMT6plex [N-Term]	1xPhospho [S]	3.37542e-06	0	5	Q9DBR4	Apbb2	1	2525.35	98.7	95.8	124.2	101.2	85.6	83.3	3	5.27	80.2722	43	106.233	90.0333	0.847505	0.202219
1492	SGRSPTGNTPPVIDSVSEK	1xPhospho [S/T]; 1xTMT6plex [K19]; 1xTMT6plex [N-Term]	1xPhospho [S/T]	2.61574e-05	0	3	Q61315	Apc	1	2466.26	96.2	92.6	97	107.4	107.7	95.9	3	-2.58	79.0447	24	95.2667	103.667	1.08817	0.110669
3268	RSSNDSLNSVTSSDGYGK	2xPhospho [S3; S6]; 1xTMT6plex [K18]; 1xTMT6plex [N-Term]	2xPhospho [S3; S6]	0.000386202	7.99737e-05	1	Q61315	Apc	1	2492.11	99.5	87.3	97.2	99.9	97.2	94.6	3	-1.23	82.1838	20	94.6667	97.2333	1.02711	0.560064
4642	SKTPPPPPQTVQAK	1xPhospho [S/T]; 2xTMT6plex [K2; K14]; 1xTMT6plex [N-Term]	1xPhospho [S/T]	2.13889e-08	0	14	Q61315	Apc	1	2243.28	97.4	96.3	99.2	100.8	100.5	91.4	3	1.84	58.6921	56	97.6333	97.5667	0.999317	0.984368
5533	LEESASFESLSPSSRPDSPTR	1xPhospho [S18]; 1xTMT6plex [N-Term]	1xPhospho [S18]	3.63466e-05	0	1	Q61315	Apc	0	2588.21	110.4	103.6	97.4	94.3	108.9	102.6	3	-3.75	109.839	11	103.8	101.933	0.982017	0.757854
7425	AVEFSSGAKSPSK	1xPhospho [S10]; 2xTMT6plex [K9; K13]; 1xTMT6plex [N-Term]	1xPhospho [S10]	0.00586252	0.000572879	1	Q61315	Apc	1	2062.12	91.3	106.1	99.7	102.6	92.8	84.4	4	-1.7	68.2836	11	99.0333	93.2667	0.94177	0.443188
1784	ALDVSASDEEMARPK	1xPhospho [S7]; 1xTMT6plex [K15]; 1xTMT6plex [N-Term]	1xPhospho [S7]	4.50764e-06	0	9	Q8R146	Apeh	0	2157.07	99.7	115.8	92.4	89.9	121.2	119.5	3	1.68	91.679	34	102.633	110.2	1.07373	0.571414
3667	TSEDTSSGSPPKK	1xPhospho [S9]; 2xTMT6plex [K12; K13]; 1xTMT6plex [N-Term]	1xPhospho [S9]	7.5646e-05	0	4	O35841	Api5	1	2088.08	99	104.6	86.5	102.1	90.5	102.8	3	3.61	23.9298	17	96.7	98.4667	1.01827	0.80429
7055	KSPGGPK	1xPhospho [S2]; 2xTMT6plex [K1; K7]; 1xTMT6plex [N-Term]	1xPhospho [S2]	0.105838	0.00568724	1	O35841	Api5	1	1437.84	105.6	90.8	105.9	100.8	87.4	99.2	2	3.6	16.3895	7	100.767	95.8	0.950711	0.489522
7749	HGNEIYIAPSGVQK	1xPhospho [S10]; 1xTMT6plex [K14]; 1xTMT6plex [N-Term]	1xPhospho [S10]	0.00202737	0.000266822	3	Q9WVQ5	Apip	0	2051.07	104.1	99.2	103	95.1	98.8	91.9	3	-0.35	81.7492	12	102.1	95.2667	0.933072	0.0514133
1924	TTGASQLQGSPEITK	1xPhospho [S/T]; 1xTMT6plex [K15]; 1xTMT6plex [N-Term]	1xPhospho [S/T]	1.24386e-06	0	4	Q9D842	Aplf	0	2056.07	96.8	98.1	85.5	101.1	98.4	99.9	2	1.32	79.318	49	93.4667	99.8	1.06776	0.195238
2527	RLSPSGNSK	1xPhospho [S3]; 1xTMT6plex [K9]; 1xTMT6plex [N-Term]	1xPhospho [S3]	0.0123561	0.00107825	4	Q9D842	Aplf	1	1483.8	97.2	89.7	98.8	103.3	106.7	89	2	-0.18	15.2787	6	95.2333	99.6667	1.04655	0.507966
178	QQLGPNSGEVESHLSFLEK	1xPhospho [S7]; 1xTMT6plex [K19]; 1xTMT6plex [N-Term]	1xPhospho [S7]	6.09614e-07	0	2	P06728	Apoa4	0	2637.33	98	90	110.8	75.5	84.2	79.8	3	0.25	158.557	65	99.6	79.8333	0.801539	0.0393814
2603	RNSQEVK	1xPhospho [S3]; 1xTMT6plex [K7]; 1xTMT6plex [N-Term]	1xPhospho [S3]	0.034678	0.00223352	4	Q8VBT6	Apobr	1	1398.75	100.4	95.5	81	109	76.3	103.9	3	-0.09	8.6798	14	92.3	96.4	1.04442	0.743874
3908	NSWATEPTLVLDTEAK	1xPhospho [S/T]; 1xTMT6plex [K16]; 1xTMT6plex [N-Term]	1xPhospho [S/T]	6.45406e-07	0	8	Q8VBT6	Apobr	0	2313.18	99.3	112.3	82.9	111.5	73.2	113.8	3	2.13	182.375	44	98.1667	99.5	1.01358	0.936301
5490	AEGSITPMETEGLLR	1xPhospho [T/S]; 1xTMT6plex [N-Term]	1xPhospho [T/S]	0.00056538	7.99737e-05	4	Q8VBT6	Apobr	0	1912.93	100.5	105.2	95.6	101.9	93.2	101	2	2.69	140.255	18	100.433	98.7	0.982741	0.680686
7691	RNSWATEPTLVLDTEAKDEPDWEDSPEVSTEELFVGER	1xPhospho [S/T]; 1xTMT6plex [K17]; 1xTMT6plex [N-Term]	1xPhospho [S/T]	2.93909e-11	0	8	Q8VBT6	Apobr	2	4915.32	100.4	107.3	91	102.7	78.8	97.8	4	5.65	216.88	48	99.5667	93.1	0.935052	0.497915
8336	EGADSLGVQGTEYGSDPGDNFPGTTGR	1xPhospho [S/T]; 1xTMT6plex [N-Term]	1xPhospho [S/T]	2.56942e-08	0	2	Q8VBT6	Apobr	0	2993.3	115.8	107.4	81.9	102.9	89.6	86.3	3	-0.36	132.655	48	101.7	92.9333	0.913799	0.484263
8780	NSWATEPTLVLDTEAKDEPDWEDSPEVSTEELFVGER	1xPhospho [T/S]; 1xTMT6plex [K16]; 1xTMT6plex [N-Term]	1xPhospho [T/S]	4.45405e-10	0	2	Q8VBT6	Apobr	1	4759.22	96	115.8	93.8	92.6	79.4	100.9	4	4.57	220.206	72	101.867	90.9667	0.892997	0.310164
490	HSVSLPK	1xPhospho [S4]; 1xTMT6plex [K7]; 1xTMT6plex [N-Term]	1xPhospho [S4]	0.0943633	0.00498074	3	Q78IK4	Apool	0	1305.73	87.7	99.5	111.8	111.6	124.1	119.6	3	0.22	40.4249	17	99.6667	118.433	1.18829	0.0753457
5929	SDEIHASLPDLK	1xPhospho [S7]; 1xTMT6plex [K12]; 1xTMT6plex [N-Term]	1xPhospho [S7]	0.0015946	0.000266822	1	Q78IK4	Apool	0	1862.97	100.1	94.9	111.5	102.1	100.6	95.9	3	-0.42	117.37	2	102.167	99.5333	0.974225	0.642052
6419	VNQSALEAVTPSPSFQQR	1xPhospho [S/T]; 1xTMT6plex [N-Term]	1xPhospho [S/T]	3.41759e-09	0	7	Q8K3H0	Appl1	0	2268.12	102.2	114.4	87.4	93.5	96	103.7	3	0.4	125.976	48	101.333	97.7333	0.964474	0.689896
6102	YVLLNDQADDTGGSPSENR	1xPhospho [S/T]; 1xTMT6plex [N-Term]	1xPhospho [S/T]	4.71568e-09	0	6	Q8K3G9	Appl2	0	2360.06	99.4	115.1	84.5	104.1	74.6	111.6	2	2.53	108.405	70	99.6667	96.7667	0.970903	0.849583
3319	KRSDCDSEEMEAESGTGLAPGSSPSQCSVSPK	2xCarbamidomethyl [C5; C27]; 1xPhospho [S]; 2xTMT6plex [K1; K32]; 1xTMT6plex [N-Term]	1xPhospho [S]	9.70098e-07	0	2	Q7TQC5	Aptx	2	4137.9	99.8	89	100.6	105.5	101.2	90.2	4	3.09	88.7868	26	96.4667	98.9667	1.02592	0.693292
8294	VWTSGQVEEYDLDADDINSR	1xPhospho [S/T/Y]; 1xTMT6plex [N-Term]	1xPhospho [S/T/Y]	2.63296e-09	0	56	Q02013	Aqp1	0	2621.16	97.3	88.9	132.3	93.9	106	91.8	3	-0.9	164.417	80	106.167	97.2333	0.915856	0.558302
8680	VWTSGQVEEYDLDADDINSRVEMKPK	1xPhospho [S19]; 1xOxidation [M23]; 2xTMT6plex [K24; K26]; 1xTMT6plex [N-Term]	1xPhospho [S19]	3.73817e-09	0	4	Q02013	Aqp1	1	3807.88	97.9	78.7	150.2	99.1	114	80.5	4	-0.68	153.933	60	108.933	97.8667	0.898409	0.661699
8923	VWTSGQVEEYDLDADDINSRVEMKPK	1xPhospho [S/Y]; 2xTMT6plex [K24; K26]; 1xTMT6plex [N-Term]	1xPhospho [S/Y]	5.22135e-10	0	10	Q02013	Aqp1	1	3791.88	96.1	76.3	157.6	102.5	108.5	80.3	4	1.96	165.155	50	110	97.1	0.882727	0.64502
5153	HELSVIM	1xPhospho [S4]; 1xTMT6plex [N-Term]	1xPhospho [S4]	0.196371	0.0090107	2	Q9JJJ3	Aqp9	0	1137.56	103.9	91.3	96.6	74.7	105.9	108	2	1.93	116.045	13	97.2667	96.2	0.989034	0.929767
5370	QQHTEDGSPQAHIR	1xPhospho [S8]; 1xTMT6plex [N-Term]	1xPhospho [S8]	1.91602e-08	0	4	P19091	Ar	0	1912.89	96.6	111.6	66.4	89.4	75.9	105.1	3	1.2	8.3335	68	91.5333	90.1333	0.984705	0.933416
7667	LQEEGENSNAGSPTEDPSQK	1xPhospho [S/T]; 1xTMT6plex [K20]; 1xTMT6plex [N-Term]	1xPhospho [S/T]	1.17969e-09	0	9	P19091	Ar	0	2655.22	107.2	113.3	81.4	89.9	83.9	108.7	3	1.06	66.2545	80	100.633	94.1667	0.93574	0.626969
5595	QFYHSIQDLSGGSR	1xPhospho [S5]; 1xTMT6plex [N-Term]	1xPhospho [S5]	0.000258837	0	3	P04627	Araf	0	1903.89	100.3	109.3	84.8	107.9	80.9	100	2	3.44	88.8937	16	98.1333	96.2667	0.980978	0.870505
8094	STSTPNVHMVSTTAPMDSSLMQFTAQSFSTDAAGR	1xPhospho [S/T]; 1xTMT6plex [N-Term]	1xPhospho [S/T]	8.01006e-09	0	28	P04627	Araf	0	3970.79	101.9	104.4	106.5	95.1	99.6	93.8	4	-1.77	202.786	55	104.267	96.1667	0.922315	0.0212802
6073	SQPEPAETPSTLLPAFPQGPLQPPSPPPCPPVIPPKPPR	1xCarbamidomethyl [C29]; 1xPhospho [S/T]; 1xTMT6plex [K36]; 1xTMT6plex [N-Term]	1xPhospho [S/T]	1.93161e-10	0	18	Q4LDD4	Arap1	0	4654.45	101.6	104.8	99	95.7	101.4	99.6	5	0.43	212.583	26	101.8	98.9	0.971513	0.289215
2798	LGLHSLR	1xPhospho [S5]; 1xTMT6plex [N-Term]	1xPhospho [S5]	0.000281032	0	4	P61205	Arf3	0	1104.61	95.1	97.2	89	100.9	94.6	96.8	3	-0.81	47.8606	50	93.7667	97.4333	1.0391	0.298999
106	RSSDSWDVWGSGSASNNK	1xPhospho [S]; 1xTMT6plex [K18]; 1xTMT6plex [N-Term]	1xPhospho [S]	1.74458e-08	0	16	Q9EPJ9	Arfgap1	1	2478.15	87.6	93.7	76.6	111.4	112.4	104.7	3	1.29	103.648	70	85.9667	109.5	1.27375	0.0133159
438	AKSPSSDSWTCADASTGR	1xCarbamidomethyl [C11]; 1xPhospho [S3]; 1xTMT6plex [K2]; 1xTMT6plex [N-Term]	1xPhospho [S3]	0.000922101	0.000219575	1	Q9EPJ9	Arfgap1	1	2422.11	89.6	88.6	92.1	116.1	106	102.1	3	-0.69	59.267	4	90.1	108.067	1.19941	0.0139304
1053	SSDSWDVWGSGSASNNK	1xPhospho [S]; 1xTMT6plex [K17]; 1xTMT6plex [N-Term]	1xPhospho [S]	4.43583e-11	0	23	Q9EPJ9	Arfgap1	0	2322.04	92	100.1	85.9	101.5	106.5	102.5	2	2.73	138.69	89	92.6667	103.5	1.11691	0.0689994
2626	EWSLESSPAQNWTPPQPK	1xPhospho [T13]; 1xTMT6plex [K18]; 1xTMT6plex [N-Term]	1xPhospho [T13]	9.55776e-05	0	2	Q9EPJ9	Arfgap1	0	2620.28	92.4	98.6	114.8	101.8	119.1	98.3	3	3.19	171.386	29	101.933	106.4	1.04382	0.655099
2922	SPSSDSWTCADASTGR	1xCarbamidomethyl [C9]; 1xPhospho [S6]; 1xTMT6plex [N-Term]	1xPhospho [S6]	0.00310139	0.000266822	1	Q9EPJ9	Arfgap1	0	1993.82	91.5	94.3	108.5	94.6	102.7	107.6	2	0.28	62.4997	24	98.1	101.633	1.03602	0.614837
1940	AISSDMFFGR	1xPhospho [S]; 1xTMT6plex [N-Term]	1xPhospho [S]	0.00165225	0.000266822	6	Q99K28	Arfgap2	0	1439.66	104	109.6	89.1	106.9	106.1	110	2	2.84	151.725	23	100.9	107.667	1.06706	0.338628
3098	SSRSQLDLFDDVGTFASGPPK	1xPhospho [S]; 1xTMT6plex [K21]; 1xTMT6plex [N-Term]	1xPhospho [S]	2.69778e-06	0	8	Q99K28	Arfgap2	1	2762.38	98.7	95	103.2	107.4	102.9	95.9	4	-5.21	183.722	32	98.9667	102.067	1.03132	0.491744
3181	HGTDLWIDSMNSAPSHSPEKK	1xPhospho [S]; 2xTMT6plex [K20; K21]; 1xTMT6plex [N-Term]	1xPhospho [S]	2.02473e-05	0	4	Q99K28	Arfgap2	1	3104.55	95.5	102.8	94.2	94.6	99.5	106.9	4	1.12	91.5413	15	97.5	100.333	1.02906	0.560269
5158	LTNTSFTEIEK	1xPhospho [T/S]; 1xTMT6plex [K11]; 1xTMT6plex [N-Term]	1xPhospho [T/S]	0.00754606	0.000676706	6	Q9D8S3	Arfgap3	0	1820.94	102.5	113.8	90.9	108.2	89.4	106.2	3	0.68	136.456	25	102.4	101.267	0.988932	0.904834
6683	SSSFSSWDDGADSYWK	1xPhospho [S]; 1xTMT6plex [K16]; 1xTMT6plex [N-Term]	1xPhospho [S]	0.000460538	7.99737e-05	8	Q9D8S3	Arfgap3	0	2363.03	100.4	111.7	89.5	99.3	86.4	103.5	3	1.63	180.492	20	100.533	96.4	0.958886	0.641445
482	EGSLTGTK	1xPhospho [S3]; 1xTMT6plex [K8]; 1xTMT6plex [N-Term]	1xPhospho [S3]	0.00299564	0.000266822	5	G3X9K3	Arfgef1	0	1330.7	95.5	82.6	90.5	124.7	102	93.2	2	2.01	41.7697	28	89.5333	106.633	1.19099	0.16593
734	GREGSLTGTK	1xPhospho [S/T]; 1xTMT6plex [K10]; 1xTMT6plex [N-Term]	1xPhospho [S/T]	0.0106148	0.00084706	5	G3X9K3	Arfgef1	1	1543.82	92.8	87.9	89.4	117.3	101.2	91.7	3	-1.85	17.5427	16	90.0333	103.4	1.14846	0.153885
3450	LSVSSNDTQESGNSSGPSPGAK	1xPhospho [T/S]; 1xTMT6plex [K22]; 1xTMT6plex [N-Term]	1xPhospho [T/S]	2.85663e-08	0	4	G3X9K3	Arfgef1	0	2644.25	110.6	109.3	84.9	81.6	115.6	114.6	3	0.99	79.0035	77	101.6	103.933	1.02297	0.87529
4053	SVDIHDSIQPR	1xPhospho [S1]; 1xTMT6plex [N-Term]	1xPhospho [S1]	0.0263727	0.00198394	1	G3X9K3	Arfgef1	0	1575.77	108.6	101.8	93.5	102	102.4	102.7	2	-2.99	54.2137	19	101.3	102.367	1.01053	0.819206
6091	YGSLNSLESTSSSGIGSYSTQMSGTDNPEQFEVLK	1xPhospho [S/T/Y]; 1xTMT6plex [K35]; 1xTMT6plex [N-Term]	1xPhospho [S/T/Y]	1.00224e-09	0	11	G3X9K3	Arfgef1	0	4238.97	98.4	108	85.1	102.6	86.6	93.9	4	5.86	214.953	79	97.1667	94.3667	0.971184	0.746739
2266	HLDVDLDRQSLSSIDR	1xPhospho [S]; 1xTMT6plex [N-Term]	1xPhospho [S]	2.37264e-05	0	5	A2A5R2	Arfgef2	1	2178.08	102	102	86.3	106.6	97.4	102.6	3	0.12	97.3743	29	96.7667	102.2	1.05615	0.407187
3102	QSLSSADNLEPDVQGHQVAAR	1xPhospho [S5]; 1xTMT6plex [N-Term]	1xPhospho [S5]	6.24698e-09	0	4	A2A5R2	Arfgef2	0	2531.21	102.9	103	82.3	97.7	91.9	107.6	3	2.06	85.104	64	96.0667	99.0667	1.03123	0.735135
3833	ELEKPMQSKPQSPVIQATAGSPK	1xPhospho [S21]; 1xOxidation [M6]; 3xTMT6plex [K4; K9; K23]; 1xTMT6plex [N-Term]	1xPhospho [S21]	0.000929058	0.000219575	6	A2A5R2	Arfgef2	0	3463.9	97.5	95.8	93.9	105.2	96.1	90.2	4	-2.81	95.1295	3	95.7333	97.1667	1.01497	0.765281
5475	GQSQLSNPTDDSWK	1xPhospho [S6]; 1xTMT6plex [K14]; 1xTMT6plex [N-Term]	1xPhospho [S6]	1.62545e-05	0	8	A2A5R2	Arfgef2	0	2101	103.2	104.9	92.5	102.8	90.9	101.8	2	-5.25	101.32	54	100.2	98.5	0.983034	0.770248
7012	RCSVTSVESTVSSGTQTAIQDDPEQFEVIK	1xCarbamidomethyl [C2]; 1xPhospho [T/S]; 1xTMT6plex [K30]; 1xTMT6plex [N-Term]	1xPhospho [T/S]	3.09922e-08	0	21	A2A5R2	Arfgef2	1	3836.87	101.1	109.1	98.9	106.8	91.4	95.9	3	1.15	176.225	62	103.033	98.0333	0.951472	0.416517
7694	ELEKPMQSKPQSPVIQATAGSPK	1xPhospho [S21]; 3xTMT6plex [K4; K9; K23]; 1xTMT6plex [N-Term]	1xPhospho [S21]	3.38985e-09	0	4	A2A5R2	Arfgef2	0	3447.91	93.8	105.3	90.1	97.7	79.3	93.4	4	0.8	107.293	35	96.4	90.1333	0.934993	0.433151
7344	LPSLSVQPVSNADWVWLVK	1xPhospho [S]; 1xTMT6plex [K19]; 1xTMT6plex [N-Term]	1xPhospho [S]	7.9079e-06	0	4	Q3UGY8	Arfgef3	0	2676.46	105.1	126.2	56.3	115.3	60.7	95.4	3	4.17	223.752	44	95.8667	90.4667	0.943672	0.846394
4490	ASSPPDRIDIFGR	1xPhospho [S]; 1xTMT6plex [N-Term]	1xPhospho [S]	0.00355326	0.000266822	6	Q3UL36	Arglu1	1	1739.87	99.3	87.7	106.5	92.6	109.6	91.9	3	-0.4	104.884	8	97.8333	98.0333	1.00204	0.981176
145	SSSPEPVTHLK	1xPhospho [S]; 1xTMT6plex [K11]; 1xTMT6plex [N-Term]	1xPhospho [S]	0.000512308	7.99737e-05	21	Q5FWK3	Arhgap1	0	1719.91	90.7	87.4	98.9	116	115.7	108	3	0.69	50.763	33	92.3333	113.233	1.22635	0.00831762
3652	SDDSKSSSPEPVTHLK	2xPhospho [S]; 2xTMT6plex [K5; K16]; 1xTMT6plex [N-Term]	2xPhospho [S]	0.00129248	0.000219575	32	Q5FWK3	Arhgap1	1	2561.25	100.5	97.1	97.2	106.2	93.2	100.9	4	0.26	71.2711	10	98.2667	100.1	1.01866	0.665591
137	MSPFPLSPAASIVDK	1xPhospho [S]; 1xTMT6plex [K15]; 1xTMT6plex [N-Term]	1xPhospho [S]	0.000150996	0	4	Q6Y5D8	Arhgap10	0	2098.11	95.8	95.9	83.3	122.8	106.9	110.9	3	1.98	203.01	32	91.6667	113.533	1.23855	0.0261873
7495	TSPDTTFAEPTCLSASPPNAPPR	1xCarbamidomethyl [C12]; 1xPhospho [S]; 1xTMT6plex [N-Term]	1xPhospho [S]	1.8774e-07	0	4	Q6Y5D8	Arhgap10	0	2723.26	96.7	100.7	104.8	94.5	95.9	93.7	3	4.39	126.838	44	100.733	94.7	0.940106	0.0676385
2004	IQQDSESGDELSSSSTEQMR	1xPhospho [S7]; 1xTMT6plex [N-Term]	1xPhospho [S7]	2.61165e-08	0	2	Q8C0D4	Arhgap12	0	2523.08	101.5	96.6	92.4	94.1	105.1	110.1	3	2.71	79.9019	71	96.8333	103.1	1.06472	0.311023
3386	ATTPPNQGRPDSPVYANLQELK	2xPhospho [Y15; T/S]; 1xTMT6plex [K22]; 1xTMT6plex [N-Term]	2xPhospho [Y15; T/S]	0.0187932	0.00151517	3	Q8C0D4	Arhgap12	0	3014.48	96.6	101.9	101.1	94.4	99	113.5	4	1.83	148.143	5	99.8667	102.3	1.02437	0.705229
3517	TSFSQEQSCDSAGEGSER	1xCarbamidomethyl [C9]; 1xPhospho [S11]; 1xTMT6plex [N-Term]	1xPhospho [S11]	1.39999e-07	0	2	Q8C0D4	Arhgap12	0	2270.91	108.6	106.4	75.7	91.8	98.1	107	3	2.96	38.8316	49	96.9	98.9667	1.02133	0.866094
5984	IQQDSESGDELSSSSTEQMR	2xPhospho [S5; S7]; 1xTMT6plex [N-Term]	2xPhospho [S5; S7]	3.34803e-06	0	2	Q8C0D4	Arhgap12	0	2603.04	100.6	113.2	89.1	87.3	108.4	99.1	3	1.16	95.9085	56	100.967	98.2667	0.973259	0.785059
6045	FNSDSHSPK	1xPhospho [S7]; 1xTMT6plex [K9]; 1xTMT6plex [N-Term]	1xPhospho [S7]	0.0306325	0.00213472	1	Q8C0D4	Arhgap12	0	1556.75	116.8	104.2	101.8	103.6	105.8	104.4	2	3.91	20.2464	11	107.6	104.6	0.972119	0.55768
7793	ATTPPNQGRPDSPVYANLQELK	1xPhospho [T/S]; 1xTMT6plex [K22]; 1xTMT6plex [N-Term]	1xPhospho [T/S]	9.53694e-06	0	20	Q8C0D4	Arhgap12	0	2934.51	95.8	101.2	105.2	95.6	88.5	97.5	3	2.31	124.989	35	100.733	93.8667	0.931833	0.150072
8191	LCLPENESPPTSSK	1xCarbamidomethyl [C2]; 1xPhospho [S8]; 1xTMT6plex [K14]; 1xTMT6plex [N-Term]	1xPhospho [S8]	0.000107838	0	2	Q8C0D4	Arhgap12	0	2097.03	103.4	106.6	101	90.1	99.6	96.1	3	-2.4	112.168	39	103.667	95.2667	0.918971	0.0591645
9218	NPSCGSLELFNLQR	1xCarbamidomethyl [C4]; 1xPhospho [S3]; 1xTMT6plex [N-Term]	1xPhospho [S3]	0.000378849	7.99737e-05	1	Q811M1	Arhgap15	0	1943.92	120.6	99.5	99.6	103.9	76.6	91.6	3	-2.39	158.949	31	106.567	90.7	0.85111	0.207431
6600	SSGTNFQGLPSK	1xPhospho [S/T]; 1xTMT6plex [K12]; 1xTMT6plex [N-Term]	1xPhospho [S/T]	0.00181789	0.000266822	3	Q3UIA2	Arhgap17	0	1760.9	97.6	90.1	92.7	104.7	85.9	78.8	2	1.41	93.9137	11	93.4667	89.8	0.96077	0.671772
7027	ADSSSGGGPVFSSTGILEQGLSPGDSSPPKPK	1xPhospho [S]; 2xTMT6plex [K30; K32]; 1xTMT6plex [N-Term]	1xPhospho [S]	9.35064e-14	0	18	Q3UIA2	Arhgap17	0	3810.94	91.9	96.5	119.3	95.9	104.3	92.5	4	2.37	164.883	70	102.567	97.5667	0.951251	0.614502
8636	LGEQGPEPGPTPPQTPTPPSTPPLAK	1xPhospho [T/S]; 1xTMT6plex [K26]; 1xTMT6plex [N-Term]	1xPhospho [T/S]	4.32878e-10	0	29	Q3UIA2	Arhgap17	0	3129.63	98.2	103.2	100.5	91.7	86.4	93.8	4	2.88	147.7	63	100.633	90.6333	0.900629	0.0191503
4138	ISSNDSLPSFR	1xPhospho [S9]; 1xTMT6plex [N-Term]	1xPhospho [S9]	0.00107624	0.000219575	5	Q8K0Q5	Arhgap18	0	1531.74	100.8	107.5	81.8	98	86	108.8	2	1.92	113.026	31	96.7	97.6	1.00931	0.933471
8873	SSSQDSLDESMEAYWTELENIK	1xPhospho [S]; 1xTMT6plex [K22]; 1xTMT6plex [N-Term]	1xPhospho [S]	1.31159e-08	0	8	Q8K0Q5	Arhgap18	0	3100.41	105.5	104.2	118.4	96.8	102.2	92	3	6.13	223.152	58	109.367	97	0.886925	0.0840673
2033	RNSEGSEASCTEGSLTPSLDSR	1xCarbamidomethyl [C10]; 1xPhospho [S]; 1xTMT6plex [N-Term]	1xPhospho [S]	4.93166e-11	0	13	Q6DFV3	Arhgap21	1	2649.17	100.2	102	91.5	100.9	106.4	105.1	3	1.92	64.6407	90	97.9	104.133	1.06367	0.162156
2252	KGSSSEVFSDAAR	1xPhospho [S]; 1xTMT6plex [K1]; 1xTMT6plex [N-Term]	1xPhospho [S]	1.0864e-05	0	6	Q6DFV3	Arhgap21	1	1878.94	94.4	94.8	102	109.1	102.2	96.4	2	-1.27	53.6275	37	97.0667	102.567	1.05666	0.281683
3711	TQSPHSPKEESER	1xPhospho [S6]; 1xTMT6plex [K8]; 1xTMT6plex [N-Term]	1xPhospho [S6]	0.00395412	0.000393732	2	Q6DFV3	Arhgap21	1	2050	89	102.1	101.9	110.2	89.6	98.3	3	-0.91	8.3733	17	97.6667	99.3667	1.01741	0.829065
4174	DGKDQGEPVSPSEDEPFSWPGPK	1xPhospho [S10]; 2xTMT6plex [K3; K23]; 1xTMT6plex [N-Term]	1xPhospho [S10]	0.000190227	0	1	Q6DFV3	Arhgap21	1	3252.57	95.7	99.4	104.7	106.1	103.4	92.9	4	1.63	152.343	21	99.9333	100.8	1.00867	0.86547
4246	DQGEPVSPSEDEPFSWPGPK	1xPhospho [S]; 1xTMT6plex [K20]; 1xTMT6plex [N-Term]	1xPhospho [S]	3.78425e-07	0	14	Q6DFV3	Arhgap21	0	2723.26	103.6	115	71.6	104.4	75.1	112.7	3	-1.26	170.398	58	96.7333	97.4	1.00689	0.971084
5138	SKSYDEGLDDYREDAK	1xPhospho [S3]; 2xTMT6plex [K2; K16]; 1xTMT6plex [N-Term]	1xPhospho [S3]	0.000206741	0	4	Q6DFV3	Arhgap21	2	2658.29	97.4	98	102.6	104.8	97.3	92.7	3	0.02	78.6109	15	99.3333	98.2667	0.989262	0.797504
5636	SVSQERLEDSVLMK	1xPhospho [S]; 1xTMT6plex [K14]; 1xTMT6plex [N-Term]	1xPhospho [S]	0.141637	0.00691172	2	Q6DFV3	Arhgap21	1	2159.12	94.8	103.5	99	104	93.2	94.2	3	4.06	123.464	1	99.1	97.1333	0.980155	0.668597
7088	MEIQVPPSPTDVAK	1xPhospho [T/S]; 1xTMT6plex [K14]; 1xTMT6plex [N-Term]	1xPhospho [T/S]	0.002601	0.000266822	2	Q6DFV3	Arhgap21	0	2050.07	98.4	106.9	101.8	91.3	97.8	102.6	3	4.32	140.935	11	102.367	97.2333	0.949853	0.278921
483	SKSCDDGLNTFRDEGR	1xCarbamidomethyl [C4]; 1xPhospho [S3]; 1xTMT6plex [K2]; 1xTMT6plex [N-Term]	1xPhospho [S3]	0.0255195	0.00198394	1	Q69ZH9	Arhgap23	2	2395.11	103.4	82	100.2	108.3	137	94.6	3	-2.04	56.9121	1	95.2	113.3	1.19013	0.270266
1592	SAEALGPGALVSPR	2xPhospho [S1; S12]; 1xTMT6plex [N-Term]	2xPhospho [S1; S12]	0.00960254	0.000730064	1	Q69ZH9	Arhgap23	0	1713.82	96.8	105	97.9	103	113.3	108.3	2	1.51	123.326	24	99.9	108.2	1.08308	0.102278
1805	RSSYLLAITTER	1xPhospho [S]; 1xTMT6plex [N-Term]	1xPhospho [S]	0.000596126	7.99737e-05	4	Q69ZH9	Arhgap23	1	1718.9	98.5	100	100.3	104.4	109.5	106.7	3	1.74	100.818	37	99.6	106.867	1.07296	0.00995409
3923	SKSCDDGLNTFR	1xCarbamidomethyl [C4]; 1xPhospho [S3]; 1xTMT6plex [K2]; 1xTMT6plex [N-Term]	1xPhospho [S3]	0.0891443	0.00493913	1	Q69ZH9	Arhgap23	1	1937.92	98	105.9	103.8	110.8	102.7	98.3	2	-0.57	63.076	2	102.567	103.933	1.01332	0.76944
7556	QMNLGFGDESPEPEAR	1xPhospho [S10]; 1xTMT6plex [N-Term]	1xPhospho [S10]	7.35305e-07	0	6	Q69ZH9	Arhgap23	0	2085.91	98.8	89.9	134.9	83.7	116.7	103.3	3	2.35	121.194	51	107.867	101.233	0.938504	0.712573
8235	SAEALGPGALVSPR	1xPhospho [S1]; 1xTMT6plex [N-Term]	1xPhospho [S1]	0.000353461	7.99737e-05	1	Q69ZH9	Arhgap23	0	1633.85	100.8	92.6	123.1	102.8	101.7	85.9	3	-2.15	108.616	13	105.5	96.8	0.917536	0.458784
7550	LDISRSPPLMVK	1xPhospho [S]; 1xTMT6plex [K12]; 1xTMT6plex [N-Term]	1xPhospho [S]	0.000329682	0	7	Q8C4V1	Arhgap24	1	1894.06	100.9	98.2	131.5	100.7	113.2	96.4	3	1.01	133.053	20	110.2	103.433	0.938596	0.597267
4347	AIAEGISELSADLLQGEEGEPSSADFGSSER	1xPhospho [S]; 1xTMT6plex [N-Term]	1xPhospho [S]	8.54936e-11	0	2	A2AB59	Arhgap27	0	3460.58	82.1	114.6	108	105	91.6	109.6	4	-2.78	222.576	62	101.567	102.067	1.00492	0.966805
5678	QNAASPSLSPGGLESDLSR	1xPhospho [S]; 1xTMT6plex [N-Term]	1xPhospho [S]	1.45219e-06	0	5	A2AB59	Arhgap27	0	2195.05	99.1	103	89.1	102.4	87.4	95.4	3	-0.6	128.754	35	97.0667	95.0667	0.979396	0.755338
7947	AESPKQVDDPPEPVYANVER	1xPhospho [S3]; 1xTMT6plex [K5]; 1xTMT6plex [N-Term]	1xPhospho [S3]	2.19159e-06	0	4	A2AB59	Arhgap27	1	2778.38	96.7	93.2	107.7	97.9	88.6	89.4	3	1.38	94.3106	21	99.2	91.9667	0.927083	0.242983
7983	QNAASPSLSPGGLESDLSR	2xPhospho [S5; S]; 1xTMT6plex [N-Term]	2xPhospho [S5; S]	1.14651e-06	0	7	A2AB59	Arhgap27	0	2275.02	101.3	106.8	108.5	91.5	97.3	104.4	3	1.13	160.861	49	105.533	97.7333	0.92609	0.145077
2636	RMSDVPEGVIR	1xPhospho [S3]; 1xTMT6plex [N-Term]	1xPhospho [S3]	0.0121072	0.00107825	1	Q8BN58	Arhgap28	1	1567.79	85.3	84.3	126.3	105.7	106.6	96.5	3	1.43	71.3501	10	98.6333	102.933	1.0436	0.77724
5904	ESKSFENISVDSVDLPHEK	1xPhospho [S]; 2xTMT6plex [K3; K19]; 1xTMT6plex [N-Term]	1xPhospho [S]	6.80174e-06	0	3	Q8CGF1	Arhgap29	1	2927.5	94.7	93.1	114.7	91.8	103	100.1	4	-0.42	129.974	30	100.833	98.3	0.974876	0.759158
7892	LEEDRCSNSADMTGPSFVR	1xCarbamidomethyl [C6]; 1xPhospho [S7]; 1xTMT6plex [N-Term]	1xPhospho [S7]	1.43282e-05	0	4	Q8CGF1	Arhgap29	1	2480.08	105.1	100.9	111.5	90.6	104.2	100.2	3	-2.24	95.6337	15	105.833	98.3333	0.929134	0.213713
8523	QMTNSPQTSGYEPADSLEDVAR	1xPhospho [S16]; 1xTMT6plex [N-Term]	1xPhospho [S16]	5.82883e-09	0	1	Q8CGF1	Arhgap29	0	2705.2	99.4	94.8	121.9	86.6	103.4	96.4	3	-0.41	117.58	49	105.367	95.4667	0.906042	0.364566
8865	DTDHSMKPLFFSSKEDIR	1xPhospho [S]; 2xTMT6plex [K7; K14]; 1xTMT6plex [N-Term]	1xPhospho [S]	0.00237121	0.000266822	2	Q8CGF1	Arhgap29	1	2920.49	93.3	94	155.8	98.9	117.1	88.5	4	2.46	117.903	0	114.367	101.5	0.887496	0.595503
9143	SVSSSSSFDPEYIK	1xPhospho [S]; 1xTMT6plex [K14]; 1xTMT6plex [N-Term]	1xPhospho [S]	0.00012764	0	13	Q8CGF1	Arhgap29	0	2071	100.2	101.6	107.7	91.7	84.9	90.2	2	3.31	130.775	36	103.167	88.9333	0.862036	0.00999726
6943	TSPIPESSPAPFPFPEAPGSLPSSSAPR	1xPhospho [S/T]; 1xTMT6plex [N-Term]	1xPhospho [S/T]	4.50874e-11	0	20	A6X8Z5	Arhgap31	0	3116.52	98.2	91	118.8	93.8	105.2	94.6	4	0.64	192.688	66	102.667	97.8667	0.953247	0.625927
7785	RENSLPEIVPPPFHTVLELPDNKR	1xPhospho [S4]; 1xTMT6plex [K23]; 1xTMT6plex [N-Term]	1xPhospho [S4]	2.78013e-05	0	3	A6X8Z5	Arhgap31	2	3335.79	103.2	94.7	110.8	94.9	94.6	98.2	4	2.54	172.572	18	102.9	95.9	0.931973	0.21779
8330	HRPSSLNLDSATPIADLFR	1xPhospho [S]; 1xTMT6plex [N-Term]	1xPhospho [S]	2.487e-08	0	8	A6X8Z5	Arhgap31	0	2419.23	94.6	96.3	120.7	96	98.1	90.7	3	1.95	161.017	69	103.867	94.9333	0.913992	0.363216
8659	RNSAPVSVSAVR	1xPhospho [S3]; 1xTMT6plex [N-Term]	1xPhospho [S3]	0.000561116	7.99737e-05	6	A6X8Z5	Arhgap31	1	1551.82	99.2	81.3	128.8	97.5	100	80.7	2	0.65	25.8302	26	103.1	92.7333	0.89945	0.530561
9025	RENSLPEIVPPPFHTVLELPDNK	1xPhospho [S4]; 1xTMT6plex [K23]; 1xTMT6plex [N-Term]	1xPhospho [S4]	4.65696e-06	0	7	A6X8Z5	Arhgap31	1	3179.69	99.2	95.6	130.5	90.4	105.1	89	4	0.21	193.861	30	108.433	94.8333	0.874577	0.32811
9040	NLSPPLTPAPPPPTPLEEEPEVLLSK	1xPhospho [T/S]; 1xTMT6plex [K26]; 1xTMT6plex [N-Term]	1xPhospho [T/S]	2.86829e-08	0	9	A6X8Z5	Arhgap31	0	3300.78	95	98.6	125.3	95.7	91.3	91.5	3	0.03	217.724	53	106.3	92.8333	0.873315	0.235899
823	LSPFFTLDLSPTDDK	1xPhospho [S10]; 1xTMT6plex [K15]; 1xTMT6plex [N-Term]	1xPhospho [S10]	2.61168e-07	0	2	Q811P8	Arhgap32	0	2234.14	106.2	101	79.2	117.1	96.9	111.9	3	4.57	220.441	67	95.4667	108.633	1.13792	0.26832
2702	VVYAFSPK	1xPhospho [S6]; 1xTMT6plex [K8]; 1xTMT6plex [N-Term]	1xPhospho [S6]	0.00675601	0.000676706	8	Q811P8	Arhgap32	0	1448.8	111.7	100.9	82.7	112.6	99.5	95.6	3	-1.16	120.943	43	98.4333	102.567	1.04199	0.697784
2846	DVINRSPTQLQLGK	1xPhospho [T/S]; 1xTMT6plex [K14]; 1xTMT6plex [N-Term]	1xPhospho [T/S]	5.51838e-05	0	6	Q811P8	Arhgap32	1	2107.17	95.9	102.4	88	102.5	91.8	102.8	3	1.81	97.3851	16	95.4333	99.0333	1.03772	0.549567
6071	SAKSEESLTSLHAVDGDSK	1xPhospho [S/T]; 2xTMT6plex [K3; K19]; 1xTMT6plex [N-Term]	1xPhospho [S/T]	0.000230927	0	12	Q811P8	Arhgap32	1	2728.4	96.9	99.4	99.3	97.6	88.8	100.8	4	6.21	83.5031	21	98.5333	95.7333	0.971583	0.489066
599	NSLSDLNIDR	1xPhospho [S2]; 1xTMT6plex [N-Term]	1xPhospho [S2]	0.00803871	0.000676706	3	Q91YM2	Arhgap35	0	1455.7	94.1	84.7	101.5	110.4	109.2	107.9	2	0.3	92.0017	26	93.4333	109.167	1.16839	0.0328564
1147	NLNLVSSTASIK	1xPhospho [S]; 1xTMT6plex [K12]; 1xTMT6plex [N-Term]	1xPhospho [S]	0.000230019	0	2	Q91YM2	Arhgap35	0	1784.99	99.3	106.4	94.6	118.2	119	96.2	3	-0.65	126.524	17	100.1	111.133	1.11022	0.250632
6820	TSFSVGSDDELGPIR	1xPhospho [S7]; 1xTMT6plex [N-Term]	1xPhospho [S7]	3.7997e-07	0	16	Q91YM2	Arhgap35	0	1888.89	103	100.2	107.8	97.5	101.6	98.2	3	-0.6	144.766	67	103.667	99.1	0.955949	0.148403
8001	TSFSVGSDDELGPIR	2xPhospho [S7; T/S]; 1xTMT6plex [N-Term]	2xPhospho [S7; T/S]	0.00442592	0.000393732	4	Q91YM2	Arhgap35	0	1968.86	102.3	108.8	108.9	94.5	105.7	96	2	-0.83	167.763	4	106.667	98.7333	0.925625	0.127403
9230	AGSPLCNSNLQDSEEDVEPPSYHLFR	1xCarbamidomethyl [C6]; 1xPhospho [S3]; 1xTMT6plex [N-Term]	1xPhospho [S3]	1.1512e-09	0	2	Q91YM2	Arhgap35	0	3270.46	105.5	91.7	133.2	88.2	102.8	89.8	3	-2.96	154.242	59	110.133	93.6	0.849879	0.273877
1864	KPSSETDIENWASK	1xPhospho [S]; 2xTMT6plex [K1; K14]; 1xTMT6plex [N-Term]	1xPhospho [S]	2.63708e-05	0	7	P59281	Arhgap39	0	2359.21	99	102.8	65.7	108.7	76.8	100.8	3	4.54	114.983	43	89.1667	95.4333	1.07028	0.701173
7581	AFSEDEALAQQDSK	1xPhospho [S3]; 1xTMT6plex [K14]; 1xTMT6plex [N-Term]	1xPhospho [S3]	0.00058718	7.99737e-05	2	P59281	Arhgap39	0	2076.99	104.7	112.7	85.4	96.8	85.6	101.6	3	-1.32	114.077	28	100.933	94.6667	0.937913	0.540959
2513	SWPISISDTEVGLDTSSGDLK	1xPhospho [S1]; 1xTMT6plex [K21]; 1xTMT6plex [N-Term]	1xPhospho [S1]	7.26371e-07	0	1	Q3TBD2	Arhgap45	0	2745.36	92.8	92.9	102.9	103.9	104.2	94.1	3	-0.66	215.426	39	96.2	100.733	1.04712	0.390762
3484	KGSFNPGDASGPEAAGSPPEEGGTSEAAPNK	1xPhospho [S3]; 2xTMT6plex [K1; K31]; 1xTMT6plex [N-Term]	1xPhospho [S3]	4.63615e-05	0	1	Q3TBD2	Arhgap45	1	3680.77	106.3	103.1	112.6	108.9	116.5	103.7	4	0.34	95.4017	26	107.333	109.7	1.02205	0.637408
7322	YDFEPYVSNNSWSPIMR	1xPhospho [S]; 1xOxidation [M16]; 1xTMT6plex [N-Term]	1xPhospho [S]	1.3701e-05	0	3	Q3TBD2	Arhgap45	0	2430.07	99.9	97.6	106.7	93	96.8	97.4	3	-1.11	183.698	42	101.4	95.7333	0.944116	0.137654
7901	YDFEPYVSNNSWSPIMR	1xPhospho [S]; 1xTMT6plex [N-Term]	1xPhospho [S]	2.81044e-08	0	12	Q3TBD2	Arhgap45	0	2414.07	104.5	91.2	123.8	100.1	105.2	91.5	3	-0.99	209.66	59	106.5	98.9333	0.928951	0.502274
2919	HRGSEEDPLLSPVETWK	1xPhospho [S4]; 1xTMT6plex [K17]; 1xTMT6plex [N-Term]	1xPhospho [S4]	3.75353e-07	0	9	P97393	Arhgap5	1	2518.27	94.4	95.6	98.6	104.8	101.9	92.3	3	2.28	122.828	39	96.2	99.6667	1.03604	0.432729
4211	GGIDNPAITSDQEVDDKK	1xPhospho [S/T]; 2xTMT6plex [K17; K18]; 1xTMT6plex [N-Term]	1xPhospho [S/T]	2.09575e-08	0	6	P97393	Arhgap5	1	2669.36	98.2	106.5	99.1	108.1	97.6	100.5	3	3.45	92.2851	29	101.267	102.067	1.0079	0.854405
6737	GGIDNPAITSDQEVDDK	1xPhospho [S10]; 1xTMT6plex [K17]; 1xTMT6plex [N-Term]	1xPhospho [S10]	2.07474e-05	0	1	P97393	Arhgap5	0	2312.11	94.9	103.3	112.5	93.4	91.5	112.6	3	7.82	102.21	35	103.567	99.1667	0.957515	0.629699
1407	ASSGDISPYDNNSPVLSER	2xPhospho [S7; S13]; 1xTMT6plex [N-Term]	2xPhospho [S7; S13]	5.75566e-06	0	3	O54834	Arhgap6	0	2397.02	106.5	94	97.8	105.9	111.4	108.8	3	1.08	108.189	44	99.4333	108.7	1.09319	0.0827993
7782	ASSGDISPYDNNSPVLSER	1xPhospho [S]; 1xTMT6plex [N-Term]	1xPhospho [S]	1.42121e-05	0	2	O54834	Arhgap6	0	2317.05	107.5	104.2	93	82.6	99.1	102.3	3	5.45	97.215	26	101.567	94.6667	0.932064	0.410614
8960	AEQEPTAEQLAQIAAENEEDEHSVNYKPPAQK	1xAcetyl [N-Term]; 1xPhospho [S23]; 2xTMT6plex [K27; K32]; 1xTMT6plex [N-Term]	1xPhospho [S23]	1.17855e-05	0	5	Q99PT1	Arhgdia	0	4374.14	91.6	99.8	120.1	93.5	97.2	83.5	4	-52388.8	164.475	38	103.833	91.4	0.880257	0.256802
9069	ATFMVGSYGPRPEEYEFLTPVEEAPK	1xPhospho [T/Y/S]; 1xTMT6plex [K26]; 1xTMT6plex [N-Term]	1xPhospho [T/Y/S]	0.000393691	7.99737e-05	6	Q61599	Arhgdib	0	3482.7	110	99.6	110	92.3	97.5	88.4	4	7.45	210.903	7	106.533	92.7333	0.870463	0.0338964
7415	SVDSSLCDLLRDPSASPR	1xCarbamidomethyl [C7]; 1xPhospho [S]; 1xTMT6plex [N-Term]	1xPhospho [S]	0.000332248	7.99737e-05	2	Q8C033	Arhgef10	1	2284.08	100.1	102.9	102.6	91.7	94.1	102.1	3	2.46	144.331	3	101.867	95.9667	0.942081	0.145216
780	VAEHGTPKPFR	1xPhospho [T6]; 1xTMT6plex [K8]; 1xTMT6plex [N-Term]	1xPhospho [T6]	0.0163986	0.00140661	3	Q8R4H2	Arhgef12	0	1776.96	101.3	84	97.3	135.8	103.1	83.9	4	-0.02	32.8297	6	94.2	107.6	1.14225	0.450148
1308	SEGVQDAEPQSLVGSPSTR	1xPhospho [S]; 1xTMT6plex [N-Term]	1xPhospho [S]	5.43875e-07	0	5	Q8R4H2	Arhgef12	0	2253.06	111.3	118.8	60.6	107	97	115.2	3	1.83	88.4701	36	96.9	106.4	1.09804	0.643688
4625	TDWSSGDASRPSSDSADSPK	2xPhospho [S15; S]; 1xTMT6plex [K20]; 1xTMT6plex [N-Term]	2xPhospho [S15; S]	0.00273714	0.000266822	4	Q8R4H2	Arhgef12	0	2671.13	94.8	114.7	68.5	102.4	67.3	108.2	3	0.29	72.2638	18	92.6667	92.6333	0.99964	0.998649
5979	TDWSSGDASRPSSDSADSPK	1xPhospho [S]; 1xTMT6plex [K20]; 1xTMT6plex [N-Term]	1xPhospho [S]	0.000229113	0	14	Q8R4H2	Arhgef12	0	2591.17	98.1	99.2	88.4	99	84.4	94.7	3	0.85	55.9759	18	95.2333	92.7	0.973399	0.670444
393	HQSFGAAVLSK	1xPhospho [S3]; 1xTMT6plex [K11]; 1xTMT6plex [N-Term]	1xPhospho [S3]	0.000682832	7.99737e-05	3	Q3U5C8	Arhgef16	0	1682.9	83.7	102.9	91.1	98.6	146.3	93.5	3	0.97	82.7819	27	92.5667	112.8	1.21858	0.317226
2155	SSSVPYPFQVNLLHNSEGR	1xPhospho [S]; 1xTMT6plex [N-Term]	1xPhospho [S]	1.30622e-09	0	8	Q3U5C8	Arhgef16	0	2440.19	89.3	91.5	86.2	90.7	99.7	92.5	3	-0.08	156.872	55	89	94.3	1.05955	0.167768
3187	ANAAFEPDASEPLPPPPSPEDEEPPRPIVLSTQSPAALK	1xPhospho [S/T]; 1xTMT6plex [K39]; 1xTMT6plex [N-Term]	1xPhospho [S/T]	1.07416e-08	0	17	Q3U5C8	Arhgef16	0	4600.33	95.4	105.3	93.8	98.3	106	98.7	5	9.01	191.52	25	98.1667	101	1.02886	0.55309
3978	GLNTSHESDDDILDEPSGPVGTQR	2xPhospho [S/T]; 1xTMT6plex [N-Term]	2xPhospho [S/T]	8.69029e-09	0	10	Q3U5C8	Arhgef16	0	2928.25	98.4	112.7	101.7	88.5	122.6	105.5	3	3.14	127.378	67	104.267	105.533	1.01215	0.911893
5069	GLNTSHESDDDILDEPSGPVGTQR	1xPhospho [S/T]; 1xTMT6plex [N-Term]	1xPhospho [S/T]	3.50186e-13	0	22	Q3U5C8	Arhgef16	0	2848.28	96.2	104	99.1	88	112.5	95.9	3	1.54	107.877	88	99.7667	98.8	0.990311	0.904551
1021	DSPSAGSPMEQSESTLSQSPTSPTTRPTLK	1xPhospho [T/S]; 1xTMT6plex [K30]; 1xTMT6plex [N-Term]	1xPhospho [T/S]	9.90067e-07	0	14	Q80U35	Arhgef17	0	3642.76	95.2	90.5	96.8	104.9	113.1	98.4	4	8.94	109.283	48	94.1667	105.467	1.12	0.0721461
4309	RPSMDSEALGSTSPDR	1xPhospho [S/T]; 1xTMT6plex [N-Term]	1xPhospho [S/T]	0.000303846	0	10	Q80U35	Arhgef17	0	2014.91	99.7	101.9	90	99.6	98.1	95.6	3	4.12	46.1935	21	97.2	97.7667	1.00583	0.889744
4570	ALVSPETPPTPGALR	1xPhospho [S/T]; 1xTMT6plex [N-Term]	1xPhospho [S/T]	0.00057618	7.99737e-05	6	Q80U35	Arhgef17	0	1814.96	100.2	98.6	104.6	97.7	104.2	101.7	2	0.26	116.146	24	101.133	101.2	1.00066	0.98083
6328	RPSMDSEALGSTSPDR	2xPhospho [S/T]; 1xTMT6plex [N-Term]	2xPhospho [S/T]	0.0011136	0.000219575	10	Q80U35	Arhgef17	0	2094.88	107.4	95.5	106.3	92.4	103.9	102.5	3	-0.3	61.7216	21	103.067	99.6	0.966365	0.544966
7521	FLAAVQLPEGFNLLCSTPPPPPDTGPEK	1xCarbamidomethyl [C15]; 1xPhospho [T/S]; 1xTMT6plex [K28]; 1xTMT6plex [N-Term]	1xPhospho [T/S]	1.18935e-09	0	5	Q80U35	Arhgef17	0	3530.8	104.6	113	85.8	96.1	80	108.9	4	1.64	222.897	57	101.133	95	0.939354	0.624969
8473	HASVPATFTPIVVPEPAMSVGPPVAAPEPVGFPVR	1xPhospho [S3]; 1xTMT6plex [N-Term]	1xPhospho [S3]	5.15802e-09	0	4	Q80U35	Arhgef17	0	3830	102	102.3	114.7	96.2	98.1	95.4	3	0.52	217.703	50	106.333	96.5667	0.90815	0.0836207
8612	MGAQQDDGNDVCPTSPDWAGDMTQGHR	1xCarbamidomethyl [C12]; 1xPhospho [T/S]; 1xTMT6plex [N-Term]	1xPhospho [T/S]	1.44636e-08	0	2	Q80U35	Arhgef17	0	3255.31	110.4	96.7	110	87.8	90.9	107.2	3	0.75	115.477	56	105.7	95.3	0.901608	0.238569
5959	RAETFGGYDSVGSPSK	1xPhospho [S/T]; 1xTMT6plex [K16]; 1xTMT6plex [N-Term]	1xPhospho [S/T]	1.26814e-05	0	2	Q6P9R4	Arhgef18	1	2196.07	108.1	106.6	94.4	105.4	91.6	104	3	4.64	72.7951	11	103.033	100.333	0.973795	0.684202
43	LESFESLR	1xPhospho [S3]; 1xTMT6plex [N-Term]	1xPhospho [S3]	0.0108856	0.00084706	8	Q60875	Arhgef2	0	1289.63	79.7	72.9	104.3	134.4	130.7	113.2	2	1.1	123.444	25	85.6333	126.1	1.47256	0.0249051
4610	LQDSSDPDTGSEEEVSSRLSPPHSPR	2xPhospho [S/T]; 1xTMT6plex [N-Term]	2xPhospho [S/T]	1.68607e-05	0	17	Q60875	Arhgef2	1	3198.38	95.9	105.4	104.8	98.5	99.3	108.2	3	0.11	95.7346	36	102.033	102	0.999673	0.994279
4776	SLPAGDALYLSFNPPQPSR	1xPhospho [S1]; 1xTMT6plex [N-Term]	1xPhospho [S1]	4.32889e-09	0	4	Q60875	Arhgef2	0	2339.16	98.9	98.9	107.7	100.4	101.8	102.2	3	0.6	194.99	47	101.833	101.467	0.996399	0.90812
6115	LQDSSDPDTGSEEEVSSRLSPPHSPR	1xPhospho [S]; 1xTMT6plex [N-Term]	1xPhospho [S]	1.29033e-06	0	17	Q60875	Arhgef2	1	3118.42	96.5	109.4	87.4	100	82.5	102.2	4	-2.34	82.1068	21	97.7667	94.9	0.970678	0.764034
1456	SLPAVFSPGSK	1xPhospho [S1]; 1xTMT6plex [K11]; 1xTMT6plex [N-Term]	1xPhospho [S1]	9.87057e-05	0	4	P97433	Arhgef28	0	1627.89	92.9	97.5	94.4	113.6	102.1	94.9	3	1.5	140.802	43	94.9333	103.533	1.09059	0.200151
6982	MGDVSQSSEESPGGTVLMDTPSTQDVPASPTASLVTEGTEGR	1xPhospho [S/T]; 1xTMT6plex [N-Term]	1xPhospho [S/T]	6.50667e-10	0	7	P97433	Arhgef28	0	4517.04	91.5	99.8	120.9	99.8	105.1	92.4	4	-5.41	187.024	52	104.067	99.1	0.952274	0.628535
3022	IQQQLGEEASPR	1xPhospho [S10]; 1xTMT6plex [N-Term]	1xPhospho [S10]	1.87416e-05	0	12	Q3UPH7	Arhgef40	0	1664.82	100.3	101	91.7	98.1	102.9	101.7	2	1.23	61.8856	39	97.6667	100.9	1.03311	0.38523
4702	QQEVLVSLPSPSEQEPAECSLVK	1xCarbamidomethyl [C19]; 1xPhospho [S]; 1xTMT6plex [K23]; 1xTMT6plex [N-Term]	1xPhospho [S]	6.04398e-06	0	7	Q3UPH7	Arhgef40	0	3092.56	91.5	93	99.6	96.1	98.8	88.6	3	0.83	177.437	22	94.7	94.5	0.997888	0.96192
5180	QISLASETLDSSGDVSPGPR	1xPhospho [S16]; 1xTMT6plex [N-Term]	1xPhospho [S16]	2.74242e-10	0	3	Q3UPH7	Arhgef40	0	2325.12	102.5	98.8	94.6	96.3	96.9	99.3	3	2.87	124.608	70	98.6333	97.5	0.98851	0.668849
6390	RIQQQLGEEASPR	1xPhospho [S11]; 1xTMT6plex [N-Term]	1xPhospho [S11]	3.29724e-05	0	2	Q3UPH7	Arhgef40	1	1820.92	97.9	94.4	108.1	94.6	101.5	93.8	3	0.43	30.1293	16	100.133	96.6333	0.965047	0.504749
7979	NSPSLQPPSPGSSTPALTSGGILGLSR	1xPhospho [S9]; 1xTMT6plex [N-Term]	1xPhospho [S9]	3.45973e-07	0	3	Q3UPH7	Arhgef40	0	2887.48	104	101.7	111.4	91.5	101.3	100.9	3	0.37	186.023	42	105.7	97.9	0.926206	0.146555
625	SNSFPGSHR	1xPhospho [S3]; 1xTMT6plex [N-Term]	1xPhospho [S3]	0.210845	0.00969739	4	E9Q7D5	Arhgef5	0	1297.59	95.6	100.1	85.7	103.8	117	106.9	2	1.8	12.0643	6	93.8	109.233	1.16453	0.0571057
1457	TSWPPATGR	1xPhospho [S2]; 1xTMT6plex [N-Term]	1xPhospho [S2]	0.173494	0.00797859	3	E9Q7D5	Arhgef5	0	1281.62	102.9	95.2	93.4	106.1	109.5	102.3	2	-0.44	61.5258	5	97.1667	105.967	1.09057	0.0698038
2718	VWVLRDSEEEGQDQESR	1xPhospho [S7]; 1xTMT6plex [N-Term]	1xPhospho [S7]	0.000103588	0	5	E9Q7D5	Arhgef5	1	2371.08	101	104.9	90	103.2	97.9	107.1	3	0.53	101.155	24	98.6333	102.733	1.04157	0.474291
2755	LDSLAEPHGLSSPR	1xPhospho [S]; 1xTMT6plex [N-Term]	1xPhospho [S]	6.62036e-05	0	6	E9Q7D5	Arhgef5	0	1787.89	97.2	101.2	91.9	104.8	99	98.3	3	1.21	92.2052	32	96.7667	100.7	1.04065	0.310573
2835	RHSYSHIVER	1xPhospho [S]; 1xTMT6plex [N-Term]	1xPhospho [S]	0.00179618	0.000266822	5	E9Q7D5	Arhgef5	1	1592.79	103	100.5	83.4	100.2	89.4	108.2	4	-0.4	8.2381	23	95.6333	99.2667	1.03799	0.681408
3320	GSFSLVPDSTVAR	1xPhospho [S2]; 1xTMT6plex [N-Term]	1xPhospho [S2]	0.0115665	0.000964228	2	E9Q7D5	Arhgef5	0	1644.82	105.3	101.4	91.5	106.8	97.5	101.6	2	0.63	127.071	8	99.4	101.967	1.02582	0.628791
3676	RVWVLRDSEEEGQDQESR	1xPhospho [S8]; 1xTMT6plex [N-Term]	1xPhospho [S8]	0.00597358	0.000572879	2	E9Q7D5	Arhgef5	2	2527.18	98	90.8	115	95.6	118	95.7	3	3.24	61.7084	4	101.267	103.1	1.0181	0.867921
6541	HSYSHIVER	1xPhospho [S]; 1xTMT6plex [N-Term]	1xPhospho [S]	0.00500668	0.000572879	7	E9Q7D5	Arhgef5	0	1436.69	107.5	98.1	90.5	87.8	93.6	103.4	3	0.33	14.1514	29	98.7	94.9333	0.961837	0.604028
1472	EIKPSERPLSPK	1xPhospho [S10]; 2xTMT6plex [K3; K12]; 1xTMT6plex [N-Term]	1xPhospho [S10]	0.0175511	0.00145846	2	Q8K4I3	Arhgef6	0	2148.24	88.8	82.1	135.7	114.8	117.8	101.4	3	0.59	58.8665	12	102.2	111.333	1.08937	0.631171
4258	KASEEEYVIR	1xPhospho [S3]; 1xTMT6plex [K1]; 1xTMT6plex [N-Term]	1xPhospho [S3]	0.000946686	0.000219575	6	Q8K4I3	Arhgef6	1	1761.92	91.4	86	121.2	106.8	105.1	88.7	2	2.79	61.7454	34	99.5333	100.2	1.0067	0.959614
4990	KDSVPQVLLPEEEKLIIEETR	1xPhospho [S3]; 2xTMT6plex [K1; K14]; 1xTMT6plex [N-Term]	1xPhospho [S3]	3.1024e-05	0	3	Q8K4I3	Arhgef6	2	3232.8	96	84	114.9	94.1	117.6	80.8	4	-0.16	187.382	13	98.3	97.5	0.991862	0.957241
7335	KDSVPQVLLPEEEK	1xPhospho [S3]; 2xTMT6plex [K1; K14]; 1xTMT6plex [N-Term]	1xPhospho [S3]	3.02438e-07	0	12	Q8K4I3	Arhgef6	1	2378.32	98.8	91.6	119.9	107.3	97.4	88.2	3	1.59	128.245	55	103.433	97.6333	0.943925	0.597427
8000	MSGFMYQGK	1xPhospho [S2]; 1xTMT6plex [K9]; 1xTMT6plex [N-Term]	1xPhospho [S2]	0.00578075	0.000572879	4	Q8K4I3	Arhgef6	0	1586.75	98.3	88.8	127.6	97.8	101.4	92.1	3	0.28	134.04	18	104.9	97.1	0.925643	0.550704
8153	MSGFMYQGK	1xPhospho [S2]; 1xOxidation [M]; 1xTMT6plex [K9]; 1xTMT6plex [N-Term]	1xPhospho [S2]	0.00878185	0.000676706	6	Q8K4I3	Arhgef6	0	1602.75	93.2	88.8	121.7	95.8	97.8	85.9	2	-0.24	107.523	18	101.233	93.1667	0.920316	0.502131
1586	KPSDEEFAVR	1xPhospho [S3]; 1xTMT6plex [K1]; 1xTMT6plex [N-Term]	1xPhospho [S3]	0.000464062	7.99737e-05	11	Q9ES28	Arhgef7	0	1715.88	94.6	90.2	110.9	103.6	114.7	102.1	2	2.79	64.2509	43	98.5667	106.8	1.08353	0.330822
2378	KESAPQVLLPEEEK	1xPhospho [S3]; 2xTMT6plex [K1; K14]; 1xTMT6plex [N-Term]	1xPhospho [S3]	6.28132e-05	0	8	Q9ES28	Arhgef7	1	2364.3	92.4	92.8	111.2	114.4	102.2	95.1	3	1.76	109.809	25	98.8	103.9	1.05162	0.575641
6935	MSGFIYQGK	1xPhospho [S2]; 1xTMT6plex [K9]; 1xTMT6plex [N-Term]	1xPhospho [S2]	0.000462297	7.99737e-05	12	Q9ES28	Arhgef7	0	1568.79	92.8	94.1	109.5	100.9	91	90.7	3	1.68	141.619	21	98.8	94.2	0.953441	0.50728
7974	MSGFIYQGK	1xPhospho [S2]; 1xOxidation [M1]; 1xTMT6plex [K9]; 1xTMT6plex [N-Term]	1xPhospho [S2]	0.00442592	0.000393732	11	Q9ES28	Arhgef7	0	1584.79	101.8	103.5	90.5	105.8	76	92.2	2	4.46	94.4832	23	98.6	91.3333	0.926302	0.488275
3693	STAALEEDAQILK	1xPhospho [S/T]; 1xTMT6plex [K13]; 1xTMT6plex [N-Term]	1xPhospho [S/T]	3.215e-08	0	8	Q9ES28; Q8K4I3	Arhgef7; Arhgef6	0	1927.02	103.4	94.3	112.9	99.8	112.7	103.6	2	3.69	152.559	71	103.533	105.367	1.01771	0.794772
5043	KSTAALEEDAQILK	1xPhospho [S2]; 2xTMT6plex [K1; K14]; 1xTMT6plex [N-Term]	1xPhospho [S2]	1.7805e-08	0	2	Q9ES28; Q8K4I3	Arhgef7; Arhgef6	1	2284.28	89.6	83.9	148.8	105.3	125.7	88.3	3	1.89	140.052	79	107.433	106.433	0.990692	0.967956
2393	GPSPSPVGSPASVAQSR	2xPhospho [S]; 1xTMT6plex [N-Term]	2xPhospho [S]	5.89806e-06	0	18	A2BH40	Arid1a	0	1969.9	106.7	103.2	87.5	105.9	104	102.7	3	2.84	71.4318	41	99.1333	104.2	1.05111	0.444313
3237	NPQMPQYTSPQPGSALSPR	1xPhospho [S]; 1xTMT6plex [N-Term]	1xPhospho [S]	2.35343e-05	0	6	A2BH40	Arid1a	0	2365.12	95.9	107.8	94.8	101	102.6	103.2	3	-3.01	104.085	43	99.5	102.267	1.02781	0.547291
3820	GPSPSPVGSPASVAQSR	1xPhospho [S]; 1xTMT6plex [N-Term]	1xPhospho [S]	8.37749e-08	0	10	A2BH40	Arid1a	0	1889.93	102.6	98.5	95.1	111.8	94.9	94	2	2.43	61.6136	60	98.7333	100.233	1.01519	0.820215
6072	VYSPAHTEEEEEEHLDPK	1xPhospho [S3]; 1xTMT6plex [K18]; 1xTMT6plex [N-Term]	1xPhospho [S3]	2.32972e-06	0	5	A2BH40	Arid1a	0	2677.24	97.7	105.8	98.9	100.3	95.4	98.1	3	-3.02	88.2721	35	100.8	97.9333	0.971561	0.37804
7713	VYSPAHTEEEEEEHLDPK	2xPhospho [S3; T7]; 1xTMT6plex [K18]; 1xTMT6plex [N-Term]	2xPhospho [S3; T7]	0.0155684	0.00140661	1	A2BH40	Arid1a	0	2757.21	95.9	116.5	90.8	102.7	84.4	96.2	4	0.46	103.502	3	101.067	94.4333	0.934367	0.523817
5743	MSPSKSPFLPTMK	1xPhospho [S2]; 2xTMT6plex [K5; K13]; 1xTMT6plex [N-Term]	1xPhospho [S2]	0.000706354	7.99737e-05	3	E9Q4N7	Arid1b	1	2218.2	97.2	92.9	96.2	90.6	94.2	95.2	3	0.74	142.443	18	95.4333	93.3333	0.977995	0.332748
6747	IESEGKSSPALAAPDASVDPK	1xPhospho [S]; 2xTMT6plex [K6; K21]; 1xTMT6plex [N-Term]	1xPhospho [S]	3.81425e-06	0	11	E9Q4N7	Arid1b	1	2836.49	101.6	108.4	88	95.5	85.4	104.4	3	-0.83	108.872	25	99.3333	95.1	0.957383	0.630044
6770	SSPALAAPDASVDPK	1xPhospho [S]; 1xTMT6plex [K15]; 1xTMT6plex [N-Term]	1xPhospho [S]	2.76885e-05	0	10	E9Q4N7	Arid1b	0	1964.01	99.8	102.4	93.7	99.2	87.3	96.7	2	0.94	94.5811	32	98.6333	94.4	0.95708	0.394977
8147	HLMDVGSDDDDTK	1xPhospho [S7]; 1xTMT6plex [K13]; 1xTMT6plex [N-Term]	1xPhospho [S7]	0.000301488	0	2	Q62431	Arid3a	0	1985.89	106.2	97.9	119.5	84.6	101.2	112.1	3	-1.06	74.6536	21	107.867	99.3	0.920581	0.447152
5061	ILGQQSPEKK	1xPhospho [S6]; 2xTMT6plex [K9; K10]; 1xTMT6plex [N-Term]	1xPhospho [S6]	0.0154879	0.00135901	5	F8VPQ2	Arid4a	1	1895.1	102.3	101.8	87.9	102.2	87.8	99.2	2	3.13	66.1396	14	97.3333	96.4	0.990411	0.891822
5605	KDFEDSMDEALK	1xPhospho [S6]; 2xTMT6plex [K1; K12]; 1xTMT6plex [N-Term]	1xPhospho [S6]	0.0467503	0.00318729	1	F8VPQ2	Arid4a	1	2195.09	106	105.6	86.4	100.1	88	104.2	3	-1.66	117.648	4	99.3333	97.4333	0.980872	0.825892
3863	SPFQSNPSPEMVSK	1xPhospho [S8]; 1xTMT6plex [K14]; 1xTMT6plex [N-Term]	1xPhospho [S8]	0.000203492	0	5	A2CG63	Arid4b	0	2073.01	96.4	102.3	87	98.6	91	100.2	3	4.23	114.022	25	95.2333	96.6	1.01435	0.80861
7279	HGARSPNKDIQDSPQNLR	1xPhospho [S5]; 1xTMT6plex [K8]; 1xTMT6plex [N-Term]	1xPhospho [S5]	0.000121644	0	1	Q3U108	Arid5a	2	2571.32	110.6	97.2	110.8	88.2	107.3	105.7	4	1.11	22.7548	14	106.2	100.4	0.945386	0.487602
3913	GLAPLLPSPPLPPEK	1xPhospho [S8]; 1xTMT6plex [K15]; 1xTMT6plex [N-Term]	1xPhospho [S8]	7.23021e-06	0	3	Q8BM75	Arid5b	0	2064.19	100.7	109.7	93.7	109.1	94.8	104.3	3	-1.28	195.844	35	101.367	102.733	1.01348	0.837688
6804	EALSQQLDSEDEQDQR	1xPhospho [S9]; 1xTMT6plex [N-Term]	1xPhospho [S9]	1.04397e-07	0	3	Q640N2	Arl13b	0	2199.96	102.6	103.3	95.8	88.9	93.6	106	3	0.13	68.2338	67	100.567	96.1667	0.956248	0.478413
6495	FNGEDVDTISPTLGFNIK	1xPhospho [S/T]; 1xTMT6plex [K18]; 1xTMT6plex [N-Term]	1xPhospho [S/T]	4.24166e-08	0	7	Q9D0J4	Arl2	0	2505.27	101.1	103.1	94.9	96.8	94.1	97.1	3	1.98	211.653	65	99.7	96	0.962889	0.234617
8915	KFNGEDVDTISPTLGFNIK	1xPhospho [S11]; 2xTMT6plex [K1; K19]; 1xTMT6plex [N-Term]	1xPhospho [S11]	1.4057e-07	0	3	Q9D0J4	Arl2	1	2862.53	105.2	109	102.8	86.6	98.1	95.3	3	2.28	183.561	41	105.667	93.3333	0.883281	0.0342266
433	GLLSILR	1xPhospho [S4]; 1xTMT6plex [N-Term]	1xPhospho [S4]	0.107894	0.00583996	1	Q9WUL7	Arl3	0	1080.64	99.8	101.1	72.4	130.6	80.9	117.3	2	-0.09	171.992	15	91.1	109.6	1.20307	0.351441
8663	QLASEDISHITPTQGFNIK	1xPhospho [T11]; 1xTMT6plex [K19]; 1xTMT6plex [N-Term]	1xPhospho [T11]	3.47386e-07	0	1	Q9WUL7	Arl3	0	2637.37	101.1	106.1	99	101	83	91.3	3	2.49	147.691	46	102.067	91.7667	0.899086	0.140326
108	VGDGSPVLPDKR	1xPhospho [S5]; 1xTMT6plex [K11]; 1xTMT6plex [N-Term]	1xPhospho [S5]	0.00213807	0.000266822	4	Q8BH07	Arl6ip6	1	1777.96	97	89.1	95.2	113.3	126.3	117.5	3	3.21	68.9952	12	93.7667	119.033	1.26946	0.0050047
5335	SAEDLTDGSYDDILNAEQLKK	1xPhospho [S/T]; 2xTMT6plex [K20; K21]; 1xTMT6plex [N-Term]	1xPhospho [S/T]	9.94056e-12	0	44	Q9D0L7	Armc10	1	3092.56	89	89.2	99.4	90.7	99.8	83	3	1.6	180.716	58	92.5333	91.1667	0.985231	0.829512
5931	SAEDLTDGSYDDILNAEQLK	1xPhospho [T/S/Y]; 1xTMT6plex [K20]; 1xTMT6plex [N-Term]	1xPhospho [T/S/Y]	2.79874e-12	0	77	Q9D0L7	Armc10	0	2735.31	96.4	103.2	94.9	96.9	95.1	94.9	2	-0.19	199.663	94	98.1667	95.6333	0.974194	0.39024
2871	SMILHNITR	1xPhospho [S1]; 1xTMT6plex [N-Term]	1xPhospho [S1]	0.00128752	0.000219575	4	Q80X86	Armc12	0	1393.72	108.1	113.8	75.5	101	91.6	115.8	3	0.33	77.8449	19	99.1333	102.8	1.03699	0.804356
5507	LLSLVIHPEEEVQIQACK	1xCarbamidomethyl [C17]; 1xPhospho [S3]; 1xTMT6plex [K18]; 1xTMT6plex [N-Term]	1xPhospho [S3]	2.07007e-06	0	1	Q80X86	Armc12	0	2644.42	107.1	118.5	81.7	85.8	103.5	112.6	3	1.43	214.067	47	102.433	100.633	0.982428	0.899809
5820	CHPPLCSNSPICIAR	3xCarbamidomethyl [C1; C6; C12]; 1xPhospho [S]; 1xTMT6plex [N-Term]	1xPhospho [S]	1.82156e-05	0	6	Q80X86	Armc12	0	2090.95	100.5	111.6	87.8	93.7	96.6	102.6	3	-0.09	83.9223	30	99.9667	97.6333	0.976659	0.767023
3149	ANAIFGSPTEEK	1xPhospho [S/T]; 1xTMT6plex [K12]; 1xTMT6plex [N-Term]	1xPhospho [S/T]	7.09121e-05	0	8	A2AU72	Armc3	0	1801.91	102.6	105.8	87.1	97.5	100.9	106	3	1.34	109.91	31	98.5	101.467	1.03012	0.661286
4605	LEKSSSVSVAPSR	2xPhospho [S6; S]; 1xTMT6plex [K3]; 1xTMT6plex [N-Term]	2xPhospho [S6; S]	0.0288097	0.00208347	3	B2RY50	Armc4	1	1964.99	112.9	116.6	75.1	86.1	93.7	124.8	3	-0.13	77.5467	3	101.533	101.533	1	1
8696	AQGEASNLATTVAEEVAPAAPSPK	1xPhospho [S22]; 1xTMT6plex [K24]; 1xTMT6plex [N-Term]	1xPhospho [S22]	2.78749e-10	0	10	Q6A058	Armcx2	0	2847.45	101.5	110.1	82.6	91	81.2	91.9	4	1.07	172.712	43	98.0667	88.0333	0.897689	0.318591
6369	RASPNSDDTVLSPQELQK	1xPhospho [S/T]; 1xTMT6plex [K18]; 1xTMT6plex [N-Term]	1xPhospho [S/T]	6.50688e-07	0	10	Q8BHS6	Armcx3	1	2523.29	97.5	104	88.1	97.9	90.1	91.6	3	3.27	94.9997	38	96.5333	93.2	0.96547	0.556188
8249	YNDWSDDDDDSNESK	2xPhospho [S5; S11]; 1xTMT6plex [K15]; 1xTMT6plex [N-Term]	2xPhospho [S5; S11]	5.25663e-05	0	2	Q8BHS6	Armcx3	0	2422.9	108.4	121.6	57.7	98.3	61.9	103.7	2	0.11	102.11	62	95.9	87.9667	0.917275	0.752512
9096	YNDWSDDDDDSNESK	1xPhospho [S]; 1xTMT6plex [K15]; 1xTMT6plex [N-Term]	1xPhospho [S]	2.1564e-08	0	14	Q8BHS6	Armcx3	0	2342.93	103.9	125.6	53.3	101.4	48.9	95.2	2	2.21	87.378	74	94.2667	81.8333	0.868105	0.669947
1718	AESPAFLSAK	1xAcetyl [N-Term]; 1xPhospho [S3]; 1xTMT6plex [K10]; 1xTMT6plex [N-Term]	1xPhospho [S3]	0.0009683	0.000219575	9	A6H630	Armt1	0	1600.84	108.4	114.6	69.8	91.7	103.6	119.9	2	-143150	128.186	48	97.6	105.067	1.0765	0.669264
6228	SSKELLLQPVTISR	1xPhospho [S]; 1xTMT6plex [K3]; 1xTMT6plex [N-Term]	1xPhospho [S]	1.63873e-05	0	4	P59999	Arpc4	1	2109.21	103.3	113.1	89.7	95.2	90.1	111.1	3	2.37	133.472	25	102.033	98.8	0.968311	0.744953
1319	KPSLVASK	1xPhospho [S3]; 2xTMT6plex [K1; K8]; 1xTMT6plex [N-Term]	1xPhospho [S3]	0.093767	0.00498074	1	P56212	Arpp19	0	1596.97	100.1	98.7	89.6	104.2	112.2	100.1	2	0.29	65.3745	10	96.1333	105.5	1.09743	0.125248
3555	YFDSGDYNMAK	1xPhospho [S4]; 1xTMT6plex [K11]; 1xTMT6plex [N-Term]	1xPhospho [S4]	0.000282133	0	19	P56212	Arpp19	0	1848.83	104.4	95.2	99	117.1	96.6	91	3	2.28	131.289	47	99.5333	101.567	1.02043	0.82001
5024	YFDSGDYNMAK	1xPhospho [S4]; 1xOxidation [M9]; 1xTMT6plex [K11]; 1xTMT6plex [N-Term]	1xPhospho [S4]	0.00514695	0.000572879	7	P56212	Arpp19	0	1864.82	104.4	98.3	102.8	110	102.3	90.5	3	0.24	103.209	31	101.833	100.933	0.991162	0.887228
9394	GMKDDKDEEDDGTGSPHLNNR	1xPhospho [S15]; 2xTMT6plex [K3; K6]; 1xTMT6plex [N-Term]	1xPhospho [S15]	0.000915199	0.000219575	1	Q8BWG8	Arrb1	2	3097.45	105.8	95.6	130.4	93.6	90.3	79.5	4	1.66	40.0511	2	110.6	87.8	0.793852	0.110837
563	GSLGSLDR	1xPhospho [S]; 1xTMT6plex [N-Term]	1xPhospho [S]	0.00927369	0.000730064	12	P98203	Arvcf	0	1113.55	95.5	95.1	71.7	103.4	95.9	108.5	2	0.83	46.7126	32	87.4333	102.6	1.17347	0.155389
852	NFDTLDLPK	1xPhospho [T4]; 1xTMT6plex [K9]; 1xTMT6plex [N-Term]	1xPhospho [T4]	0.00342991	0.000266822	8	P98203	Arvcf	0	1600.84	101.4	99.4	76.8	114.3	87.9	113.1	3	0.64	145.176	36	92.5333	105.1	1.13581	0.342338
1101	DAEMDRNFDTLDLPK	1xPhospho [T10]; 1xTMT6plex [K15]; 1xTMT6plex [N-Term]	1xPhospho [T10]	0.000242107	0	3	P98203	Arvcf	1	2318.11	94.5	89.6	89.7	92.9	108.3	103.6	4	2.92	138.351	16	91.2667	101.6	1.11322	0.0994035
3143	YQEAEPGIPGSTTSQRR	2xPhospho [S/T]; 1xTMT6plex [N-Term]	2xPhospho [S/T]	0.0004154	7.99737e-05	12	P98203	Arvcf	1	2266.01	104.7	108.6	81	87.2	95.9	120.1	3	2.09	66.8732	21	98.1	101.067	1.03024	0.831768
4260	AFEDTADDAGELIEERPPFPAATAPLAQPERGSLGSLDR	1xPhospho [S/T]; 1xTMT6plex [N-Term]	1xPhospho [S/T]	3.26777e-09	0	6	P98203	Arvcf	1	4419.13	92.2	99.9	93.5	79.9	103.6	104	4	4.67	202.272	13	95.2	95.8333	1.00665	0.942945
7136	SLAADDEGGPDLEPDYSTATR	1xPhospho [S1]; 1xTMT6plex [N-Term]	1xPhospho [S1]	1.55431e-05	0	1	P98203	Arvcf	0	2489.09	99.4	93.5	112.8	81.4	99.4	109.2	3	1.88	120.593	26	101.9	96.6667	0.948642	0.626509
8660	SLPEHFQAEPYGLEDDTRSLAADDEGGPDLEPDYSTATR	1xPhospho [S/T]; 1xTMT6plex [N-Term]	1xPhospho [S/T]	2.63277e-12	0	6	P98203	Arvcf	1	4574.04	98.5	92.2	129.4	87.2	111.1	89.6	4	1.71	166.981	48	106.7	95.9667	0.899406	0.479516
5357	SHTGDLSPNVQSR	1xPhospho [S7]; 1xTMT6plex [N-Term]	1xPhospho [S7]	1.0346e-05	0	1	Q9QWY8	Asap1	0	1706.81	101.9	101.3	87.9	95	85.4	106.3	3	0.66	17.5933	51	97.0333	95.5667	0.984885	0.85589
7054	QASEDSNDLTPTLPETPVPLPR	1xPhospho [S3]; 1xTMT6plex [N-Term]	1xPhospho [S3]	1.74185e-05	0	1	Q9QWY8	Asap1	0	2686.32	97.6	101	103.8	93.4	90.4	103.7	3	0.54	173.452	23	100.8	95.8333	0.950728	0.322915
7452	NVGKDPLTTTPPPPVAK	1xPhospho [T]; 2xTMT6plex [K4; K17]; 1xTMT6plex [N-Term]	1xPhospho [T]	0.00011875	0	3	Q7SIG6	Asap2	1	2499.42	102.7	102.5	99.3	95.4	90	101.2	3	2.72	106.442	15	101.5	95.5333	0.941215	0.155646
8044	LLHEDLDESDDDVDEK	1xPhospho [S9]; 1xTMT6plex [K16]; 1xTMT6plex [N-Term]	1xPhospho [S9]	1.13721e-09	0	7	Q7SIG6	Asap2	0	2425.11	103.4	108.4	93.7	101.1	84.1	97.1	3	1.56	112.664	71	101.833	94.1	0.924059	0.312975
9397	DSDVFTDLSV	1xPhospho [S9]; 1xTMT6plex [N-Term]	1xPhospho [S9]	0.0395436	0.00255018	3	E9PZJ8	Ascc3	0	1406.63	117.8	110.9	97.3	75.8	77.8	104.1	2	1.98	172.297	32	108.667	85.9	0.790491	0.105613
243	LGGPSASLRPLTSPSANSSK	1xPhospho [S5]; 1xTMT6plex [K20]; 1xTMT6plex [N-Term]	1xPhospho [S5]	0.00388395	0.000332652	2	Q8VBT9	Aspscr1	0	2465.32	95.1	109.1	58.1	136.4	104.4	120.1	3	1.23	103.29	11	87.4333	120.3	1.37591	0.138535
1424	APGSPVSSLSADQASSSTLLPLNSGEFSR	1xPhospho [S4]; 1xTMT6plex [N-Term]	1xPhospho [S4]	3.37582e-12	0	8	Q8VBT9	Aspscr1	0	3171.54	103.3	107.5	81.4	105.7	106.5	107	3	1.86	191.891	89	97.4	106.4	1.0924	0.328816
3336	SKAPGSPVSSLSADQASSSTLLPLNSGEFSR	1xPhospho [S]; 1xTMT6plex [K2]; 1xTMT6plex [N-Term]	1xPhospho [S]	3.94128e-12	0	7	Q8VBT9	Aspscr1	1	3615.83	90.4	91.4	111.2	95.8	111.9	92.8	3	0.24	167.026	69	97.6667	100.167	1.0256	0.794997
5309	VTPSTVLLQVLEDTCR	1xCarbamidomethyl [C15]; 1xPhospho [T/S]; 1xTMT6plex [N-Term]	1xPhospho [T/S]	5.73465e-07	0	3	Q8VBT9	Aspscr1	0	2140.09	100	114	92.3	87.6	104.6	109.7	3	2.21	223.614	70	102.1	100.633	0.985635	0.881298
7911	ASGSPPLLPAPDPVSLESEPIAEDGALGPPEPIQGTAQPVK	1xPhospho [S]; 1xTMT6plex [K41]; 1xTMT6plex [N-Term]	1xPhospho [S]	6.805e-10	0	10	Q8VBT9	Aspscr1	0	4567.36	96.8	117.3	82	102.8	76.6	95.5	4	7.16	217.738	49	98.7	91.6333	0.928403	0.612211
8629	ASGSPPLLPAPDPVSLESEPIAEDGALGPPEPIQGTAQPVKR	1xPhospho [S]; 1xTMT6plex [K41]; 1xTMT6plex [N-Term]	1xPhospho [S]	2.99983e-07	0	6	Q8VBT9	Aspscr1	1	4723.46	100.3	102.3	104	91.7	90.1	94.4	5	-2.2	204.095	12	102.2	92.0667	0.900848	0.00355285
8389	SILPSEASPVR	1xPhospho [S8]; 1xTMT6plex [N-Term]	1xPhospho [S8]	0.132696	0.00677204	2	Q8BZ32	Asxl2	0	1464.77	100.4	116	81.5	92	80.3	99.4	2	2.64	83.212	14	99.3	90.5667	0.912051	0.487033
5726	EYVNSTSEESHDEDEIRPVQQQDLHR	1xPhospho [S10]; 1xTMT6plex [N-Term]	1xPhospho [S10]	1.45822e-07	0	2	Q9D5T0	Atad1	0	3449.54	99.5	105.7	101.6	102.3	102.3	95.6	4	4.15	64.8183	28	102.267	100.067	0.978488	0.487698
6544	EFIHPQSIEEK	1xPhospho [S7]; 1xTMT6plex [K11]; 1xTMT6plex [N-Term]	1xPhospho [S7]	0.00187725	0.000266822	2	Q9Z2A5	Ate1	0	1894.97	101.6	98.7	111.4	104.1	101	94.7	3	1.38	97.4259	26	103.9	99.9333	0.961822	0.449232
7622	EGSKEFIHPQSIEEK	1xPhospho [S3]; 2xTMT6plex [K4; K15]; 1xTMT6plex [N-Term]	1xPhospho [S3]	2.50701e-06	0	3	Q9Z2A5	Ate1	1	2525.33	103	95.8	107.9	100.2	94.6	92.5	4	2.8	89.1169	48	102.233	95.7667	0.936746	0.198363
641	MPLDLSPLATPIIR	1xPhospho [S6]; 1xTMT6plex [N-Term]	1xPhospho [S6]	1.94404e-05	0	4	P16951	Atf2	0	1846.01	104	128.8	76.4	95.3	118.8	145.4	3	-0.1	218.394	45	103.067	119.833	1.16268	0.468156
1164	KMPLDLSPLATPIIR	1xPhospho [S7]; 1xTMT6plex [K1]; 1xTMT6plex [N-Term]	1xPhospho [S7]	3.3617e-06	0	4	P16951	Atf2	1	2203.27	100.2	100.8	83.5	119.5	93	103.1	3	0.46	195.676	45	94.8333	105.2	1.10931	0.340049
2810	GAAGPLDMSLPSTPDIK	1xPhospho [T/S]; 1xTMT6plex [K17]; 1xTMT6plex [N-Term]	1xPhospho [T/S]	0.000167497	0	4	Q8R0S1	Atf7	0	2208.14	102	98	102	104.5	106.3	102.9	3	-1.15	172.806	34	100.667	104.567	1.03874	0.0780775
5793	KGAAGPLDMSLPSTPDIK	1xPhospho [T14]; 2xTMT6plex [K1; K18]; 1xTMT6plex [N-Term]	1xPhospho [T14]	8.88925e-05	0	3	Q8R0S1	Atf7	1	2565.4	108.5	101.3	93.3	95.2	101	100	3	-0.59	151.106	22	101.033	98.7333	0.977235	0.652945
2947	NKQEDLNSEALSPSITCDLSSR	1xCarbamidomethyl [C17]; 1xPhospho [S12]; 1xTMT6plex [K2]; 1xTMT6plex [N-Term]	1xPhospho [S12]	2.68717e-09	0	8	Q7TT18	Atf7ip	1	3002.45	102.6	101.4	93.6	100.8	105	102.3	3	3.51	121.43	49	99.2	102.7	1.03528	0.3189
4272	ASLLPVETSQDLEDKMEGSFGSPSKQESSENLPK	1xPhospho [S/T]; 3xTMT6plex [K15; K25; K34]; 1xTMT6plex [N-Term]	1xPhospho [S/T]	0.0068864	0.000676706	13	Q7TT18	Atf7ip	2	4661.37	100.9	92.1	100.6	95.2	106.6	93.7	6	0.33	200.63	8	97.8667	98.5	1.00647	0.905149
5446	SKSEDMDSVESK	1xPhospho [S3]; 2xTMT6plex [K2; K12]; 1xTMT6plex [N-Term]	1xPhospho [S3]	0.00397189	0.000393732	3	Q7TT18	Atf7ip	1	2109.04	102	97.7	96.8	99.4	90.6	101.6	3	-2.78	68.5039	27	98.8333	97.2	0.983474	0.683598
5588	MEGSFGSPSKQESSENLPK	1xPhospho [S]; 2xTMT6plex [K10; K19]; 1xTMT6plex [N-Term]	1xPhospho [S]	0.000170866	0	10	Q7TT18	Atf7ip	1	2806.39	100.9	106	93.7	100.9	91.3	102.7	4	2.07	105.478	21	100.2	98.3	0.981038	0.724556
6818	EAFLVLSDEEDLSCGKDESEAVAQSK	1xCarbamidomethyl [C14]; 1xPhospho [S]; 2xTMT6plex [K16; K26]; 1xTMT6plex [N-Term]	1xPhospho [S]	1.38862e-07	0	8	Q7TT18	Atf7ip	1	3623.76	103.4	107.1	94	100.6	92.2	98.3	4	3.04	183.397	53	101.5	97.0333	0.955993	0.38979
2964	SASATSLTLSR	1xPhospho [S3]; 1xTMT6plex [N-Term]	1xPhospho [S3]	0.01992	0.00162189	2	Q6KAU8	Atg16l2	0	1402.71	100.9	93.7	95.2	99.7	101.8	98.4	2	-2.61	59.6742	16	96.6	99.9667	1.03485	0.234376
152	LSPSWNPK	1xPhospho [S2]; 1xTMT6plex [K8]; 1xTMT6plex [N-Term]	1xPhospho [S2]	0.107204	0.00573553	2	Q80XK6	Atg2b	0	1466.78	96.7	99.4	92.3	123.8	118.6	108.6	2	1.78	112.982	14	96.1333	117	1.21706	0.0132213
1375	SASVDESRPEFICR	1xCarbamidomethyl [C13]; 1xPhospho [S3]; 1xTMT6plex [N-Term]	1xPhospho [S3]	0.00227459	0.000266822	5	Q80XK6	Atg2b	0	1961.9	92	93.1	99.2	107	107.6	96.6	2	2.56	65.8925	24	94.7667	103.733	1.09462	0.100506
7074	FFDSEDEDFEILSL	1xPhospho [S4]; 1xTMT6plex [N-Term]	1xPhospho [S4]	1.19907e-06	0	4	Q8BGE6	Atg4b	0	2014.88	100.1	101.3	107.7	94.6	105.8	93.3	2	-0.1	225.719	74	103.033	97.9	0.950178	0.32844
8200	LEASYSDSPPGEEDLLVHVAEGSK	1xPhospho [S8]; 1xTMT6plex [K24]; 1xTMT6plex [N-Term]	1xPhospho [S8]	4.38224e-08	0	4	Q68FE2	Atg9a	0	3067.49	96.6	98.4	123.6	98.2	104.3	90.2	3	-3.27	188.739	45	106.2	97.5667	0.918707	0.420411
3558	DRNSWGGFSEK	1xPhospho [S4]; 1xTMT6plex [K11]; 1xTMT6plex [N-Term]	1xPhospho [S4]	0.00200278	0.000266822	4	Q8BH66	Atl1	1	1820.87	102.9	101.6	94.4	102.5	100.2	102.3	2	-5.13	76.5559	22	99.6333	101.667	1.02041	0.499812
8064	SSDWSSEEEEPVRK	2xPhospho [S5; S6]; 1xTMT6plex [K14]; 1xTMT6plex [N-Term]	2xPhospho [S5; S6]	0.00927369	0.000730064	1	Q8BH66	Atl1	1	2283	105.8	94.6	113.2	99.3	102.5	87.7	3	9.93	94.7274	4	104.533	96.5	0.923151	0.317006
6409	RAPSPGSYK	1xPhospho [S4]; 1xTMT6plex [K9]; 1xTMT6plex [N-Term]	1xPhospho [S4]	0.000793579	0.000157952	7	O35126	Atn1	1	1500.8	99.7	95.7	107.7	99.6	97.8	95	2	0.61	34.3238	14	101.033	97.4667	0.964698	0.398026
7169	TEQELPRPQSPSDLDSLDGR	1xPhospho [S10]; 1xTMT6plex [N-Term]	1xPhospho [S10]	1.26814e-05	0	7	O35126	Atn1	0	2549.21	97.7	99.7	99	94.3	91.3	95.4	3	1.3	105.737	20	98.8	93.6667	0.948043	0.0194395
7295	TEQELPRPQSPSDLDSLDGR	2xPhospho [S10; S16]; 1xTMT6plex [N-Term]	2xPhospho [S10; S16]	0.000141077	0	3	O35126	Atn1	0	2629.17	109.2	124.5	83.1	95	88.5	115.9	3	2.53	114.125	21	105.6	99.8	0.945076	0.712241
8547	GRASPGGVSTSSSDGK	1xPhospho [S4]; 1xTMT6plex [K16]; 1xTMT6plex [N-Term]	1xPhospho [S4]	5.51838e-05	0	2	O35126	Atn1	1	1987.99	110	100.4	97.1	94.5	84.2	99.5	3	1.11	16.7205	40	102.5	92.7333	0.904715	0.175352
113	TFSDESNIL	1xPhospho [S3]; 1xTMT6plex [N-Term]	1xPhospho [S3]	0.012231	0.00107825	4	Q9QZW0	Atp11c	0	1334.61	86.2	74.8	90.7	109.3	105.6	103.7	2	1.64	155.72	36	83.9	106.2	1.26579	0.011232
3546	DSPVLSNSGPR	1xPhospho [S2]; 1xTMT6plex [N-Term]	1xPhospho [S2]	0.0016588	0.000266822	5	Q9EPE9	Atp13a1	0	1437.69	106.2	103.9	85.1	93.5	101	106.8	2	0.94	36.7896	20	98.4	100.433	1.02066	0.805084
8822	RPRDSPVLSNSGPR	1xPhospho [S5]; 1xTMT6plex [N-Term]	1xPhospho [S5]	0.0658658	0.00419678	3	Q9EPE9	Atp13a1	1	1846.95	111.8	88.7	122.6	89.5	102.8	95.4	3	0.37	9.9867	3	107.7	95.9	0.890436	0.332526
8129	LAHDSLEDLEVTR	1xPhospho [S5]; 1xTMT6plex [N-Term]	1xPhospho [S5]	9.40504e-05	0	4	Q5XF89	Atp13a3	0	1806.88	109.3	114	81.3	95.5	79.6	105.5	2	-0.09	98.4195	26	101.533	93.5333	0.921208	0.562666
1866	EVSMDDHKLSLDELHR	1xPhospho [S10]; 1xTMT6plex [K8]; 1xTMT6plex [N-Term]	1xPhospho [S10]	2.2142e-05	0	3	Q8VDN2	Atp1a1	1	2462.22	106.5	97.1	79.6	113	91.5	98.6	4	-1.04	97.6078	25	94.4	101.033	1.07027	0.547411
5452	EFDELSPSAQR	1xPhospho [S8]; 1xTMT6plex [N-Term]	1xPhospho [S8]	2.52179e-05	0	7	O55143	Atp2a2	0	1587.73	103.4	92.1	105.3	103.2	102.8	89.8	2	3.03	83.4508	47	100.267	98.6	0.983378	0.795902
7645	VEGDTCSLNEFSITGSTYAPIGEVQK	1xCarbamidomethyl [C6]; 1xPhospho [S7]; 1xTMT6plex [K26]; 1xTMT6plex [N-Term]	1xPhospho [S7]	7.41305e-10	0	3	O55143	Atp2a2	0	3340.61	103.8	105.7	101.6	95.3	95	101	3	1.25	198.112	66	103.7	97.1	0.936355	0.0445366
6404	RFSVTAEGGLSLEQVTDAR	1xPhospho [S/T]; 1xTMT6plex [N-Term]	1xPhospho [S/T]	3.36233e-09	0	37	Q64518	Atp2a3	1	2345.17	95.4	94.3	117	99.4	103.2	93.3	3	5.3	225.172	80	102.233	98.6333	0.964786	0.673495
6679	VGEATETALTCLVEK	1xCarbamidomethyl [C11]; 1xPhospho [T]; 1xTMT6plex [K15]; 1xTMT6plex [N-Term]	1xPhospho [T]	0.000139953	0	4	Q64518; O55143	Atp2a3; Atp2a2	0	2159.11	103.3	108	78.8	107.8	79.5	90.9	3	1.04	195.882	36	96.7	92.7333	0.95898	0.761897
754	SSLYEGLEKPESR	1xPhospho [S2]; 1xTMT6plex [K9]; 1xTMT6plex [N-Term]	1xPhospho [S2]	0.000393691	7.99737e-05	4	G5E829	Atp2b1	0	2033.04	95.3	100.6	82	111.3	94.1	112.8	2	0.8	97.466	23	92.6333	106.067	1.14502	0.175085
7642	IEDSEPHIPLIDDTDAEDDAPTK	1xPhospho [S4]; 1xTMT6plex [K23]; 1xTMT6plex [N-Term]	1xPhospho [S4]	1.31697e-07	0	10	G5E829	Atp2b1	0	3074.45	104.9	100.8	107.4	104.4	92	96.8	3	5.38	164.608	56	104.367	97.7333	0.936442	0.180198
7995	IEDSEPHIPLIDDTDAEDDAPTKR	1xPhospho [S4]; 1xTMT6plex [K23]; 1xTMT6plex [N-Term]	1xPhospho [S4]	1.25409e-08	0	22	G5E829	Atp2b1	1	3230.55	99.4	99.5	101.4	103.2	87	87.8	4	1.45	141.87	42	100.1	92.6667	0.925741	0.234261
2762	TQDGVALEIQPLNSQEGLDSEDKEKK	1xPhospho [S]; 3xTMT6plex [K23; K25; K26]; 1xTMT6plex [N-Term]	1xPhospho [S]	6.22142e-10	0	4	Q6Q477	Atp2b4	2	3868.04	108.2	113.8	82.8	87.1	103.2	126.8	4	2.86	135.62	39	101.6	105.7	1.04035	0.797639
6104	TQDGVALEIQPLNSQEGLDSEDKEK	1xPhospho [S]; 2xTMT6plex [K23; K25]; 1xTMT6plex [N-Term]	1xPhospho [S]	4.83196e-13	0	33	Q6Q477	Atp2b4	1	3510.78	108.9	121.5	75.1	95	91.8	109.8	3	4.14	148.793	69	101.833	98.8667	0.970867	0.852097
7885	TNPPGQSVSANTVAESHEGEFGCTLMDLR	1xCarbamidomethyl [C23]; 1xPhospho [S9]; 1xTMT6plex [N-Term]	1xPhospho [S9]	4.27513e-06	0	1	Q6Q477	Atp2b4	0	3413.53	100.9	103.7	109.1	98.4	96.4	96.7	3	-7.59	155.286	32	104.567	97.1667	0.929232	0.0408606
8320	TQDGVALEIQPLNSQEGLDSEDK	1xPhospho [S14]; 1xTMT6plex [K23]; 1xTMT6plex [N-Term]	1xPhospho [S14]	5.07462e-09	0	1	Q6Q477	Atp2b4	0	3024.48	102	100.1	123.1	92.7	106.1	98.7	3	0.81	165.443	43	108.4	99.1667	0.914822	0.329681
6740	NAGSASSSFLEV	1xPhospho [S6]; 1xTMT6plex [N-Term]	1xPhospho [S6]	0.00473872	0.000520569	2	Q80XR2	Atp2c1	0	1477.68	112.1	110.6	87.8	84.4	117.2	95.7	2	-0.6	143.178	21	103.5	99.1	0.957488	0.741103
5187	TGTAEMSSILEER	1xPhospho [S]; 1xTMT6plex [N-Term]	1xPhospho [S]	0.000129702	0	5	Q03265	Atp5f1a	0	1732.8	95.1	92.7	111.3	101.2	99.1	95.3	2	5.32	115.729	27	99.7	98.5333	0.988298	0.857435
3670	THSDQFLVSFK	1xPhospho [S/T]; 1xTMT6plex [K11]; 1xTMT6plex [N-Term]	1xPhospho [S/T]	0.000660071	7.99737e-05	2	Q91VR2	Atp5f1c	0	1846.95	103.4	97.5	106.1	111.2	106.3	95.1	3	6.21	122.981	32	102.333	104.2	1.01824	0.746962
5474	KDSEEEVSLLGNQDIEEGNSR	1xPhospho [S]; 1xTMT6plex [K1]; 1xTMT6plex [N-Term]	1xPhospho [S]	2.50718e-11	0	11	P15920	Atp6v0a2	1	2886.38	97.5	99.1	104.6	100.6	95.2	100.3	3	1.13	111.844	77	100.4	98.7	0.983068	0.573074
1228	TTPSKAPSPAPEPLFLSDMYPVAPNTK	2xPhospho [T/S/Y]; 2xTMT6plex [K5; K27]; 1xTMT6plex [N-Term]	2xPhospho [T/S/Y]	0.000471189	7.99737e-05	14	B9EJX3	ATp6v1fnb	1	3703.87	102.4	98.3	104.1	97.3	137.7	101.6	5	1.18	211.561	17	101.6	112.2	1.10433	0.458221
1965	KLPTLLPQASVAPPPPASK	1xPhospho [S10]; 2xTMT6plex [K1; K19]; 1xTMT6plex [N-Term]	1xPhospho [S10]	2.85615e-06	0	2	B9EJX3	ATp6v1fnb	1	2679.58	99	112.8	89.7	99.5	107.8	114.2	4	2.81	148.117	24	100.5	107.167	1.06633	0.448682
2094	APSPAPEPLFLSDMYPVAPNTK	1xPhospho [S3]; 1xTMT6plex [K22]; 1xTMT6plex [N-Term]	1xPhospho [S3]	1.15595e-07	0	5	B9EJX3	ATp6v1fnb	0	2880.47	103.1	117.1	119.2	76.8	151	132.5	3	2.51	215.317	57	113.133	120.1	1.06158	0.775793
3090	TTPSKAPSPAPEPLFLSDMYPVAPNTK	1xPhospho [S/T]; 2xTMT6plex [K5; K27]; 1xTMT6plex [N-Term]	1xPhospho [S/T]	1.38297e-07	0	13	B9EJX3	ATp6v1fnb	1	3623.9	95.6	103.3	118.8	87.7	129.3	110.7	4	4.65	191.871	28	105.9	109.233	1.03148	0.8214
6525	APSPAPEPLFLSDMYPVAPNTK	1xPhospho [S3]; 1xOxidation [M14]; 1xTMT6plex [K22]; 1xTMT6plex [N-Term]	1xPhospho [S3]	5.58581e-05	0	10	B9EJX3	ATp6v1fnb	0	2896.46	100.7	110.7	106.5	89	110	106.9	3	-1.46	187.042	24	105.967	101.967	0.962252	0.606099
8557	TTPSKAPSPAPEPLFLSDMYPVAPNTK	2xPhospho [T1; S17]; 1xOxidation [M19]; 2xTMT6plex [K5; K27]; 1xTMT6plex [N-Term]	2xPhospho [T1; S17]	0.00139625	0.000219575	1	B9EJX3	ATp6v1fnb	1	3719.87	109.7	116	102.9	76.1	108.7	112.4	4	3.4	185.026	13	109.533	99.0667	0.904443	0.437127
2374	RSSEDKQEMLQTEGSQCAK	1xCarbamidomethyl [C17]; 1xPhospho [S/T]; 2xTMT6plex [K6; K19]; 1xTMT6plex [N-Term]	1xPhospho [S/T]	4.05572e-07	0	7	Q8BVE3	Atp6v1h	2	2979.45	98.6	90.4	97.2	104.9	96.9	99.3	4	2.56	62.2556	25	95.4	100.367	1.05206	0.225436
658	VTNIEGLLHKSNLK	1xPhospho [S11]; 2xTMT6plex [K10; K14]; 1xTMT6plex [N-Term]	1xPhospho [S11]	8.88925e-05	0	2	Q64430	Atp7a	1	2333.36	83.4	97.4	78.8	97.6	112.6	90.6	4	1.68	143.618	20	86.5333	100.267	1.15871	0.184191
1131	ASINSLLSDKR	1xPhospho [S]; 1xTMT6plex [K10]; 1xTMT6plex [N-Term]	1xPhospho [S]	0.0015392	0.000219575	3	Q64430	Atp7a	1	1741.96	90.2	91.7	92	100	108	96.5	3	0.23	115.624	12	91.3	101.5	1.11172	0.0416511
4762	YNASLVTPEMLR	1xPhospho [T7]; 1xTMT6plex [N-Term]	1xPhospho [T7]	1.26814e-05	0	9	Q64430	Atp7a	0	1702.84	93.8	106.1	73.5	98.9	82.1	91.5	3	1.82	139.431	57	91.1333	90.8333	0.996708	0.978928
5880	YNASLVTPEMLR	1xPhospho [T7]; 1xOxidation [M10]; 1xTMT6plex [N-Term]	1xPhospho [T7]	0.00040596	7.99737e-05	6	Q64430	Atp7a	0	1718.84	99.6	107.4	89.6	96	93.9	99.4	3	1.85	107.535	24	98.8667	96.4333	0.975388	0.675332
775	LLPSASEDEAFYSVASQYTLASQPK	1xPhospho [S]; 1xTMT6plex [K25]; 1xTMT6plex [N-Term]	1xPhospho [S]	9.94127e-09	0	5	Q6UQ17	Atp8b3	0	3240.61	116.5	122.2	82.7	92.2	148.7	126.4	3	4.34	222.364	61	107.133	122.433	1.14281	0.497733
1108	NAGPSLGTSHSADSK	1xPhospho [S11]; 1xTMT6plex [K15]; 1xTMT6plex [N-Term]	1xPhospho [S11]	7.06262e-05	0	2	Q6UQ17	Atp8b3	0	1966.96	107.9	109.3	86.9	87.7	124.3	126.4	3	-1.56	29.1832	36	101.367	112.8	1.11279	0.474607
4818	GEEEAPSEEVAVEPAMR	1xPhospho [S7]; 1xTMT6plex [N-Term]	1xPhospho [S7]	0.00524291	0.000572879	3	Q6UQ17	Atp8b3	0	2138.95	104.8	102.8	103.4	108.5	102.8	98.3	3	0.17	89.9933	22	103.667	103.2	0.995498	0.884306
4127	RLDGLPNSPIR	1xPhospho [S8]; 1xTMT6plex [N-Term]	1xPhospho [S8]	0.0170976	0.00140661	1	Q8BMG1	Atrip	1	1546.83	101	86	117.1	103.9	113.1	90	3	-5.16	65.5003	4	101.367	102.333	1.00954	0.935439
1444	EVIEIEDASPTKCPITTK	1xCarbamidomethyl [C13]; 1xPhospho [S9]; 2xTMT6plex [K12; K18]; 1xTMT6plex [N-Term]	1xPhospho [S9]	0.000761485	0.000157952	1	Q61687	Atrx	1	2798.49	106.9	104.9	98.6	98	111.4	129.3	3	7.51	131.564	8	103.467	112.9	1.09117	0.372619
1883	YYMSDDISRDSDGMDEQCR	1xCarbamidomethyl [C18]; 1xPhospho [S11]; 1xOxidation [M14]; 1xTMT6plex [N-Term]	1xPhospho [S11]	0.00039978	7.99737e-05	1	Q61687	Atrx	1	2668.02	103.8	99.9	80.2	110.7	93.5	99.5	3	-1.84	77.7649	6	94.6333	101.233	1.06974	0.498355
2002	KNSTSGSDFDTK	1xPhospho [S3]; 2xTMT6plex [K1; K12]; 1xTMT6plex [N-Term]	1xPhospho [S3]	0.000971952	0.000219575	2	Q61687	Atrx	1	2054.04	97.6	100.1	98.8	104.2	111.3	100.2	3	0.46	46.7446	18	98.8333	105.233	1.06476	0.126568
2178	YYMSDDISRDSDGMDEQCR	1xCarbamidomethyl [C18]; 1xPhospho [S11]; 1xTMT6plex [N-Term]	1xPhospho [S11]	9.29208e-05	0	1	Q61687	Atrx	1	2652.03	98.9	108.1	103.8	87.1	124.7	117.3	3	4.06	94.4168	5	103.6	109.7	1.05888	0.632551
2508	LTLSDGESGEEKPTKPK	1xPhospho [S/T]; 3xTMT6plex [K12; K15; K17]; 1xTMT6plex [N-Term]	1xPhospho [S/T]	0.00214687	0.000266822	6	Q61687	Atrx	0	2812.55	85.2	104.1	68.7	95.9	70.6	103.7	3	1.61	88.9929	12	86	90.0667	1.04729	0.790186
3551	IKPVTENLVLPSHTGFCQSSGDEALSK	1xCarbamidomethyl [C17]; 1xPhospho [S20]; 2xTMT6plex [K2; K27]; 1xTMT6plex [N-Term]	1xPhospho [S20]	2.26421e-06	0	1	Q61687	Atrx	0	3681.92	98.2	98.3	100.3	101.8	94.6	106.5	4	2.92	154.465	38	98.9333	100.967	1.02055	0.595197
3649	KEELSDSVDKLPGK	1xPhospho [S]; 3xTMT6plex [K1; K10; K14]; 1xTMT6plex [N-Term]	1xPhospho [S]	0.00123905	0.000219575	5	Q61687	Atrx	2	2541.43	98.6	111.1	78.8	105.2	77.1	111.6	4	0.78	103.456	11	96.1667	97.9667	1.01872	0.905024
3722	TTSTSNPSSPAPDWYK	2xPhospho [S/T]; 1xTMT6plex [K16]; 1xTMT6plex [N-Term]	2xPhospho [S/T]	5.45175e-05	0	18	Q61687	Atrx	0	2357.05	98.4	104	88.9	107.4	87.1	101.8	2	5.47	129.745	48	97.1	98.7667	1.01716	0.834759
3782	LTPVSLSNSPIK	1xPhospho [S]; 1xTMT6plex [K12]; 1xTMT6plex [N-Term]	1xPhospho [S]	5.34248e-05	0	8	Q61687	Atrx	0	1794.02	107.3	105.8	93.2	104.3	97.1	109.8	3	1.58	135.008	55	102.1	103.733	1.016	0.791825
4508	TTSTSNPSSPAPDWYKDFVTDTDAEVLEHSGK	2xPhospho [S5; S8]; 2xTMT6plex [K16; K32]; 1xTMT6plex [N-Term]	2xPhospho [S5; S8]	3.09863e-06	0	1	Q61687	Atrx	1	4330.01	88.4	112.6	99.1	104.6	95.9	100.1	4	-0.35	217.19	28	100.033	100.2	1.00167	0.983197
5713	YVESDDEKPTDENVNEK	1xPhospho [S4]; 2xTMT6plex [K8; K17]; 1xTMT6plex [N-Term]	1xPhospho [S4]	9.61492e-06	0	12	Q61687	Atrx	0	2778.33	102.4	108.3	86	101.2	88	101.2	3	1.42	80.6963	36	98.9	96.8	0.978766	0.805699
6056	EEISDHENNVTILLEDSDLR	1xPhospho [S4]; 1xTMT6plex [N-Term]	1xPhospho [S4]	8.13657e-06	0	4	Q61687	Atrx	0	2650.24	102.9	106.9	93.1	103.8	89.6	101	3	5.62	165.389	45	100.967	98.1333	0.971938	0.659918
6417	QPVIGDQNSDSDEMLAVLK	1xPhospho [S]; 1xTMT6plex [K19]; 1xTMT6plex [N-Term]	1xPhospho [S]	1.35499e-06	0	8	Q61687	Atrx	0	2597.29	119.8	102.2	87.9	92.7	97.3	108.9	3	3.79	186.9	50	103.3	99.6333	0.964505	0.742406
6860	TTSTSNPSSPAPDWYK	1xPhospho [S]; 1xTMT6plex [K16]; 1xTMT6plex [N-Term]	1xPhospho [S]	3.66198e-06	0	3	Q61687	Atrx	0	2277.08	94.8	103.7	115.3	100.7	92	107	2	2.88	103.287	46	104.6	99.9	0.955067	0.557697
7375	LTPVSLSNSPIKGVDCQEVSQEK	1xCarbamidomethyl [C16]; 1xPhospho [S]; 2xTMT6plex [K12; K23]; 1xTMT6plex [N-Term]	1xPhospho [S]	0.000352099	7.99737e-05	3	Q61687	Atrx	1	3282.73	109.9	107.7	96.3	96.5	95.9	103.6	3	3.41	146.893	10	104.633	98.6667	0.942975	0.289125
7417	TTSTSNPSSPAPDWYKDFVTDTDAEVLEHSGK	1xPhospho [S]; 2xTMT6plex [K16; K32]; 1xTMT6plex [N-Term]	1xPhospho [S]	1.10077e-07	0	8	Q61687	Atrx	1	4250.04	99.8	102.4	101.3	96.8	95.2	93.9	4	2.36	204.794	17	101.167	95.3	0.94201	0.0065003
8493	QPVIGDQNSDSDEMLAVLK	2xPhospho [S9; S11]; 1xOxidation [M14]; 1xTMT6plex [K19]; 1xTMT6plex [N-Term]	2xPhospho [S9; S11]	0.0201328	0.00162189	2	Q61687	Atrx	0	2693.25	98.6	111.6	101.3	102	78.8	101.9	3	1.39	172.138	12	103.833	94.2333	0.907544	0.330468
8666	IGKQSEESPADDGELR	2xPhospho [S5; S8]; 1xTMT6plex [K3]; 1xTMT6plex [N-Term]	2xPhospho [S5; S8]	0.181614	0.00852516	1	Q61687	Atrx	1	2349.08	105.2	107.5	98.1	91.5	85.9	102	3	3.17	82.8772	5	103.6	93.1333	0.89897	0.129884
6724	RWSAPETR	1xPhospho [S3]; 1xTMT6plex [N-Term]	1xPhospho [S3]	0.00210329	0.000266822	3	P54254	Atxn1	1	1311.64	103.1	98.6	101.8	97.4	99.8	93.5	3	0.16	25.4544	36	101.167	96.9	0.957825	0.133482
2613	VSLGGDGTEAITGLTVDQYGMLYK	1xPhospho [S/T]; 1xTMT6plex [K24]; 1xTMT6plex [N-Term]	1xPhospho [S/T]	7.78441e-11	0	3	P0C7T6	Atxn1l	0	3026.52	99.1	94.9	110.9	118.4	105.2	94.8	3	1.36	219.498	62	101.633	106.133	1.04428	0.618161
4682	KDEPSPLNLSHHNLDHQGEGR	1xPhospho [S5]; 1xTMT6plex [K1]; 1xTMT6plex [N-Term]	1xPhospho [S5]	2.74645e-05	0	2	P0C7T6	Atxn1l	1	2918.43	97.8	97.7	99	98.3	99.5	96.2	5	0.37	45.6999	22	98.1667	98	0.998302	0.881676
7363	VEVAAPAHRGTPDTDLEVQR	1xPhospho [T11]; 1xTMT6plex [N-Term]	1xPhospho [T11]	0.00011362	0	4	P0C7T6	Atxn1l	1	2470.23	102.2	104.2	104	91	100.6	101.2	3	-0.93	62.2194	13	103.467	97.6	0.943299	0.156226
4203	TNSPSISPSMLSNAEHK	1xPhospho [S]; 1xTMT6plex [K17]; 1xTMT6plex [N-Term]	1xPhospho [S]	1.16061e-06	0	4	O70305	Atxn2	0	2338.15	101.6	101.8	96.1	101.4	101.7	98.8	3	6.23	109.972	48	99.8333	100.633	1.00801	0.720375
7334	TSPAGGTWSSVVSGVPR	1xPhospho [T/S]; 1xTMT6plex [N-Term]	1xPhospho [T/S]	3.90966e-07	0	13	O70305	Atxn2	0	1953.96	100.8	103.6	104.2	96.6	97.4	97.3	2	8.76	135.23	42	102.867	97.1	0.94394	0.00587912
8549	QSSIGNSPSGPVLASPQAGIIPAEAVSMPVPAASPTPASPASNR	1xPhospho [S34]; 1xTMT6plex [N-Term]	1xPhospho [S34]	2.36825e-09	0	1	O70305	Atxn2	0	4475.25	107.8	99.1	118.2	95.3	101.6	97.2	4	-4.19	198.094	34	108.367	98.0333	0.904645	0.150887
8824	TNSPSISPSMLSNAEHK	2xPhospho [S]; 1xTMT6plex [K17]; 1xTMT6plex [N-Term]	2xPhospho [S]	1.00145e-05	0	3	O70305	Atxn2	0	2418.12	109.2	99.9	115.3	97	91	100.8	3	-1.23	127.827	26	108.133	96.2667	0.890259	0.0890956
467	LSLTPTDVK	1xPhospho [T/S]; 1xTMT6plex [K9]; 1xTMT6plex [N-Term]	1xPhospho [T/S]	0.0023911	0.000266822	11	Q7TQH0	Atxn2l	0	1511.85	98.5	99.3	87.6	117.4	108.8	114.6	2	2.13	120.414	28	95.1333	113.6	1.19411	0.0153067
638	MYPPRSPK	1xPhospho [S6]; 1xTMT6plex [K8]; 1xTMT6plex [N-Term]	1xPhospho [S6]	0.136199	0.00682226	9	Q7TQH0	Atxn2l	1	1513.8	96.7	99.6	89.9	121.7	108.1	103	2	2.89	38.7454	7	95.4	110.933	1.16282	0.0686281
1097	RSPGGTSPPNGGLPGPLTATAAPPGPPAAVSPCLGPAAAAGSGLR	1xCarbamidomethyl [C33]; 1xPhospho [S/T]; 1xTMT6plex [N-Term]	1xPhospho [S/T]	6.8295e-06	0	8	Q7TQH0	Atxn2l	1	4337.21	93	90.3	108.2	106.4	112	106.2	4	-3.72	175.768	16	97.1667	108.2	1.11355	0.13417
2494	GPPQSPVFEGVYNNSR	1xPhospho [S5]; 1xTMT6plex [N-Term]	1xPhospho [S5]	1.86198e-06	0	23	Q7TQH0	Atxn2l	0	2056.97	99.1	100.8	96.4	106.6	103.3	100.6	2	3.9	108.666	44	98.7667	103.5	1.04792	0.0931948
2588	EVDGLLTSDPMGSPVSSK	1xPhospho [S13]; 1xTMT6plex [K18]; 1xTMT6plex [N-Term]	1xPhospho [S13]	2.5693e-10	0	16	Q7TQH0	Atxn2l	0	2357.17	99.1	101.5	96.8	109.5	100.7	100.5	2	3.64	160.962	94	99.1333	103.567	1.04472	0.245791
3608	EKEVDGLLTSDPMGSPVSSK	1xPhospho [S15]; 1xOxidation [M13]; 2xTMT6plex [K2; K20]; 1xTMT6plex [N-Term]	1xPhospho [S15]	0.000324607	0	4	Q7TQH0	Atxn2l	1	2859.47	100.7	101.9	91.3	102.4	96.1	101.1	3	-3.98	117.546	12	97.9667	99.8667	1.01939	0.648557
4550	EKEVDGLLTSDPMGSPVSSK	1xPhospho [S15]; 2xTMT6plex [K2; K20]; 1xTMT6plex [N-Term]	1xPhospho [S15]	4.15601e-09	0	14	Q7TQH0	Atxn2l	1	2843.47	99.5	102.7	102.3	105.2	98.8	100.8	3	4.01	144.196	44	101.5	101.6	1.00099	0.964996
6011	QGSGRESPSLVSR	1xPhospho [S]; 1xTMT6plex [N-Term]	1xPhospho [S]	0.139799	0.00686445	2	Q7TQH0	Atxn2l	1	1668.83	92.7	115.1	110.8	86.5	106.8	116.6	2	0.62	15.7166	1	106.2	103.3	0.972693	0.808637
6075	VPMAGVGGTEGPEQLPAPCPSQTGSPPVGLIK	1xCarbamidomethyl [C19]; 1xPhospho [S25]; 1xTMT6plex [K32]; 1xTMT6plex [N-Term]	1xPhospho [S25]	1.0962e-11	0	13	Q7TQH0	Atxn2l	0	3666.87	96.2	108.3	97.1	102	89.3	101.7	5	-0.88	198.482	73	100.533	97.6667	0.971485	0.642269
6291	SAAPAPVSASCPEPPIGSAVASSASIPVTSSVVDPGAGSISPASPK	1xCarbamidomethyl [C11]; 1xPhospho [S44]; 1xTMT6plex [K46]; 1xTMT6plex [N-Term]	1xPhospho [S44]	3.15015e-08	0	8	Q7TQH0	Atxn2l	0	4753.4	96.8	103.2	107.5	97.9	98.1	101.4	5	8.52	195.27	46	102.5	99.1333	0.967154	0.366516
8188	EVDGLLTSDPMGSPVSSK	1xPhospho [S13]; 1xOxidation [M11]; 1xTMT6plex [K18]; 1xTMT6plex [N-Term]	1xPhospho [S13]	0.000116391	0	3	Q7TQH0	Atxn2l	0	2373.17	91.8	111.7	91.6	72.9	88.6	109.7	3	0.45	162.242	26	98.3667	90.4	0.919011	0.560779
8367	LQPSSSPETGLDPFPSR	1xPhospho [S]; 1xTMT6plex [N-Term]	1xPhospho [S]	4.9504e-06	0	23	Q7TQH0	Atxn2l	0	2124.02	102.4	100.9	114.5	99.3	96.4	94.4	3	0.36	145.988	47	105.933	96.7	0.912838	0.111394
9003	SPGGTSPPNGGLPGPLTATAAPPGPPAAVSPCLGPAAAAGSGLR	1xCarbamidomethyl [C32]; 1xPhospho [T/S]; 1xTMT6plex [N-Term]	1xPhospho [T/S]	2.00833e-05	0	5	Q7TQH0	Atxn2l	0	4181.11	101.1	93.7	126.2	83	101.7	96.6	4	2.91	198.333	3	107	93.7667	0.876324	0.306862
800	SMCENSPQTSSPDLSSEELR	1xCarbamidomethyl [C3]; 1xPhospho [S]; 1xTMT6plex [N-Term]	1xPhospho [S]	1.42878e-08	0	4	Q9CVD2	Atxn3	0	2563.09	98.1	120.3	76.9	79.9	105.2	151.6	3	-0.93	93.9314	49	98.4333	112.233	1.1402	0.602606
8269	SMCENSPQTSSPDLSSEELRR	1xCarbamidomethyl [C3]; 2xPhospho [S10; S11]; 1xTMT6plex [N-Term]	2xPhospho [S10; S11]	0.00057618	7.99737e-05	2	Q9CVD2	Atxn3	1	2799.16	103.2	117.9	86.8	83.7	101	97.5	3	-1.76	85.3418	16	102.633	94.0667	0.916531	0.457166
8661	LQWDGSSDLSPSDSGSSK	1xPhospho [S10]; 1xTMT6plex [K18]; 1xTMT6plex [N-Term]	1xPhospho [S10]	6.42781e-07	0	1	A2AWT3	Atxn7l3	0	2391.11	98	99.3	116.7	97.5	94.4	90.5	3	0.74	129.28	39	104.667	94.1333	0.899363	0.172995
7889	RSDLDLGYEPEGSASPTPPYLR	1xPhospho [S]; 1xTMT6plex [N-Term]	1xPhospho [S]	1.01872e-06	0	4	O35625	Axin1	1	2729.3	103	111	99.4	93.3	94.7	103.2	3	1.63	139.897	22	104.467	97.0667	0.929164	0.184264
3661	MSDEFEGSFK	1xPhospho [S2]; 1xTMT6plex [K10]; 1xTMT6plex [N-Term]	1xPhospho [S2]	0.0025252	0.000266822	2	Q61337	Bad	0	1714.78	96.7	91.1	116.7	104.6	105.5	100	2	2.77	134.419	17	101.5	103.367	1.01839	0.82599
4291	RMSDEFEGSFK	1xPhospho [S3]; 1xOxidation [M2]; 1xTMT6plex [K11]; 1xTMT6plex [N-Term]	1xPhospho [S3]	0.000719761	7.99737e-05	12	Q61337	Bad	1	1886.88	95.7	88.2	125.1	95.9	121.2	93.8	2	3.38	71.2386	27	103	103.633	1.00615	0.966782
4708	SRSAPPNLWAAQR	1xPhospho [S]; 1xTMT6plex [N-Term]	1xPhospho [S]	1.66132e-08	0	11	Q61337	Bad	1	1762.9	100.9	100.1	108.4	89.2	113.8	105.7	3	2.59	58.5798	72	103.133	102.9	0.997738	0.977294
4775	RMSDEFEGSFK	1xPhospho [S3]; 1xTMT6plex [K11]; 1xTMT6plex [N-Term]	1xPhospho [S3]	2.14739e-06	0	11	Q61337	Bad	1	1870.88	93.9	87.5	126.5	100	111.6	95.2	3	1.24	98.5731	59	102.633	102.267	0.996427	0.978882
5532	HSSYPAGTEEDEGMEEELSPFR	1xPhospho [S/T]; 1xTMT6plex [N-Term]	1xPhospho [S/T]	2.20074e-09	0	8	Q61337	Bad	0	2806.18	101.2	99.3	116.7	105	106.6	99.9	3	1.07	135.171	84	105.733	103.833	0.98203	0.762371
6355	SAPPNLWAAQR	1xPhospho [S1]; 1xTMT6plex [N-Term]	1xPhospho [S1]	5.04795e-05	0	17	Q61337	Bad	0	1519.76	95.8	95.4	118.4	98	104.2	96.8	3	-1.81	94.7259	37	103.2	99.6667	0.965762	0.679307
8499	HSSYPAGTEEDEGMEEELSPFR	1xPhospho [S]; 1xOxidation [M14]; 1xTMT6plex [N-Term]	1xPhospho [S]	0.000254804	0	3	Q61337	Bad	0	2822.17	110.6	112.1	105.4	85.4	100.6	111.7	3	6.48	107.877	19	109.367	99.2333	0.907345	0.26829
2235	LSVIVTHSNER	1xPhospho [S8]; 1xTMT6plex [N-Term]	1xPhospho [S8]	0.000563244	7.99737e-05	7	Q60739	Bag1	0	1563.81	102.8	106.3	92.5	99.2	111	108.7	2	1.04	54.5582	24	100.533	106.3	1.05736	0.353216
206	EADSKPVSQKSPPPAEK	1xPhospho [S]; 3xTMT6plex [K5; K10; K17]; 1xTMT6plex [N-Term]	1xPhospho [S]	0.000662563	7.99737e-05	4	Q9JLV1	Bag3	1	2791.54	108.7	70.4	87.2	168.4	149.8	88.4	4	1.27	48.0919	3	88.7667	135.533	1.52685	0.15344
57	SGTPVHCPSPIR	1xCarbamidomethyl [C7]; 1xPhospho [S9]; 1xTMT6plex [N-Term]	1xPhospho [S9]	0.000982995	0.000219575	5	Q9JLV1	Bag3	0	1616.78	97.9	78.5	94.4	140.9	128.8	109	3	0.66	26.9273	29	90.2667	126.233	1.39845	0.0312228
1538	SQSPAASDCSSSSSSASLPSSGR	1xCarbamidomethyl [C9]; 1xPhospho [S]; 1xTMT6plex [N-Term]	1xPhospho [S]	3.07377e-12	0	9	Q9JLV1	Bag3	0	2509.07	109.8	94	93.1	103.2	108.9	110.3	3	0.23	32.6282	90	98.9667	107.467	1.08589	0.21933
1954	VSSAPIPCPSPSPAPSAVPSPPK	1xCarbamidomethyl [C8]; 1xPhospho [S]; 1xTMT6plex [K23]; 1xTMT6plex [N-Term]	1xPhospho [S]	5.97324e-08	0	38	Q9JLV1	Bag3	0	2765.43	106.4	94.8	109.5	116.3	113.6	101.5	3	3.17	136.994	42	103.567	110.467	1.06662	0.340412
2209	VSSAPIPCPSPSPAPSAVPSPPKNVAAEQK	1xCarbamidomethyl [C8]; 1xPhospho [S20]; 2xTMT6plex [K23; K30]; 1xTMT6plex [N-Term]	1xPhospho [S20]	1.57981e-05	0	2	Q9JLV1	Bag3	1	3734.98	102.7	89.8	113.1	108.6	119.7	95	4	6.95	133.519	20	101.867	107.767	1.05792	0.580342
3332	AATPPNPSNPADSAGNLVAP	1xPhospho [S/T]; 1xTMT6plex [N-Term]	1xPhospho [S/T]	0.0017677	0.000266822	19	Q9JLV1	Bag3	0	2170.04	98.9	102.9	102.4	102.6	108.2	101.2	2	6.64	133.886	27	101.4	104	1.02564	0.353845
3891	AASPFRSPVR	1xPhospho [S7]; 1xTMT6plex [N-Term]	1xPhospho [S7]	0.0156493	0.00140661	6	Q9JLV1	Bag3	1	1396.73	118.5	92.5	107.7	112.3	118.5	92.3	3	1.89	29.3791	19	106.233	107.7	1.01381	0.899693
4903	SSLGSHQLPR	1xPhospho [S]; 1xTMT6plex [N-Term]	1xPhospho [S]	0.0184982	0.00145846	3	Q9JLV1	Bag3	0	1390.7	102.5	92.5	105.8	109.4	104.5	85	3	0.78	27.7682	6	100.267	99.6333	0.993684	0.9439
6674	AASPFRSPVR	2xPhospho [S3; S7]; 1xTMT6plex [N-Term]	2xPhospho [S3; S7]	0.0801443	0.00453837	1	Q9JLV1	Bag3	1	1476.7	129.3	99.4	125.5	88	141.7	110	2	1.68	45.6386	7	118.067	113.233	0.959063	0.803696
8993	SGTPVHCPSPIR	1xCarbamidomethyl [C7]; 2xPhospho [S9; T/S]; 1xTMT6plex [N-Term]	2xPhospho [S9; T/S]	0.0531575	0.0038224	2	Q9JLV1	Bag3	0	1696.75	113.9	100.9	100.5	79.9	99.5	97.3	3	2.59	39.8809	8	105.1	92.2333	0.877577	0.165839
3792	YPWPSAAPSAPSAGSLYMTESASPWPGNSSPQPPPSPPPQQPK	1xPhospho [S36]; 1xTMT6plex [K43]; 1xTMT6plex [N-Term]	1xPhospho [S36]	2.83718e-05	0	5	Q8CI61	Bag4	0	4967.38	93.3	96.6	106.1	100.2	104.3	96.2	5	1.65	214.958	27	98.6667	100.233	1.01588	0.744913
3994	YLDLEEEADSTHAFDLGQNHSIIK	1xPhospho [T/S]; 1xTMT6plex [K24]; 1xTMT6plex [N-Term]	1xPhospho [T/S]	4.75428e-09	0	7	Q8CI32	Bag5	0	3283.59	109.1	108	105.2	95.8	124.5	105.8	3	4.3	172.86	48	107.433	108.7	1.01179	0.888628
2535	TSPEPQRENASPAPGTTAEEAMSR	2xPhospho [S11; S/T]; 1xTMT6plex [N-Term]	2xPhospho [S11; S/T]	7.32315e-07	0	11	Q9Z1R2	Bag6	1	2903.25	98.5	102.8	95.4	94.7	119	96.7	3	2.34	73.2871	32	98.9	103.467	1.04617	0.602067
2812	TSPEPQRENASPAPGTTAEEAMSR	1xPhospho [S11]; 1xTMT6plex [N-Term]	1xPhospho [S11]	0.000274512	0	2	Q9Z1R2	Bag6	1	2823.28	88.3	92.5	103.5	90.8	104.8	99.7	3	7.39	59.1865	14	94.7667	98.4333	1.03869	0.580484
2855	RVGDPPQTLPEEPMEVQGAERTSPEPQR	1xPhospho [S/T]; 1xTMT6plex [N-Term]	1xPhospho [S/T]	2.83718e-05	0	9	Q9Z1R2	Bag6	2	3439.65	98.3	103.6	99.3	93.9	112.1	106.5	3	1.83	89.0607	14	100.4	104.167	1.03752	0.539564
3803	VGDPPQTLPEEPMEVQGAERTSPEPQR	1xPhospho [T/S]; 1xTMT6plex [N-Term]	1xPhospho [T/S]	6.01941e-06	0	7	Q9Z1R2	Bag6	1	3283.55	99.4	102.5	92.6	94.1	105.5	99.5	3	0.83	112.093	18	98.1667	99.7	1.01562	0.745219
4853	ENASPAPGTTAEEAMSR	1xPhospho [S4]; 1xTMT6plex [N-Term]	1xPhospho [S4]	5.50565e-07	0	12	Q9Z1R2	Bag6	0	2027.89	104.9	96.7	99.1	94.6	96.7	107.8	3	1.02	64.2496	61	100.233	99.7	0.994679	0.916253
7647	SADEADELPPDLPKPPSPTSSSEDAGLVQPR	1xPhospho [S17]; 1xTMT6plex [K14]; 1xTMT6plex [N-Term]	1xPhospho [S17]	3.69265e-10	0	2	Q497V6	Bahd1	0	3740.83	105.3	97.6	101.4	94.4	97.4	93.1	4	0.56	155.189	24	101.433	94.9667	0.936247	0.0650525
2639	LSDSYSNTLPVR	1xPhospho [T8]; 1xTMT6plex [N-Term]	1xPhospho [T8]	0.000109146	0	5	Q8BKX1	Baiap2	0	1660.81	98	103.1	88.1	107.4	93.7	100.7	2	0.82	99.2014	36	96.4	100.6	1.04357	0.517132
6844	SSSMAAGLER	1xPhospho [S3]; 1xTMT6plex [N-Term]	1xPhospho [S3]	0.000293371	0	2	Q8BKX1	Baiap2	0	1317.61	105.1	107.4	76.7	103.3	70.7	102.3	2	0.44	49.7307	33	96.4	92.1	0.955394	0.782459
8755	SSSTGNLLDKDDLALPPPDYGTSSR	1xPhospho [S/T]; 1xTMT6plex [K10]; 1xTMT6plex [N-Term]	1xPhospho [S/T]	5.54848e-06	0	30	Q8BKX1	Baiap2	1	3144.55	105.2	104.6	94.5	98.9	81.9	91.5	3	0.75	160.793	29	101.433	90.7667	0.894841	0.151218
408	SISTVDLTEK	1xPhospho [S3]; 1xTMT6plex [K10]; 1xTMT6plex [N-Term]	1xPhospho [S3]	0.000352099	7.99737e-05	8	Q9DBJ3	Baiap2l1	0	1630.87	92.4	89.5	89.9	114.6	124.5	90.4	2	3.17	117.373	45	90.6	109.833	1.21229	0.131537
892	DYDTLSKYSPK	1xPhospho [S9]; 2xTMT6plex [K7; K11]; 1xTMT6plex [N-Term]	1xPhospho [S9]	0.0242977	0.0019457	4	Q9DBJ3	Baiap2l1	1	2084.09	92.8	114.3	91.9	90.8	141.7	105.9	4	-0.73	91.3095	18	99.6667	112.8	1.13177	0.477439
2743	LLEENEAMSVPTPSPAPVR	1xPhospho [S9]; 1xTMT6plex [N-Term]	1xPhospho [S9]	1.25916e-06	0	2	Q9DBJ3	Baiap2l1	0	2346.16	101.5	102	89	101.5	98.8	104.2	3	-2.3	151.847	34	97.5	101.5	1.04103	0.427031
3424	TPISTPVSGTPQPSPMIER	1xPhospho [S14]; 1xTMT6plex [N-Term]	1xPhospho [S14]	0.000157146	0	1	Q9DBJ3	Baiap2l1	0	2304.15	97	106.7	94.4	102.4	96.3	106.4	3	1.29	116.749	21	99.3667	101.7	1.02348	0.649481
3703	TPISTPVSGTPQPSPMIER	3xPhospho [T10; S14; S/T]; 1xTMT6plex [N-Term]	3xPhospho [T10; S14; S/T]	0.0327699	0.00217993	2	Q9DBJ3	Baiap2l1	0	2464.08	108.4	98.8	83.6	89	93.3	113.6	3	6.44	136.664	9	96.9333	98.6333	1.01754	0.878912
5087	SQESQLPEESKPASSKSPLGLEAGR	1xPhospho [S]; 2xTMT6plex [K11; K16]; 1xTMT6plex [N-Term]	1xPhospho [S]	7.08447e-06	0	5	Q99PU7	Bap1	1	3379.77	96.5	104.6	82.4	99.6	83	98.1	4	0.45	93.4178	16	94.5	93.5667	0.990123	0.916651
5486	VYEDSGIPLPAESPK	1xPhospho [S13]; 1xTMT6plex [K15]; 1xTMT6plex [N-Term]	1xPhospho [S13]	6.64082e-07	0	7	Q9DCT6	Bap18	0	2140.1	109.8	101.9	103.4	94	106.2	109.5	3	1.94	144.312	47	105.033	103.233	0.982863	0.751219
6473	KVYEDSGIPLPAESPK	1xPhospho [S14]; 2xTMT6plex [K1; K16]; 1xTMT6plex [N-Term]	1xPhospho [S14]	8.88925e-05	0	5	Q9DCT6	Bap18	1	2497.36	105.4	104.3	101.7	95.2	101.5	103.3	4	2.65	122.453	16	103.8	100	0.963391	0.230555
600	KAEGAGTEEEGTPK	1xPhospho [T12]; 2xTMT6plex [K1; K14]; 1xTMT6plex [N-Term]	1xPhospho [T12]	0.000245947	0	1	Q91XV3	Basp1	1	2171.12	90.7	98.5	81.8	104.9	97.1	114.6	3	-1.79	24.7564	4	90.3333	105.533	1.16827	0.0954093
2207	KAEGAGTEEEGTPKESEPQAAADATEVK	1xPhospho [T12]; 3xTMT6plex [K1; K14; K28]; 1xTMT6plex [N-Term]	1xPhospho [T12]	2.7648e-11	0	1	Q91XV3	Basp1	2	3826.94	96.6	107.5	56.4	92.5	93.4	89.7	4	2.05	79.3761	60	86.8333	91.8667	1.05797	0.762808
6349	AEGAGTEEEGTPKESEPQAAADATEVK	1xPhospho [S/T]; 2xTMT6plex [K13; K27]; 1xTMT6plex [N-Term]	1xPhospho [S/T]	0.000269189	0	4	Q91XV3	Basp1	1	3469.68	95.6	101.8	93.2	96.2	91.1	93.4	4	-3.13	87.266	14	96.8667	93.5667	0.965933	0.326819
4791	MDGSGEQLGSGGPTSSEQIMK	1xAcetyl [N-Term]; 1xPhospho [S/T]; 1xTMT6plex [K21]; 1xTMT6plex [N-Term]	1xPhospho [S/T]	0.00108443	0.000219575	6	Q07813	Bax	0	2676.23	101.7	106.4	102.4	96.6	94.4	118.3	3	-85628.2	145.877	24	103.5	103.1	0.996135	0.96139
3509	RQSLELQK	1xPhospho [S3]; 1xTMT6plex [K8]; 1xTMT6plex [N-Term]	1xPhospho [S3]	0.00478225	0.000520569	7	Q9Z277	Baz1b	1	1539.87	95.9	94.6	103.3	99.8	97.4	102.9	3	0.86	46.0884	24	97.9333	100.033	1.02144	0.540558
4083	NSKSPEEHLEGVMK	1xPhospho [S]; 2xTMT6plex [K3; K14]; 1xTMT6plex [N-Term]	1xPhospho [S]	0.000593877	7.99737e-05	2	Q9Z277	Baz1b	1	2352.22	97.9	104.6	92.6	102.1	93.8	102.2	3	-1.1	75.0503	4	98.3667	99.3667	1.01017	0.833209
5400	LADDEGDSDSESVGQSR	1xPhospho [S]; 1xTMT6plex [N-Term]	1xPhospho [S]	2.4971e-09	0	12	Q9Z277	Baz1b	0	2075.86	100.3	96.5	102.1	97.9	96	100.3	2	0.95	47.5717	77	99.6333	98.0667	0.984276	0.490674
5740	LADDEGDSDSESVGQSR	2xPhospho [S12; S]; 1xTMT6plex [N-Term]	2xPhospho [S12; S]	7.97764e-08	0	5	Q9Z277	Baz1b	0	2155.83	109.3	98.5	120.4	111.1	110.3	99.6	2	2.26	58.7006	99	109.4	107	0.978062	0.759735
134	KSSFPLTFPEGDSR	1xPhospho [S]; 1xTMT6plex [K1]; 1xTMT6plex [N-Term]	1xPhospho [S]	0.00106409	0.000219575	3	Q91YE5	Baz2a	1	2106.07	89.7	96	92.9	117.9	120	108.2	3	1.68	124.829	28	92.8667	115.367	1.24228	0.00520235
7128	MVSPDVIPQGLQDSDIA	1xPhospho [S3]; 1xTMT6plex [N-Term]	1xPhospho [S3]	0.00361679	0.000266822	3	Q3V079	Bbof1	0	2094	100	107.2	111.4	93.1	103.8	105.4	2	5.47	207.975	36	106.2	100.767	0.948839	0.346566
117	QKSPLFQFAEISSR	1xPhospho [S3]; 1xTMT6plex [K2]; 1xTMT6plex [N-Term]	1xPhospho [S3]	7.38352e-05	0	4	Q8VBW5	Bbx	1	2176.16	93.5	92.4	85.8	120.6	117	104.9	3	1.29	145.2	29	90.5667	114.167	1.26058	0.0113865
1077	TADGRVSPAGGTLDDKPK	1xPhospho [S/T]; 2xTMT6plex [K16; K18]; 1xTMT6plex [N-Term]	1xPhospho [S/T]	2.4266e-06	0	7	Q8VBW5	Bbx	1	2552.37	91.7	91.4	84.3	97.3	103.3	97.5	3	0.63	57.8701	17	89.1333	99.3667	1.11481	0.0304283
1783	QSSESDIESVMYTIEAVAK	1xPhospho [S]; 1xTMT6plex [K19]; 1xTMT6plex [N-Term]	1xPhospho [S]	1.06982e-07	0	6	Q8VBW5	Bbx	0	2625.28	104.6	110.6	85.9	107.6	106.4	109.3	3	2.48	223.252	48	100.367	107.767	1.07373	0.378818
7265	AEPLTPTEDALPPSLPGQAKPEDSDCHR	1xCarbamidomethyl [C26]; 1xPhospho [T5]; 1xTMT6plex [K20]; 1xTMT6plex [N-Term]	1xPhospho [T5]	3.84546e-06	0	2	Q8VBW5	Bbx	0	3566.72	99.6	105.1	100.9	91.8	98.3	98.9	4	8.88	118.33	23	101.867	96.3333	0.945681	0.120734
5028	EPELSHSGSERPEHTGLLMGGPSGGGR	1xPhospho [S]; 1xTMT6plex [N-Term]	1xPhospho [S]	6.50688e-07	0	7	Q9R069	Bcam	0	3040.41	100.3	99.2	101.7	94.2	106.9	97.4	4	6	60.8552	25	100.4	99.5	0.991036	0.828022
8702	TGSEPTLSPALVR	2xPhospho [S3; S8]; 1xTMT6plex [N-Term]	2xPhospho [S3; S8]	0.0704172	0.00429557	1	Q9QZK2	Bcar3	0	1716.82	100.1	103.9	120.1	90.4	102.2	98.2	2	1.56	120.081	3	108.033	96.9333	0.897254	0.190163
2302	EGSIETLSNSSGSTSGSIPR	2xPhospho [S3; S17]; 1xTMT6plex [N-Term]	2xPhospho [S3; S17]	0.035274	0.00228835	2	Q8CCN5	Bcas3	0	2355.03	96.7	94.6	94.6	77.9	104.7	119	3	3.69	105.7	21	95.3	100.533	1.05491	0.686865
3607	LADAMAESPSR	1xPhospho [S8]; 1xTMT6plex [N-Term]	1xPhospho [S8]	0.00852589	0.000676706	1	Q8CCN5	Bcas3	0	1456.67	107.2	96.8	109.9	102.1	95.2	122.7	2	2.18	61.2477	6	104.633	106.667	1.01943	0.835468
7192	LSPLPSLMVVTPLAQIK	1xPhospho [S2]; 1xTMT6plex [K17]; 1xTMT6plex [N-Term]	1xPhospho [S2]	4.00535e-06	0	2	Q8CCN5	Bcas3	0	2345.37	97.6	101.2	108.5	98.1	91	102.1	3	1.21	222.554	49	102.433	97.0667	0.947608	0.304708
8986	LADAMAESPSRDVVGSGTELQR	1xPhospho [S8]; 1xTMT6plex [N-Term]	1xPhospho [S8]	6.38377e-05	0	3	Q8CCN5	Bcas3	1	2598.24	101.2	95.1	137.8	94.4	110.4	88.5	3	3.42	116.133	16	111.367	97.7667	0.877881	0.411634
1429	LGGRWSFDDVPMTPLR	1xPhospho [S6]; 1xTMT6plex [N-Term]	1xPhospho [S6]	0.000758631	0.000157952	2	Q9CWI3	Bccip	1	2156.06	89.4	97.2	105.1	100.8	116.8	101	3	-1.98	186.94	22	97.2333	106.2	1.09222	0.267914
1640	IGHHSTSDDSSAYR	2xPhospho [T6; S7]; 1xTMT6plex [N-Term]	2xPhospho [T6; S7]	0.0169199	0.00140661	1	P50136	Bckdha	0	1921.77	81.8	93.5	115.7	106.4	103.2	104.8	3	-2.18	8.167	18	97	104.8	1.08041	0.478315
2135	IGHHSTSDDSSAYR	1xPhospho [S/T]; 1xTMT6plex [N-Term]	1xPhospho [S/T]	2.08319e-05	0	11	P50136	Bckdha	0	1841.8	90.2	91.4	108.1	97.5	105.7	103.9	3	1.08	9.1697	38	96.5667	102.367	1.06006	0.408669
2336	SVDEVNYWDK	1xPhospho [S1]; 1xTMT6plex [K10]; 1xTMT6plex [N-Term]	1xPhospho [S1]	7.03414e-05	0	16	P50136	Bckdha	0	1792.86	86.6	94.9	86.8	106.4	86.9	89.4	2	2.3	131.247	43	89.4333	94.2333	1.05367	0.513831
2460	STSATDTHHVELAR	1xPhospho [T/S]; 1xTMT6plex [N-Term]	1xPhospho [T/S]	2.255e-06	0	23	O55028	Bckdk	0	1833.87	91.8	97.4	97.5	94.8	107.3	98.6	3	1.29	14.0007	46	95.5667	100.233	1.04883	0.323877
980	CNSDESNLSEK	1xCarbamidomethyl [C1]; 1xPhospho [S3]; 1xTMT6plex [K11]; 1xTMT6plex [N-Term]	1xPhospho [S3]	0.00201094	0.000266822	1	Q9Z0H7	Bcl10	0	1820.81	95.5	97.4	85.5	103.3	106.4	103.1	2	-0.21	44.3066	20	92.8	104.267	1.12356	0.0405698
5877	KKSHTGEAAAVR	1xPhospho [S3]; 2xTMT6plex [K1; K2]; 1xTMT6plex [N-Term]	1xPhospho [S3]	0.0021646	0.000266822	4	P59017	Bcl2l13	2	2022.15	83.6	68.8	153.9	107.8	113.4	77.6	4	0.64	8.3585	19	102.1	99.6	0.975514	0.934333
7248	SLDSSGAGEK	1xPhospho [S4]; 1xTMT6plex [K10]; 1xTMT6plex [N-Term]	1xPhospho [S4]	0.00350643	0.000266822	1	P59017	Bcl2l13	0	1488.73	100.4	98.5	98.3	82.1	100.5	98.6	2	3.81	42.4066	8	99.0667	93.7333	0.946164	0.41574
7976	AEKTSPTPSVFVELGEEELEAVTARPEAVER	1xPhospho [S/T]; 1xTMT6plex [K3]; 1xTMT6plex [N-Term]	1xPhospho [S/T]	6.66804e-08	0	7	P59017	Bcl2l13	1	3908.99	83.8	77.1	145.7	89.3	113.9	80.8	5	3.56	218.584	37	102.2	94.6667	0.926288	0.76916
8686	TSPTPSVFVELGEEELEAVTARPEAVER	1xPhospho [T/S]; 1xTMT6plex [N-Term]	1xPhospho [T/S]	9.38972e-10	0	8	P59017	Bcl2l13	0	3351.66	94.2	93.3	127.9	89.9	98.7	94.7	4	2.42	221.507	44	105.133	94.4333	0.898224	0.410974
445	NTPAVFSPK	1xPhospho [S7]; 1xTMT6plex [K9]; 1xTMT6plex [N-Term]	1xPhospho [S7]	0.00505295	0.000572879	4	Q9CPT0	Bcl2l14	0	1498.81	101.2	98.8	79.8	131.1	99.2	105	3	-0.77	84.8279	39	93.2667	111.767	1.19836	0.195583
4226	ERVSEILYFR	1xPhospho [S4]; 1xTMT6plex [N-Term]	1xPhospho [S4]	0.00662842	0.000676706	1	Q9CPT0	Bcl2l14	1	1620.83	103.3	103.7	94	95.3	104.1	103.8	2	0.87	135.711	8	100.333	101.067	1.00731	0.872426
5149	VSEILYFR	1xPhospho [S2]; 1xTMT6plex [N-Term]	1xPhospho [S2]	0.0397712	0.00260163	4	Q9CPT0	Bcl2l14	0	1335.69	104.8	121.3	68.3	96.2	80.5	114.5	2	1.53	190.039	9	98.1333	97.0667	0.98913	0.956753
6994	VDSSTNSSPSPQQSESLSPAHTSDFR	2xPhospho [S14; S]; 1xTMT6plex [N-Term]	2xPhospho [S14; S]	4.34666e-08	0	3	Q921K9	Bcl7b	0	3137.33	118.1	99.1	105.4	106.2	89.7	111.2	3	1.25	90.4087	51	107.533	102.367	0.951953	0.57903
7679	TDDSQPPTLGQEILEEPSLPASEVADEPPTLTK	1xPhospho [S]; 1xTMT6plex [K33]; 1xTMT6plex [N-Term]	1xPhospho [S]	1.47015e-07	0	5	Q921K9	Bcl7b	0	4043	99.9	104.5	103.5	98.4	100.6	89	4	4.9	213.366	41	102.633	96	0.935369	0.157618
8104	GAEPSPGGTPQPSRPGSPTGPPEVITEDTQPPQLGQER	1xPhospho [S/T]; 1xTMT6plex [N-Term]	1xPhospho [S/T]	4.40003e-09	0	7	O08664	Bcl7c	0	4158	108.2	102.3	102.1	93.7	97.3	97.2	4	5.02	122.866	49	104.2	96.0667	0.921945	0.024928
2787	AVTPVSQGSNSSSADPK	1xPhospho [T3]; 1xTMT6plex [K17]; 1xTMT6plex [N-Term]	1xPhospho [T3]	0.00113064	0.000219575	2	Q9D219	Bcl9	0	2170.08	98.4	87.8	105.3	95.2	111.1	96.7	3	2.14	48.7529	13	97.1667	101	1.03945	0.621834
2809	EAPGSPPLSPR	2xPhospho [S5; S9]; 1xTMT6plex [N-Term]	2xPhospho [S5; S9]	0.0735012	0.00439116	4	Q67FY2	Bcl9l	0	1496.67	104.2	101.2	88.7	88.8	99.6	117.1	2	2.5	57.9701	6	98.0333	101.833	1.03876	0.709997
3501	SVSLDSQMGYLPTPGSMANLPF	1xPhospho [S3]; 1xTMT6plex [N-Term]	1xPhospho [S3]	0.000102346	0	2	Q67FY2	Bcl9l	0	2621.22	98.9	116	90.7	95.7	100.9	115.6	3	9.94	224.536	31	101.867	104.067	1.0216	0.828968
4248	EAPGSPPLSPR	1xPhospho [S5]; 1xTMT6plex [N-Term]	1xPhospho [S5]	0.00136947	0.000219575	13	Q67FY2	Bcl9l	0	1416.71	104.2	95.1	92.7	95.8	101.4	96.8	2	-0.27	51.5522	27	97.3333	98	1.00685	0.872698
4937	SPSMAVPSPGWVASPK	1xPhospho [S14]; 1xTMT6plex [K16]; 1xTMT6plex [N-Term]	1xPhospho [S14]	1.35899e-05	0	4	Q67FY2	Bcl9l	0	2136.1	100.8	105.4	95.5	99.6	97.3	102.7	3	2.65	147.611	51	100.567	99.8667	0.993039	0.840495
6429	GLLSPPMGQSGLR	1xPhospho [S4]; 1xTMT6plex [N-Term]	1xPhospho [S4]	0.0390925	0.00255018	2	Q67FY2	Bcl9l	0	1621.83	103.4	99.8	104.6	97.2	98.7	100.9	2	2.09	131.112	6	102.6	98.9333	0.964263	0.111097
1156	LKELFDYSPPLHK	1xPhospho [S8]; 2xTMT6plex [K2; K13]; 1xTMT6plex [N-Term]	1xPhospho [S8]	3.24066e-06	0	35	Q8K019	Bclaf1	1	2354.31	90.5	96.8	72.4	107.8	83.2	97.2	3	1.61	167.094	36	86.5667	96.0667	1.10974	0.404779
1206	KAEGEPQEESPLKSK	1xPhospho [S10]; 3xTMT6plex [K1; K13; K15]; 1xTMT6plex [N-Term]	1xPhospho [S10]	7.78476e-07	0	10	Q8K019	Bclaf1	2	2653.46	90.6	93.8	89.4	101.2	101.6	100	3	1.21	52.767	15	91.2667	100.933	1.10592	0.00229773
1743	NTPSQHSHSIQHSPER	2xPhospho [S13; T/S]; 1xTMT6plex [N-Term]	2xPhospho [S13; T/S]	0.00493814	0.000572879	6	Q8K019	Bclaf1	0	2230.96	100.7	107.5	95.8	108	94.2	124.6	3	-0.14	7.2647	17	101.333	108.933	1.075	0.465027
2260	YSPSQNSPIHHIPSR	1xPhospho [S]; 1xTMT6plex [N-Term]	1xPhospho [S]	3.90863e-06	0	17	Q8K019	Bclaf1	0	2028.99	95.3	93.8	94.9	97	102.4	100.6	3	0.56	37.461	59	94.6667	100	1.05634	0.0318802
2338	NTPSQHSHSIQHSPER	1xPhospho [S13]; 1xTMT6plex [N-Term]	1xPhospho [S13]	4.47245e-07	0	5	Q8K019	Bclaf1	0	2150.99	101.9	93.3	97.7	93.2	104.9	110.5	4	0.25	5.2443	60	97.6333	102.867	1.0536	0.408183
2411	RIDISPSALR	1xPhospho [S5]; 1xTMT6plex [N-Term]	1xPhospho [S5]	0.000325869	0	18	Q8K019	Bclaf1	1	1436.78	98.5	106.2	78.2	104	84	109.2	3	0.61	84.1973	53	94.3	99.0667	1.05055	0.696002
2707	IDISPSALR	1xPhospho [S4]; 1xTMT6plex [N-Term]	1xPhospho [S4]	0.00122022	0.000219575	21	Q8K019	Bclaf1	0	1280.68	95	99.4	80.5	99.3	84.9	102.2	2	1.08	122.382	39	91.6333	95.4667	1.04183	0.649831
2737	KAEGEPQEESPLK	1xPhospho [S10]; 2xTMT6plex [K1; K13]; 1xTMT6plex [N-Term]	1xPhospho [S10]	4.0228e-07	0	11	Q8K019	Bclaf1	1	2209.17	95.7	102.2	96.5	104.4	97	105.1	3	1.07	51.5427	38	98.1333	102.167	1.0411	0.288951
2831	ELFDYSPPLHK	1xPhospho [S6]; 1xTMT6plex [K11]; 1xTMT6plex [N-Term]	1xPhospho [S6]	9.51935e-05	0	32	Q8K019	Bclaf1	0	1883.97	97.3	108.5	72.7	106.7	76.9	105.5	3	0.77	146.036	53	92.8333	96.3667	1.03806	0.81794
3244	SIFREESPLR	1xPhospho [S7]; 1xTMT6plex [N-Term]	1xPhospho [S7]	0.00151527	0.000219575	30	Q8K019	Bclaf1	1	1542.79	98.6	100.4	79.3	97.7	88.1	100.2	2	-0.23	69.3144	24	92.7667	95.3333	1.02767	0.755463
3277	KEVQSPEQVK	1xPhospho [S5]; 2xTMT6plex [K1; K10]; 1xTMT6plex [N-Term]	1xPhospho [S5]	0.00114361	0.000219575	9	Q8K019	Bclaf1	1	1939.09	91.2	104.4	76.9	103	80.8	96	2	1.94	46.1653	28	90.8333	93.2667	1.02679	0.824767
3282	EVQSPEQVK	1xPhospho [S4]; 1xTMT6plex [K9]; 1xTMT6plex [N-Term]	1xPhospho [S4]	0.0171873	0.00140661	8	Q8K019	Bclaf1	0	1581.83	99.7	99	89.8	95.6	95.2	105.4	3	1.23	49.6891	30	96.1667	98.7333	1.02669	0.607751
3835	SQEEPKDTFEHDPSESIDEFNK	1xPhospho [S16]; 2xTMT6plex [K6; K22]; 1xTMT6plex [N-Term]	1xPhospho [S16]	0.000665064	7.99737e-05	1	Q8K019	Bclaf1	1	3375.59	94.7	96.3	103.7	110.7	98.6	89.8	4	0.22	113.054	6	98.2333	99.7	1.01493	0.836541
3955	FHDSEGDDTEETEDYR	1xPhospho [S4]; 1xTMT6plex [N-Term]	1xPhospho [S4]	1.7805e-08	0	19	Q8K019	Bclaf1	0	2253.87	102.8	110.4	78.8	101.2	88.4	106.1	3	1.71	56.0456	87	97.3333	98.5667	1.01267	0.915262
4051	QKFHDSEGDDTEETEDYR	1xPhospho [S6]; 1xTMT6plex [K2]; 1xTMT6plex [N-Term]	1xPhospho [S6]	1.21382e-06	0	7	Q8K019	Bclaf1	1	2739.18	104.5	106.2	64.2	103.5	81.4	92.9	3	1.68	46.4724	42	91.6333	92.6	1.01055	0.952143
4292	QKSPEIHR	1xPhospho [S3]; 1xTMT6plex [K2]; 1xTMT6plex [N-Term]	1xPhospho [S3]	0.089708	0.00498074	4	Q8K019	Bclaf1	1	1532.84	96.9	99.9	82.4	99	84.2	97.7	3	0.32	9.8031	15	93.0667	93.6333	1.00609	0.940902
4417	YSPSQNSPIHHIPSR	2xPhospho [S/Y]; 1xTMT6plex [N-Term]	2xPhospho [S/Y]	6.71914e-06	0	30	Q8K019	Bclaf1	0	2108.95	104.3	105.6	87.3	92.2	85.1	120.9	3	0.73	61.2563	53	99.0667	99.4	1.00336	0.979891
5453	ADGDWDDQEVLDYFSDKESAK	1xPhospho [S/Y]; 2xTMT6plex [K17; K21]; 1xTMT6plex [N-Term]	1xPhospho [S/Y]	2.84481e-11	0	44	Q8K019	Bclaf1	1	3200.49	102.2	109.3	89.1	111.1	86.6	97.9	3	1.85	187.833	63	100.2	98.5333	0.983367	0.865431
6156	SATSGDIWPGLSAYDNSPR	1xPhospho [S17]; 1xTMT6plex [N-Term]	1xPhospho [S17]	1.00226e-08	0	18	Q8K019	Bclaf1	0	2303.05	96.4	98.8	104.8	94.1	98.1	98.7	2	1.16	158.156	65	100	96.9667	0.969667	0.352422
6431	QKFHDSEGDDTEETEDYR	2xPhospho [S6; T11]; 1xTMT6plex [K2]; 1xTMT6plex [N-Term]	2xPhospho [S6; T11]	0.000407519	7.99737e-05	3	Q8K019	Bclaf1	1	2819.15	109.1	92.7	96.9	96.1	94	97.9	3	0.8	60.9154	27	99.5667	96	0.964178	0.518665
8649	FHDSEGDDTEETEDYR	2xPhospho [S4; T9]; 1xTMT6plex [N-Term]	2xPhospho [S4; T9]	1.21262e-05	0	8	Q8K019	Bclaf1	0	2333.83	112.6	104	98	91.7	91.8	99.6	2	0.47	66.7286	63	104.867	94.3667	0.899873	0.102664
8942	SATSGDIWPGLSAYDNSPR	2xPhospho [S17; S/T]; 1xTMT6plex [N-Term]	2xPhospho [S17; S/T]	0.0325856	0.00217993	2	Q8K019	Bclaf1	0	2383.02	113.5	139.3	59	103.4	84.5	86.9	3	-0.31	186.606	19	103.933	91.6	0.881334	0.639855
9113	SGSGSVGNGSSRYSPSQNSPIHHIPSR	3xPhospho [S5; S10; Y/S]; 1xTMT6plex [N-Term]	3xPhospho [S5; S10; Y/S]	0.000208385	0	2	Q8K019	Bclaf1	1	3221.38	107.4	107.2	104.1	84.7	85.9	105.6	4	-5.69	65.4091	9	106.233	92.0667	0.866646	0.107797
1240	QRSLSPQSR	2xPhospho [S3; S5]; 1xTMT6plex [N-Term]	2xPhospho [S3; S5]	0.0158948	0.00140661	2	A2AG58	Bclaf3	1	1447.67	96	102.4	84.9	90.8	108.7	113.1	3	-0.85	9.7086	15	94.4333	104.2	1.10342	0.315713
3456	VQEESYPQSPR	1xPhospho [S9]; 1xTMT6plex [N-Term]	1xPhospho [S9]	0.00071706	7.99737e-05	4	A2AG58	Bclaf3	0	1628.75	101.4	107.5	84	96.3	95.2	108.1	2	2.4	38.8733	31	97.6333	99.8667	1.02287	0.797916
5671	YFLERPPVSEPPSDQGVVDTPHSPTLR	1xPhospho [S23]; 1xTMT6plex [N-Term]	1xPhospho [S23]	1.19907e-06	0	2	Q8CGN4	Bcor	0	3329.64	98.7	97.7	106.7	96.8	105.5	94.6	4	1.7	133.007	14	101.033	98.9667	0.979545	0.661637
4084	VSPSPTTYR	1xPhospho [S]; 1xTMT6plex [N-Term]	1xPhospho [S]	0.0260848	0.00198394	9	Q6PAJ1	Bcr	0	1316.64	105.5	99.8	90.2	102.9	89.6	106	2	1.52	41.7558	18	98.5	99.5	1.01015	0.888996
8715	INDELEGLGLEGGSEGEAPR	1xPhospho [S14]; 1xTMT6plex [N-Term]	1xPhospho [S14]	1.38297e-07	0	2	Q6PAL0	Bend3	0	2351.1	111	104.1	100.4	76.3	105.6	101	3	-0.08	167.405	59	105.167	94.3	0.896672	0.321494
5199	DAIPKPPLSPHK	1xPhospho [S9]; 2xTMT6plex [K5; K12]; 1xTMT6plex [N-Term]	1xPhospho [S9]	0.16791	0.00784223	1	Q8C6D4	Bend5	0	2067.2	91.8	90.1	109.5	98.3	98.6	91	4	0.4	84.7663	6	97.1333	95.9667	0.987989	0.869876
7590	TVEFNLNIPESPTEHLQQR	1xPhospho [S11]; 1xTMT6plex [N-Term]	1xPhospho [S11]	6.45414e-08	0	2	O88870	Best1	0	2561.26	99	105.4	114.4	90.7	107.4	100.8	3	-1.5	149.004	52	106.267	99.6333	0.937578	0.371601
414	SLSIEIGHEVK	1xPhospho [S]; 1xTMT6plex [K11]; 1xTMT6plex [N-Term]	1xPhospho [S]	0.000839512	0.000219575	9	O35623	Bet1	0	1749.96	92.4	92	103.6	125.3	118.9	103.8	3	1.37	108.141	36	96	116	1.20833	0.0543798
7801	SLKSPVQADLDAFHSGFQTCAK	1xCarbamidomethyl [C20]; 1xPhospho [S4]; 2xTMT6plex [K3; K22]; 1xTMT6plex [N-Term]	1xPhospho [S4]	1.25275e-05	0	2	Q99PV5	Bhlhe41	1	3174.63	99.9	117.4	62.3	98.6	67.9	94	4	4.36	156.347	40	93.2	86.8333	0.931688	0.752623
2589	STDSPVAGSEDDLVAAAPLLHSPEWSEER	1xPhospho [S4]; 1xTMT6plex [N-Term]	1xPhospho [S4]	3.17593e-08	0	1	Q99MQ1	Bicc1	0	3374.56	98.7	96	105	100.5	115.3	97.3	3	-1.08	188.383	39	99.9	104.367	1.04471	0.508017
8846	TPTISPVITAPPSSPVLDTSDIR	1xPhospho [S]; 1xTMT6plex [N-Term]	1xPhospho [S]	3.53284e-05	0	6	Q8BR07	Bicd1	0	2673.39	104.7	106.9	94.5	97.9	81	93.1	3	8.01	176.511	32	102.033	90.6667	0.888598	0.14622
5510	GRRSPVLLPK	1xPhospho [S4]; 1xTMT6plex [K10]; 1xTMT6plex [N-Term]	1xPhospho [S4]	0.063526	0.00410254	3	Q921C5	Bicd2	2	1661	92.7	87.3	126.8	86.5	117.6	97.3	3	-0.44	34.2907	13	102.267	100.467	0.982399	0.912375
7438	RSPVLLPK	1xPhospho [S2]; 1xTMT6plex [K8]; 1xTMT6plex [N-Term]	1xPhospho [S2]	0.00719034	0.000676706	4	Q921C5	Bicd2	1	1447.88	100.4	93.7	121.7	97.7	100.3	99.3	3	-0.9	62.435	17	105.267	99.1	0.941419	0.507151
7553	SPVLLPK	1xPhospho [S1]; 1xTMT6plex [K7]; 1xTMT6plex [N-Term]	1xPhospho [S1]	0.114325	0.00603452	3	Q921C5	Bicd2	0	1291.78	98.4	100	114	100.2	97.3	95.7	2	1.04	99.0586	19	104.133	97.7333	0.93854	0.279997
2388	VNHEPEPASGASPGATIPK	1xPhospho [S/T]; 1xTMT6plex [K19]; 1xTMT6plex [N-Term]	1xPhospho [S/T]	2.22786e-08	0	5	O08539	Bin1	0	2397.22	100.7	100.1	87.9	98.2	101	104.3	3	1.59	67.8536	67	96.2333	101.167	1.05126	0.337126
5014	GNKSPSPPPDGSPAATPEIR	1xPhospho [S]; 1xTMT6plex [K3]; 1xTMT6plex [N-Term]	1xPhospho [S]	4.38224e-08	0	6	O08539	Bin1	1	2513.28	101.5	95.3	107.2	105	98.1	98.3	3	-1.66	59.3528	52	101.333	100.467	0.991447	0.843555
5634	SPSPPPDGSPAATPEIR	1xPhospho [S]; 1xTMT6plex [N-Term]	1xPhospho [S]	1.50643e-06	0	30	O08539	Bin1	0	1984.96	103.1	95.9	108.9	101.4	104.1	96.3	3	2.25	67.3994	71	102.633	100.6	0.980188	0.668073
6142	SPSPPPDGSPAATPEIR	2xPhospho [S9; S]; 1xTMT6plex [N-Term]	2xPhospho [S9; S]	1.15481e-05	0	16	O08539	Bin1	0	2064.92	104.2	93.7	104.8	90.1	108.3	95.2	3	1.38	80.4837	81	100.9	97.8667	0.969937	0.66546
7254	GNKSPSPPPDGSPAATPEIR	2xPhospho [S4; S6]; 1xTMT6plex [K3]; 1xTMT6plex [N-Term]	2xPhospho [S4; S6]	0.00290648	0.000266822	1	O08539	Bin1	1	2593.25	113.4	113.6	82.4	92.7	90.2	109.8	3	2.57	76.6724	9	103.133	97.5667	0.946025	0.668328
8398	VNHEPEPASGASPGATIPKSPSQLR	1xPhospho [S]; 1xTMT6plex [K19]; 1xTMT6plex [N-Term]	1xPhospho [S]	1.2643e-06	0	4	O08539	Bin1	1	3065.58	106	105.1	101.2	92.2	93.4	99.1	4	0.25	79.9919	24	104.1	94.9	0.911623	0.0237075
8857	LEGDSDDLLEDSDSEEHSR	2xPhospho [S12; S14]; 1xTMT6plex [N-Term]	2xPhospho [S12; S14]	0.000542307	7.99737e-05	3	O88738	Birc6	0	2536.98	104.2	110.1	108.8	94.2	87.9	104.8	3	3.23	108.3	21	107.7	95.6333	0.88796	0.0829135
2380	SGSLEEVPNVGVNK	1xPhospho [S]; 1xTMT6plex [K14]; 1xTMT6plex [N-Term]	1xPhospho [S]	0.00191548	0.000266822	2	Q9CY64	Blvra	0	1967.03	92.9	100.9	102.7	101.2	106.6	104	3	1.88	113.164	16	98.8333	103.933	1.0516	0.207077
7343	HISIHFK	1xPhospho [S3]; 1xTMT6plex [K7]; 1xTMT6plex [N-Term]	1xPhospho [S3]	0.0231415	0.00189347	8	Q9CY64	Blvra	0	1419.79	96	87.9	134.1	98.6	108.1	93.4	3	0.75	76.3218	28	106	100.033	0.943711	0.708913
4639	RDSQSSNEFLTISDSK	3xPhospho [S3; S5; S6]; 1xTMT6plex [K16]; 1xTMT6plex [N-Term]	3xPhospho [S3; S5; S6]	0.000393691	7.99737e-05	4	Q91Z96	Bmp2k	1	2512.08	102.6	97.7	98.9	87.4	100.5	111.1	3	2.3	144.475	24	99.7333	99.6667	0.999332	0.992869
4917	RDSQSSNEFLTISDSK	2xPhospho [S]; 1xTMT6plex [K16]; 1xTMT6plex [N-Term]	2xPhospho [S]	3.43165e-07	0	9	Q91Z96	Bmp2k	1	2432.11	100.5	96.3	105.1	96.3	100.9	102.7	3	3.33	126.309	76	100.633	99.9667	0.993375	0.844012
6577	LGASTPSDK	1xPhospho [T5]; 1xTMT6plex [K9]; 1xTMT6plex [N-Term]	1xPhospho [T5]	0.000370201	7.99737e-05	5	Q91Z96	Bmp2k	0	1413.74	99	95.8	113.9	95.8	106.6	94.3	2	3.27	43.5661	26	102.9	98.9	0.961127	0.587491
8568	SESKEDVFGLVPFEEITGSQQQQK	1xPhospho [S]; 2xTMT6plex [K4; K24]; 1xTMT6plex [N-Term]	1xPhospho [S]	4.418e-09	0	6	Q91Z96	Bmp2k	1	3477.78	109.8	102.5	97.9	100.5	80.5	99.4	3	4.06	206.935	37	103.4	93.4667	0.903933	0.248341
8474	LNINSSPDEHEPLLR	2xPhospho [S5; S6]; 1xTMT6plex [N-Term]	2xPhospho [S5; S6]	0.000325869	0	2	O35607	Bmpr2	0	2122.98	115.7	98.7	100.2	85.2	99	101.5	3	-1.1	128.312	19	104.867	95.2333	0.908137	0.264566
6415	FVPSPPPNCLSYK	1xCarbamidomethyl [C9]; 1xPhospho [S4]; 1xTMT6plex [K13]; 1xTMT6plex [N-Term]	1xPhospho [S4]	0.000159038	0	3	Q8BMQ3	Bnc2	0	2044.04	95.9	97.5	113.9	90.8	103.5	102.1	3	1.75	151.036	44	102.433	98.8	0.96453	0.631956
7396	TEPACVSPIQNSAPVSDLSK	1xCarbamidomethyl [C5]; 1xPhospho [S7]; 1xTMT6plex [K20]; 1xTMT6plex [N-Term]	1xPhospho [S7]	0.000650194	7.99737e-05	1	Q8BMQ3	Bnc2	0	2638.32	98.8	98.5	110.7	98.4	97.3	94.6	3	4.59	129.151	6	102.667	96.7667	0.942532	0.230316
6031	KGSITEYTATEEK	1xPhospho [S3]; 2xTMT6plex [K1; K13]; 1xTMT6plex [N-Term]	1xPhospho [S3]	4.05461e-06	0	13	O54940	Bnip2	1	2224.17	97	87	124	103	108.5	88	3	1.38	80.9463	59	102.667	99.8333	0.972403	0.833553
2858	AEIDSHSFGEK	1xPhospho [S7]; 1xTMT6plex [K11]; 1xTMT6plex [N-Term]	1xPhospho [S7]	0.000235524	0	9	O55003	Bnip3	0	1757.85	92	88.3	106.3	98.4	105.9	93	2	6.02	63.7254	36	95.5333	99.1	1.03733	0.619735
7253	NSTLSEEDYIER	1xPhospho [S5]; 1xTMT6plex [N-Term]	1xPhospho [S5]	2.2505e-05	0	9	O55003	Bnip3	0	1764.79	92.7	91.1	118.2	91	103.4	91.3	2	1.34	85.6913	56	100.667	95.2333	0.946026	0.604639
7578	SSHCDSPPR	1xCarbamidomethyl [C4]; 1xPhospho [S6]; 1xTMT6plex [N-Term]	1xPhospho [S6]	0.00434642	0.000393732	6	O55003	Bnip3	0	1351.57	97.9	85.6	116.4	92.2	99	90.1	2	0.81	5.7224	30	99.9667	93.7667	0.937979	0.543336
8203	AEIDSHSFGEKNSTLSEEDYIER	1xPhospho [S/T]; 1xTMT6plex [K11]; 1xTMT6plex [N-Term]	1xPhospho [S/T]	4.22442e-07	0	5	O55003	Bnip3	1	3194.49	93.9	82	143.6	91.8	109.4	92.3	3	1.39	118.452	24	106.5	97.8333	0.918623	0.683195
499	AASLSMR	1xPhospho [S3]; 1xTMT6plex [N-Term]	1xPhospho [S3]	0.0772168	0.0044894	4	Q9Z2F7	Bnip3l	0	1044.51	91	88.8	106	113.3	133.4	91.9	2	0.8	35.9411	18	95.2667	112.867	1.18474	0.251603
8970	NGGLEHVPSSSSIHNGDMEK	2xPhospho [S]; 1xTMT6plex [K20]; 1xTMT6plex [N-Term]	2xPhospho [S]	0.0104034	0.000730064	4	Q9Z2F7	Bnip3l	0	2713.21	101.5	115.4	101.6	101.6	76.9	101.5	3	-9.36	92.3369	3	106.167	93.3333	0.879121	0.244959
20	KLSSQPSTDVSTDKER	1xPhospho [S]; 2xTMT6plex [K1; K14]; 1xTMT6plex [N-Term]	1xPhospho [S]	0.00715583	0.000676706	3	E9Q6J5	Bod1l	2	2545.35	80.9	76.1	80.9	140.7	140.9	108.3	4	2.12	47.3418	4	79.3	129.967	1.63892	0.00983175
3095	TETDITTVEQSSPSGK	1xPhospho [S]; 1xTMT6plex [K16]; 1xTMT6plex [N-Term]	1xPhospho [S]	3.55902e-06	0	4	E9Q6J5	Bod1l	0	2218.09	104.5	107.2	97.3	93.7	111.5	113.5	3	1.18	81.1147	34	103	106.233	1.03139	0.666069
3638	RTSTPVILEGAQEETDTR	2xPhospho [T/S]; 1xTMT6plex [N-Term]	2xPhospho [T/S]	0.000660071	7.99737e-05	3	E9Q6J5	Bod1l	1	2392.1	106	104	96.5	99.2	108	105.1	3	0.59	100.189	24	102.167	104.1	1.01892	0.644545
4148	AQLSPSVK	1xPhospho [S4]; 1xTMT6plex [K8]; 1xTMT6plex [N-Term]	1xPhospho [S4]	0.0214635	0.00173114	6	E9Q6J5	Bod1l	0	1367.77	99.8	95.7	98.1	101.7	97.6	97	3	0.87	59.3813	20	97.8667	98.7667	1.0092	0.659799
4758	YYSDSDDELTVEQR	1xPhospho [S]; 1xTMT6plex [N-Term]	1xPhospho [S]	1.75158e-06	0	5	E9Q6J5	Bod1l	0	2028.86	101.8	103.7	73.2	92.1	83.4	102.3	2	5.36	97.2695	54	92.9	92.6	0.996771	0.980049
5787	GSDDVLVSGEVPECEVGHMSPR	1xCarbamidomethyl [C14]; 1xPhospho [S20]; 1xTMT6plex [N-Term]	1xPhospho [S20]	1.75882e-09	0	7	E9Q6J5	Bod1l	0	2665.18	98.4	103.6	97.8	96.6	94.7	101.7	3	1.27	113.596	72	99.9333	97.6667	0.977318	0.461457
7606	RTSTPVILEGAQEETDTR	1xPhospho [T/S]; 1xTMT6plex [N-Term]	1xPhospho [T/S]	6.39864e-06	0	5	E9Q6J5	Bod1l	1	2312.13	107.6	92	106.5	90.5	93.2	103.2	3	1.15	85.0088	30	102.033	95.6333	0.937275	0.369821
7700	YYSDSDDELTVEQR	2xPhospho [S3; S5]; 1xTMT6plex [N-Term]	2xPhospho [S3; S5]	4.27513e-06	0	8	E9Q6J5	Bod1l	0	2108.83	110.9	107.9	92.7	93.9	90.2	107.1	2	1.56	115.427	71	103.833	97.0667	0.934831	0.424638
4234	RSSVFAAEIMDAFDR	1xPhospho [S]; 1xTMT6plex [N-Term]	1xPhospho [S]	3.24116e-10	0	9	O35425	Bok	1	2023.95	101.8	94	98.2	106.8	98.9	90.4	3	1.07	197.671	108	98	98.7	1.00714	0.900262
5717	RSSVFAAEIMDAFDR	1xPhospho [S]; 1xOxidation [M10]; 1xTMT6plex [N-Term]	1xPhospho [S]	1.8544e-06	0	7	O35425	Bok	1	2039.95	100.5	97.9	112	93.4	110.5	99.9	3	1.46	164.378	45	103.467	101.267	0.978737	0.755736
3417	FEGMSPLQR	1xPhospho [S5]; 1xOxidation [M4]; 1xTMT6plex [N-Term]	1xPhospho [S5]	0.0423701	0.00286712	4	Q9D8S9	Bola1	0	1389.64	94.7	97.7	90.9	96.3	96.3	97.4	2	-0.55	61.4905	18	94.4333	96.6667	1.02365	0.326979
4360	GSAGSAAAGPVEAAIR	1xPhospho [S]; 1xTMT6plex [N-Term]	1xPhospho [S]	1.77764e-05	0	6	Q9D8S9	Bola1	0	1693.85	96.2	91.8	108.5	97.1	103.6	97.2	2	4.78	86.598	17	98.8333	99.3	1.00472	0.935765
4906	ENPQLDISPPCLGGSK	1xCarbamidomethyl [C11]; 1xPhospho [S8]; 1xTMT6plex [K16]; 1xTMT6plex [N-Term]	1xPhospho [S8]	6.99844e-06	0	6	Q9D8S9	Bola1	0	2250.12	100.6	101.1	97	100	98.2	98.6	3	0.15	144.654	55	99.5667	98.9333	0.993639	0.674867
6638	FEGMSPLQR	1xPhospho [S5]; 1xTMT6plex [N-Term]	1xPhospho [S5]	0.0260848	0.00198394	6	Q9D8S9	Bola1	0	1373.65	94.7	98	89.8	90.6	90	90.6	2	2.58	101.521	26	94.1667	90.4	0.96	0.190222
4674	RATISSPLELEGTVSR	1xPhospho [T3]; 1xTMT6plex [N-Term]	1xPhospho [T3]	1.57549e-06	0	7	Q9D6W8	Borcs6	1	2025.06	98	104.1	88.9	94.8	93.7	102.1	3	0.78	107.138	41	97	96.8667	0.998625	0.980559
6249	SLDGLSGACGGGGSSSSGETGAGGGR	1xCarbamidomethyl [C9]; 1xPhospho [S1]; 1xTMT6plex [N-Term]	1xPhospho [S1]	2.96321e-10	0	2	Q9D6W8	Borcs6	0	2507.07	97.4	92.4	109.9	81.9	96.4	111.8	3	-0.08	71.6285	90	99.9	96.7	0.967968	0.766775
3202	SYNVTPPPIEESHPYFHEIYSDR	1xPhospho [T5]; 1xTMT6plex [N-Term]	1xPhospho [T5]	1.18937e-08	0	11	P15327	Bpgm	0	3086.41	96.8	97.3	109.7	98.9	109.8	103.8	3	5.41	138.293	49	101.267	104.167	1.02864	0.611177
1096	SHSNQLVTDCISAMNPDTVLR	1xCarbamidomethyl [C10]; 1xPhospho [S]; 1xTMT6plex [N-Term]	1xPhospho [S]	6.40131e-11	0	8	Q9Z0S1	Bpnt1	0	2667.25	96.2	102.1	98.4	103.6	118	108.8	3	1.4	153.188	89	98.9	110.133	1.11358	0.0689658
1565	TSATDLQTK	1xPhospho [S2]; 1xTMT6plex [K9]; 1xTMT6plex [N-Term]	1xPhospho [S2]	0.00124858	0.000219575	7	Q9Z0S1	Bpnt1	0	1502.79	104.9	113.3	81.2	92.8	117.2	114.7	2	2.7	51.1274	23	99.8	108.233	1.0845	0.532085
4891	SSSAPNVHINTIEPVNIDEK	1xPhospho [S]; 1xTMT6plex [K20]; 1xTMT6plex [N-Term]	1xPhospho [S]	4.79328e-07	0	6	P28028	Braf	0	2702.38	98.6	102.6	95.5	103.2	93.4	98.3	3	5.05	127.488	64	98.9	98.3	0.993933	0.872089
6509	SASEPSLNR	1xPhospho [S]; 1xTMT6plex [N-Term]	1xPhospho [S]	0.000297983	0	11	P28028	Braf	0	1269.6	103.1	95.8	90.4	97.6	86.9	94	2	1.19	23.4543	49	96.4333	92.8333	0.962669	0.498285
6773	AGFQTEDFSLYACASPK	1xCarbamidomethyl [C13]; 1xPhospho [S15]; 1xTMT6plex [K17]; 1xTMT6plex [N-Term]	1xPhospho [S15]	1.74461e-07	0	2	P28028	Braf	0	2430.15	104.5	101.5	103.6	94.4	101.1	100.8	3	5.23	169.517	46	103.2	98.7667	0.957041	0.133373
7614	RDSSDDWEIPDGQITVGQR	1xPhospho [S]; 1xTMT6plex [N-Term]	1xPhospho [S]	1.77326e-08	0	26	P28028	Braf	1	2483.14	95.3	96.9	123.3	92.4	110.2	93	3	1.25	123.075	55	105.167	98.5333	0.936926	0.572039
6449	SQSLHRASRK	2xPhospho [S3; S8]; 1xTMT6plex [K10]; 1xTMT6plex [N-Term]	2xPhospho [S3; S8]	0.173494	0.00797859	1	P48754	Brca1	2	1787.91	100.2	105.2	109.8	91.8	107	105	2	-7.54	157.454	10	105.067	101.267	0.963832	0.528735
8281	TAPPVLPTGYDSEEEEESRPMSYDEK	1xPhospho [S/T]; 1xTMT6plex [K26]; 1xTMT6plex [N-Term]	1xPhospho [S/T]	2.18268e-06	0	8	Q7JJ13	Brd2	0	3494.6	107.1	106.9	99.9	101.7	90	95.9	3	4.24	137.3	24	104.633	95.8667	0.916215	0.10072
2967	KADTTTPTTSAITASR	1xPhospho [T6]; 1xTMT6plex [K1]; 1xTMT6plex [N-Term]	1xPhospho [T6]	0.00580787	0.000572879	1	Q8K2F0	Brd3	1	2160.13	100.1	91.4	108.3	106.5	105.4	98.3	3	0.21	48.0518	8	99.9333	103.4	1.03469	0.563701
6079	SESPPPLSEPK	1xPhospho [S]; 1xTMT6plex [K11]; 1xTMT6plex [N-Term]	1xPhospho [S]	8.60715e-05	0	34	Q8K2F0	Brd3	0	1705.88	98.6	101.8	92.8	96.7	91	97.1	3	1.93	73.9185	41	97.7333	94.9333	0.971351	0.442582
9202	QASASYDSEEEEEGLPMSYDEK	1xPhospho [S8]; 1xTMT6plex [K22]; 1xTMT6plex [N-Term]	1xPhospho [S8]	3.99014e-07	0	2	Q8K2F0	Brd3	0	3032.3	113.2	104.1	108	91.7	86.3	99.8	3	2.99	135.247	68	108.433	92.6	0.853981	0.0285673
1187	TKPPPTYESEEEDK	1xPhospho [S9]; 2xTMT6plex [K2; K14]; 1xTMT6plex [N-Term]	1xPhospho [S9]	0.00278434	0.000266822	2	Q9ESU6	Brd4	0	2417.21	95.1	98.7	89.1	108.6	96.1	108.6	3	0.95	60.0063	11	94.3	104.433	1.10746	0.113684
4436	MPDEPEEPVVTVSSPAVPPPTK	1xPhospho [S/T]; 1xTMT6plex [K22]; 1xTMT6plex [N-Term]	1xPhospho [S/T]	2.83337e-09	0	31	Q9ESU6	Brd4	0	2841.44	95.7	96.8	109	98.1	102	102.3	3	5.37	149.471	79	100.5	100.8	1.00299	0.949727
4491	IHSPIIR	1xPhospho [S3]; 1xTMT6plex [N-Term]	1xPhospho [S3]	0.0534708	0.00386866	3	Q9ESU6	Brd4	0	1144.64	100.9	103.8	90.2	106.3	94.2	95	2	0.62	32.015	18	98.3	98.5	1.00203	0.973641
4142	SLQDLDMSSPEDEGQTR	2xPhospho [S8; S9]; 1xTMT6plex [N-Term]	2xPhospho [S8; S9]	6.4773e-06	0	1	O88665	Brd7	0	2296.92	96.7	100.8	104.4	93.4	95	116.3	3	1.16	127.239	46	100.633	101.567	1.00927	0.909473
4395	ATPPPSPLLSELLK	1xPhospho [T/S]; 1xTMT6plex [K14]; 1xTMT6plex [N-Term]	1xPhospho [T/S]	6.29524e-06	0	11	Q8R3B7	Brd8	0	2001.14	95.4	102.3	91.2	107.2	85.6	97.2	3	2.45	213.565	40	96.3	96.6667	1.00381	0.960904
577	VYNIHSR	1xPhospho [S6]; 1xTMT6plex [N-Term]	1xPhospho [S6]	0.13098	0.00672779	3	P28662	Bri3	0	1197.6	102.1	105.6	88.5	87.4	136.5	123.1	3	0.47	17.4797	21	98.7333	115.667	1.17151	0.337485
7729	RLPALSHSEGEEEEDEEEDEGK	2xPhospho [S6; S8]; 1xTMT6plex [K22]; 1xTMT6plex [N-Term]	2xPhospho [S6; S8]	0.000600648	7.99737e-05	3	B2RRD7	Brpf1	1	3132.33	87.3	101.3	111.2	102.1	87	90.8	3	0.36	91.7354	31	99.9333	93.3	0.933622	0.468164
8038	GAGWLSEDEDSPLDALDLVWAK	1xPhospho [S6]; 1xTMT6plex [K22]; 1xTMT6plex [N-Term]	1xPhospho [S6]	2.22322e-05	0	1	B2RRD7	Brpf1	0	2925.43	110	110.7	98.6	100.4	88.6	106.1	3	5.86	224.543	34	106.433	98.3667	0.924209	0.280867
3066	KSSSDKESNLQVTQK	1xPhospho [S]; 3xTMT6plex [K1; K6; K15]; 1xTMT6plex [N-Term]	1xPhospho [S]	0.000390679	7.99737e-05	12	Q921C3	Brwd1	2	2675.48	104.5	104	80.7	109.7	91.6	97.1	4	-0.28	55.5606	12	96.4	99.4667	1.03181	0.763129
4330	ILSDSEDCEEK	1xCarbamidomethyl [C8]; 2xPhospho [S3; S5]; 1xTMT6plex [K11]; 1xTMT6plex [N-Term]	2xPhospho [S3; S5]	0.00882534	0.000676706	1	Q921C3	Brwd1	0	1942.82	105.3	114.9	85.7	87.3	102.9	117.3	2	2.27	107.4	25	101.967	102.5	1.00523	0.96723
1056	KPDQTLDEDDPGAAPLKGSGTHMNDKDK	1xPhospho [T/S]; 4xTMT6plex [K1; K17; K26; K28]; 1xTMT6plex [N-Term]	1xPhospho [T/S]	2.51157e-05	0	20	P18572	Bsg	2	4206.18	120.4	144.4	67.4	91.5	137.7	141.8	6	1.74	84.5411	17	110.733	123.667	1.1168	0.666889
1425	KPDQTLDEDDPGAAPLKGSGTHMNDKDK	1xPhospho [T/S]; 1xOxidation [M23]; 4xTMT6plex [K1; K17; K26; K28]; 1xTMT6plex [N-Term]	1xPhospho [T/S]	5.98367e-05	0	7	P18572	Bsg	2	4222.17	119.6	136.8	67.2	90.4	131	132.1	5	-3.86	78.5393	9	107.867	117.833	1.0924	0.710796
1500	RKPDQTLDEDDPGAAPLKGSGTHMNDK	1xPhospho [T/S]; 3xTMT6plex [K2; K18; K27]; 1xTMT6plex [N-Term]	1xPhospho [T/S]	2.07474e-05	0	8	P18572	Bsg	2	3889.99	124	149.5	60.7	88.8	117.5	157.2	5	1.09	71.7745	11	111.4	121.167	1.08767	0.782091
1574	RKPDQTLDEDDPGAAPLK	1xPhospho [T6]; 2xTMT6plex [K2; K18]; 1xTMT6plex [N-Term]	1xPhospho [T6]	3.18828e-06	0	6	P18572	Bsg	1	2733.44	106.9	117	97	88.5	129.7	129.7	3	0.13	73.546	44	106.967	115.967	1.08414	0.578351
2754	KPDQTLDEDDPGAAPLK	1xPhospho [T5]; 2xTMT6plex [K1; K17]; 1xTMT6plex [N-Term]	1xPhospho [T5]	3.01151e-06	0	3	P18572	Bsg	0	2577.34	106.5	118.8	89.2	93.4	113.1	120.8	3	-2.34	96.1984	36	104.833	109.1	1.0407	0.736877
4793	KPDQTLDEDDPGAAPLKGSGTHMNDK	1xPhospho [T/S]; 3xTMT6plex [K1; K17; K26]; 1xTMT6plex [N-Term]	1xPhospho [T/S]	1.43454e-06	0	4	P18572	Bsg	1	3733.89	121.1	143.6	67.1	94.3	98.5	137.7	5	0.33	87.9763	20	110.6	110.167	0.996082	0.987771
6086	RKPDQTLDEDDPGAAPLKGSGTHMNDK	1xPhospho [S/T]; 1xOxidation [M24]; 3xTMT6plex [K2; K18; K27]; 1xTMT6plex [N-Term]	1xPhospho [S/T]	0.00181062	0.000266822	2	P18572	Bsg	2	3905.99	123.2	132	82.2	86.7	117.4	123.6	5	0.45	61.3399	6	112.467	109.233	0.971251	0.873926
1755	SVYLPGQTSPK	1xPhospho [T/S]; 1xTMT6plex [K11]; 1xTMT6plex [N-Term]	1xPhospho [T/S]	0.148269	0.00715687	2	Q8CFE5	Btbd7	0	1714.92	101.7	97.1	90.8	104.7	100.4	106.1	3	4.64	96.6331	15	96.5333	103.733	1.07459	0.11573
2043	LLGGHGEDGHFHHDDQDSSPPR	1xPhospho [S]; 1xTMT6plex [N-Term]	1xPhospho [S]	1.05682e-07	0	9	Q8R149	Bud13	0	2719.18	100.4	88.4	104.5	110	105.5	96.4	4	-0.57	28.1054	35	97.7667	103.967	1.06342	0.378845
3281	HDLDASPPRK	1xPhospho [S6]; 1xTMT6plex [K10]; 1xTMT6plex [N-Term]	1xPhospho [S6]	0.0018622	0.000266822	2	Q8R149	Bud13	1	1673.88	110.2	96	85.8	102.5	96.2	101.1	4	-0.62	25.5506	10	97.3333	99.9333	1.02671	0.740667
6260	RAHHESPDLELHK	1xPhospho [S6]; 1xTMT6plex [K13]; 1xTMT6plex [N-Term]	1xPhospho [S6]	0.000168166	0	2	Q8R149	Bud13	1	2107.09	101.1	101.1	92.9	108	88.8	88.8	5	0.26	16.4845	28	98.3667	95.2	0.967808	0.67269
6942	GHHGSLGTSSPR	1xPhospho [S/T]; 1xTMT6plex [N-Term]	1xPhospho [S/T]	0.000436577	7.99737e-05	3	Q8R149	Bud13	0	1501.71	111.6	94.9	88.7	107.2	88.3	85.9	3	-0.01	4.5553	37	98.4	93.8	0.953252	0.656794
7037	QTHNHSPTAAQHR	1xPhospho [S6]; 1xTMT6plex [N-Term]	1xPhospho [S6]	0.00100169	0.000219575	1	Q8R149	Bud13	0	1793.84	100.2	114.7	93.7	97	101.1	95.4	4	-0.63	3.1109	12	102.867	97.8333	0.951069	0.477818
7482	RGHHGSLGTSSPR	1xPhospho [S/T]; 1xTMT6plex [N-Term]	1xPhospho [S/T]	0.000446696	7.99737e-05	3	Q8R149	Bud13	1	1657.81	106.7	112.1	95.2	90.1	88.1	117.1	3	0.24	4.2968	21	104.667	98.4333	0.940446	0.587967
8358	LGPGLPQDGSDEEDEEWPTLEK	1xPhospho [S10]; 1xTMT6plex [K22]; 1xTMT6plex [N-Term]	1xPhospho [S10]	1.04397e-07	0	15	O54825	Bysl	0	2979.39	101.1	99.4	117.3	98.1	98.7	93.4	3	6.09	196.546	72	105.933	96.7333	0.913153	0.196679
1720	NAEEESESEAEEGD	2xPhospho [S6; S8]; 1xTMT6plex [N-Term]	2xPhospho [S6; S8]	3.41995e-05	0	1	Q9CQC6	Bzw1	0	1913.64	95	101.9	88.3	99.3	82.5	125.2	2	0.1	31.7829	65	95.0667	102.333	1.07644	0.606665
4588	GKSVFLEQMK	1xPhospho [S3]; 2xTMT6plex [K2; K10]; 1xTMT6plex [N-Term]	1xPhospho [S3]	0.00476043	0.000520569	2	Q9CQC6	Bzw1	1	1934.08	105.1	96.8	100.2	101.9	95.4	104.9	3	-4.16	129.862	14	100.7	100.733	1.00033	0.993237
5884	NAEEESESEAEEGD	1xPhospho [S]; 1xTMT6plex [N-Term]	1xPhospho [S]	1.06885e-05	0	3	Q9CQC6	Bzw1	0	1833.67	101	99.3	90.4	80.8	86.8	115.9	2	0.52	30.8256	74	96.9	94.5	0.975232	0.842552
2703	ATPLNSESPVR	1xPhospho [S8]; 1xTMT6plex [N-Term]	1xPhospho [S8]	0.0102478	0.000730064	1	E9Q3C1	C2cd2	0	1479.74	92	102	101.4	96.1	108.1	103.6	2	0.7	44.5194	19	98.4667	102.6	1.04198	0.434915
7312	ENDLDSWELEK	1xPhospho [S6]; 1xTMT6plex [K11]; 1xTMT6plex [N-Term]	1xPhospho [S6]	0.00454821	0.000457654	2	E9Q3C1	C2cd2	0	1915.91	98.7	107.5	109.4	90.5	97.9	109.7	3	0.46	144.265	8	105.2	99.3667	0.94455	0.41957
3530	EAGLSQSHDDLSNTTATPSVR	1xPhospho [S]; 1xTMT6plex [N-Term]	1xPhospho [S]	1.03968e-09	0	9	Q80X80	C2cd2l	0	2495.16	101.6	92.2	101.5	92.5	105.3	103.7	3	4.73	66.577	63	98.4333	100.5	1.021	0.705611
6890	SSSCGDAELLGQATLPVGSPSRPMSR	1xCarbamidomethyl [C4]; 1xPhospho [S]; 1xTMT6plex [N-Term]	1xPhospho [S]	4.27628e-09	0	4	Q80X80	C2cd2l	0	2969.41	98.6	105.1	89.3	93.3	91.6	94.8	3	1.43	127.388	34	97.6667	93.2333	0.954608	0.396867
7896	SDISERPSVDDVESETGSTGALETR	1xPhospho [S]; 1xTMT6plex [N-Term]	1xPhospho [S]	4.54585e-09	0	4	Q80X80	C2cd2l	0	2946.34	96.6	114.1	90.9	101.2	82.3	96.7	3	3.23	102.081	42	100.533	93.4	0.929045	0.47291
8807	SLSPAATVTAELHYEQGSPR	1xPhospho [S18]; 1xTMT6plex [N-Term]	1xPhospho [S18]	4.50905e-08	0	3	Q80X80	C2cd2l	0	2423.18	104.4	90.5	107.1	94.1	83.1	92	3	0.17	126.363	67	100.667	89.7333	0.891391	0.150044
8930	SDISERPSVDDVESETGSTGALETR	2xPhospho [S8; S14]; 1xTMT6plex [N-Term]	2xPhospho [S8; S14]	6.27255e-07	0	2	Q80X80	C2cd2l	0	3026.31	96.5	113	98.6	78.9	97.9	95.1	3	4.25	109.895	50	102.7	90.6333	0.882506	0.200061
2543	SYSRQSSSSDTDLSLTPK	3xPhospho [Y/S]; 1xTMT6plex [K18]; 1xTMT6plex [N-Term]	3xPhospho [Y/S]	0.0337091	0.00217993	6	Q7TPS5	C2cd5	1	2657.16	105.4	106.4	88.3	83.8	106.1	124	3	0.04	122.262	2	100.033	104.633	1.04598	0.741832
3469	QSSSSDTDLSLTPK	2xPhospho [S/T]; 1xTMT6plex [K14]; 1xTMT6plex [N-Term]	2xPhospho [S/T]	0.0115665	0.000964228	12	Q7TPS5	C2cd5	0	2083.96	96.4	94.1	110.2	92.5	109.5	105.5	3	3.57	106.616	11	100.233	102.5	1.02261	0.768141
4061	TGMGSGSAGK	2xPhospho [S5; S7]; 1xTMT6plex [K10]; 1xTMT6plex [N-Term]	2xPhospho [S5; S7]	0.0124826	0.00107825	2	Q7TPS5	C2cd5	0	1470.65	111.9	103.7	89.6	99.1	101.3	108	2	-0.07	41.2011	13	101.733	102.8	1.01048	0.886915
4713	QSSSSDTDLSLTPK	1xPhospho [S/T]; 1xTMT6plex [K14]; 1xTMT6plex [N-Term]	1xPhospho [S/T]	0.000195585	0	8	Q7TPS5	C2cd5	0	2003.99	93.1	79.4	124.2	108.2	102.5	85.3	2	1.75	93.2967	22	98.9	98.6667	0.997641	0.988283
5017	LSSPAAFLPACSSPSR	1xCarbamidomethyl [C11]; 1xPhospho [S]; 1xTMT6plex [N-Term]	1xPhospho [S]	9.77279e-06	0	21	Q7TPS5	C2cd5	0	1956.95	108	103.5	90.9	103.8	95.9	100.1	3	1.4	144.517	34	100.8	99.9333	0.991402	0.884573
5418	SQSESSDEVTELDLSHGK	1xPhospho [S]; 1xTMT6plex [K18]; 1xTMT6plex [N-Term]	1xPhospho [S]	2.19184e-08	0	14	Q7TPS5	C2cd5	0	2486.17	98.9	100.8	94	92.7	94.4	101.9	3	-1.26	92.6565	41	97.9	96.3333	0.983997	0.675655
6062	NQTYSFSPSK	1xPhospho [S7]; 1xTMT6plex [K10]; 1xTMT6plex [N-Term]	1xPhospho [S7]	0.000589404	7.99737e-05	10	Q7TPS5	C2cd5	0	1696.83	101.8	112.2	83.7	98.9	86.9	103.5	3	0.38	80.4021	46	99.2333	96.4333	0.971784	0.786886
6085	TGMGSGSAGK	1xPhospho [S]; 1xTMT6plex [K10]; 1xTMT6plex [N-Term]	1xPhospho [S]	0.00467425	0.000520569	4	Q7TPS5	C2cd5	0	1390.68	101.1	97.5	100.8	100.1	96	94.7	2	-2.61	23.2003	12	99.8	96.9333	0.971276	0.223993
6226	SQSESSDEVTELDLSHGK	2xPhospho [S]; 1xTMT6plex [K18]; 1xTMT6plex [N-Term]	2xPhospho [S]	8.76159e-08	0	25	Q7TPS5	C2cd5	0	2566.14	99.1	104.9	96	98.6	91.9	100	3	2	111.432	51	100	96.8333	0.968333	0.430217
8113	GILEAAFSEELTHSTNCTQDK	1xCarbamidomethyl [C17]; 1xPhospho [S8]; 1xTMT6plex [K21]; 1xTMT6plex [N-Term]	1xPhospho [S8]	0.00165225	0.000266822	1	O09047	C3ar1	0	2889.37	100.4	110.4	91.8	93	87.8	98.1	3	4.52	175.987	1	100.867	92.9667	0.921679	0.267773
5329	NALSEDSVGR	1xPhospho [S7]; 1xTMT6plex [N-Term]	1xPhospho [S7]	0.000248866	0	2	P30993	C5ar1	0	1356.64	108.2	101.5	103.9	88.8	107.4	112.8	2	-0.27	31.3688	38	104.533	103	0.985332	0.848557
8319	TFTPSTTDTSTR	1xPhospho [S10]; 1xTMT6plex [N-Term]	1xPhospho [S10]	0.1435	0.00696036	2	P30993	C5ar1	0	1623.75	92.7	106.1	123.5	82.4	104.5	108	2	1.08	43.4217	19	107.433	98.3	0.914986	0.488595
5261	LSWGYGEHNGPIHWNELFPIADGDQQSPIEIK	1xPhospho [S2]; 1xTMT6plex [K32]; 1xTMT6plex [N-Term]	1xPhospho [S2]	0.000396724	7.99737e-05	1	Q9D6N1	Ca13	0	4186.05	92.8	88.6	128.4	92.2	117.2	96.2	4	0.34	219.081	9	103.267	101.867	0.986443	0.92926
225	SVVFTSAR	1xPhospho [S1]; 1xTMT6plex [N-Term]	1xPhospho [S1]	0.0140416	0.00124461	3	Q9WVT6	Ca14	0	1175.6	102	83.7	58.1	162.6	96.8	95.7	2	0.24	56.9715	19	81.2667	118.367	1.45652	0.219701
3165	SHHWGYSK	1xAcetyl [N-Term]; 1xPhospho [S1]; 1xTMT6plex [K8]; 1xTMT6plex [N-Term]	1xPhospho [S1]	0.018596	0.00145846	3	P00920	Ca2	0	1581.76	105.2	100.7	105.4	88	123.7	108.8	2	-144875	29.7183	19	103.767	106.833	1.02955	0.784077
7207	EAPFTHFDPSCLFPACR	2xCarbamidomethyl [C11; C16]; 1xPhospho [T5]; 1xTMT6plex [N-Term]	1xPhospho [T5]	0.000349389	7.99737e-05	3	P16015	Ca3	0	2361.04	101.6	100.7	110.5	97.2	103.7	95.4	3	-1.23	192.683	18	104.267	98.7667	0.947251	0.242777
7876	GDNQSPIELHTK	1xPhospho [S5]; 1xTMT6plex [K12]; 1xTMT6plex [N-Term]	1xPhospho [S5]	0.00064288	7.99737e-05	2	P16015	Ca3	0	1876.96	104.4	95.9	121.2	79	118.1	101.8	3	-0.69	56.4589	15	107.167	99.6333	0.929705	0.608078
9244	HDPSLQPWSASYDPGSAK	1xPhospho [S/Y]; 1xTMT6plex [K18]; 1xTMT6plex [N-Term]	1xPhospho [S/Y]	1.62777e-09	0	24	P16015	Ca3	0	2481.19	95.3	88.9	144.9	92.7	101.9	84.4	3	1.07	115.444	70	109.7	93	0.847767	0.415518
9282	EWGYASHNGPDHWHELYPIAK	1xPhospho [S/Y]; 1xTMT6plex [K21]; 1xTMT6plex [N-Term]	1xPhospho [S/Y]	2.44112e-05	0	5	P16015	Ca3	0	3045.44	92.7	90.2	152.2	91.3	103.8	86.5	4	2.02	134.124	25	111.7	93.8667	0.840346	0.441767
9418	GGPLSGPYR	1xPhospho [S5]; 1xTMT6plex [N-Term]	1xPhospho [S5]	0.0113346	0.000964228	6	P16015	Ca3	0	1212.6	89	69.1	188	87.5	108.3	71.4	2	0.93	55.8512	24	115.367	89.0667	0.772031	0.529899
2816	SVNEILGLAESSPKEPK	1xPhospho [S]; 2xTMT6plex [K14; K17]; 1xTMT6plex [N-Term]	1xPhospho [S]	4.0226e-10	0	18	Q8VDY9	Caap1	1	2565.41	92.2	102.1	85.5	102.2	91.4	97	4	1.26	157.786	47	93.2667	96.8667	1.0386	0.564702
4763	SVNEILGLAESSPK	1xPhospho [S]; 1xTMT6plex [K14]; 1xTMT6plex [N-Term]	1xPhospho [S]	5.7347e-08	0	3	Q8VDY9	Caap1	0	1982.06	96.8	101.2	105.4	98	103.9	100.5	3	2.33	172.748	56	101.133	100.8	0.996704	0.917281
9055	ILEGDNGLDSDMEEEADDGCK	1xCarbamidomethyl [C20]; 1xPhospho [S10]; 1xTMT6plex [K21]; 1xTMT6plex [N-Term]	1xPhospho [S10]	2.27362e-10	0	3	Q8VDY9	Caap1	0	2850.21	103.4	116.2	90.1	90.8	83.1	96.1	3	2.1	162.594	85	103.233	90	0.871811	0.191432
1039	RNTIDSTASFSQFR	3xPhospho [T3; T7; S9]; 1xTMT6plex [N-Term]	3xPhospho [T3; T7; S9]	0.103825	0.0055354	1	Q9ESJ1	Cables1	1	2098.86	88.7	108.4	118	102.9	132.6	116.9	2	-1.27	119.149	12	105.033	117.467	1.11838	0.364499
8006	SSLETLEDIEENAPLR	1xPhospho [S/T]; 1xTMT6plex [N-Term]	1xPhospho [S/T]	3.24131e-08	0	8	Q9ESJ1	Cables1	0	2125.03	100.6	106	111.6	92.8	103.5	98.2	3	1.79	186.042	69	106.067	98.1667	0.925519	0.149116
8099	RNTIDSTASFSQFR	1xPhospho [T3]; 1xTMT6plex [N-Term]	1xPhospho [T3]	0.000325869	0	2	Q9ESJ1	Cables1	1	1938.93	101.2	101.3	105.9	97.1	90.5	96.8	3	-2.17	82.4917	19	102.8	94.8	0.922179	0.0392966
8945	SSLETLEDIEENAPLRR	1xPhospho [S2]; 1xTMT6plex [N-Term]	1xPhospho [S2]	0.00111783	0.000219575	1	Q9ESJ1	Cables1	1	2281.13	99.4	103.8	126.6	96	104.9	89.7	3	-0.84	155.122	5	109.933	96.8667	0.88114	0.241537
787	TVTKLSDSEEEK	1xPhospho [S6]; 2xTMT6plex [K4; K12]; 1xTMT6plex [N-Term]	1xPhospho [S6]	0.0106684	0.00084706	1	Q8C633	Cabs1	1	2133.13	109	122.9	73.3	110.4	111.1	126.9	3	-0.38	62.4326	2	101.733	116.133	1.14155	0.411581
2182	IGNTSSPVGTVSLIDFSSNTAK	1xPhospho [S/T]; 1xTMT6plex [K22]; 1xTMT6plex [N-Term]	1xPhospho [S/T]	1.49842e-05	0	3	Q8C633	Cabs1	0	2733.41	105.5	104.8	101.6	92.7	136.1	101.4	3	3.22	190.444	40	103.967	110.067	1.05867	0.670552
2287	DKEDLSTTNSGLFK	1xPhospho [S10]; 2xTMT6plex [K2; K14]; 1xTMT6plex [N-Term]	1xPhospho [S10]	0.000279936	0	2	Q8C633	Cabs1	1	2322.22	126.1	115.7	89.2	124.1	124.2	101	3	1.49	112.591	15	110.333	116.433	1.05529	0.67311
5841	DNSKTPTEADIFFGADNTIPK	1xPhospho [T/S]; 2xTMT6plex [K4; K21]; 1xTMT6plex [N-Term]	1xPhospho [T/S]	0.000925573	0.000219575	7	Q8C633	Cabs1	1	3048.55	109	101.9	105.3	101.2	109.5	98	3	1.95	171.309	7	105.4	102.9	0.976281	0.565236
863	TKISIESLK	1xPhospho [T/S]; 2xTMT6plex [K2; K9]; 1xTMT6plex [N-Term]	1xPhospho [T/S]	0.00178188	0.000266822	19	Q9D424	Cabyr	1	1786.07	122.3	138.6	42.5	88.8	109.7	145.8	2	1.49	111.582	30	101.133	114.767	1.13481	0.709257
1389	EIEQSPPGSPK	1xPhospho [S5]; 1xTMT6plex [K11]; 1xTMT6plex [N-Term]	1xPhospho [S5]	0.000182095	0	17	Q9D424	Cabyr	0	1706.88	120.6	130.4	63.3	87.2	118	138.7	2	2.36	59.2038	46	104.767	114.633	1.09418	0.720821
1839	ISIESLK	1xPhospho [S]; 1xTMT6plex [K7]; 1xTMT6plex [N-Term]	1xPhospho [S]	0.0418844	0.00276025	8	Q9D424	Cabyr	0	1327.76	113	128.4	74.7	86.2	112.9	139.6	2	2.57	133.716	17	105.367	112.9	1.0715	0.751341
1910	TVQVEENSQHK	1xPhospho [S8]; 1xTMT6plex [K11]; 1xTMT6plex [N-Term]	1xPhospho [S8]	6.28132e-05	0	2	Q9D424	Cabyr	0	1836.93	106.4	110	93.9	92.3	103.9	135.3	3	3.51	25.8459	50	103.433	110.5	1.06832	0.634132
2443	TSAQVVVGPVSEAEPPK	1xPhospho [T/S]; 1xTMT6plex [K17]; 1xTMT6plex [N-Term]	1xPhospho [T/S]	1.66806e-09	0	63	Q9D424	Cabyr	0	2233.19	115.6	126.1	78.5	89.1	118.3	128.6	2	1.92	120.273	71	106.733	112	1.04934	0.791821
2560	ISIESLK	2xPhospho [S2; S5]; 1xTMT6plex [K7]; 1xTMT6plex [N-Term]	2xPhospho [S2; S5]	0.0470227	0.00324037	3	Q9D424	Cabyr	0	1407.73	135	147.1	53.8	90	101.2	160	2	0.5	158.645	21	111.967	117.067	1.04555	0.895515
3031	EIEQSPPGSPK	2xPhospho [S5; S9]; 1xTMT6plex [K11]; 1xTMT6plex [N-Term]	2xPhospho [S5; S9]	0.000448404	7.99737e-05	11	Q9D424	Cabyr	0	1786.84	109.3	126.2	75.2	84.9	104.8	131.2	3	1.1	67.6338	46	103.567	106.967	1.03283	0.874004
3534	TTQFPSVHAEVQSEETSEGAR	1xPhospho [S6]; 1xTMT6plex [N-Term]	1xPhospho [S6]	7.62739e-11	0	66	Q9D424	Cabyr	0	2599.19	107.9	116.7	85.8	89.5	106.6	120.8	2	5.95	89.025	100	103.467	105.633	1.02094	0.874746
5011	STDTEEDNVAGPLFSNK	1xPhospho [S15]; 1xTMT6plex [K17]; 1xTMT6plex [N-Term]	1xPhospho [S15]	0.000116391	0	3	Q9D424	Cabyr	0	2362.12	103.8	92.3	99.3	84	98.4	110.5	3	4.7	132.074	24	98.4667	97.6333	0.991537	0.925379
5461	ASSAPLQGEQEPPAHEAPDTQVTSASR	1xPhospho [S/T]; 1xTMT6plex [N-Term]	1xPhospho [S/T]	1.40551e-13	0	97	Q9D424	Cabyr	0	3070.43	108	115.8	85.7	90.2	97.2	116.9	3	1.03	66.2568	80	103.167	101.433	0.983199	0.892588
6437	ASSAPLQGEQEPPAHEAPDTQVTSASR	2xPhospho [S3; S24]; 1xTMT6plex [N-Term]	2xPhospho [S3; S24]	3.13736e-07	0	5	Q9D424	Cabyr	0	3150.4	109.6	132.1	83.8	96.9	88.8	128.1	3	1.54	77.3884	56	108.5	104.6	0.964055	0.84243
8031	TTQFPSVHAEVQSEETSEGAR	2xPhospho [S6; T/S]; 1xTMT6plex [N-Term]	2xPhospho [S6; T/S]	0.000254804	0	3	Q9D424	Cabyr	0	2679.15	100.9	108.4	104.8	79.2	96.1	115.1	3	-3.36	103.048	22	104.7	96.8	0.924546	0.497247
9109	TSAQVVVGPVSEAEPPKASSAPLQGEQEPPAHEAPDTQVTSASR	1xPhospho [S]; 1xTMT6plex [K17]; 1xTMT6plex [N-Term]	1xPhospho [S]	2.11268e-06	0	2	Q9D424	Cabyr	1	4975.47	100.6	103.5	120.9	82.8	98.7	100.3	5	1.26	116.535	10	108.333	93.9333	0.867077	0.163513
1309	RISELNMK	1xPhospho [S3]; 1xTMT6plex [K8]; 1xTMT6plex [N-Term]	1xPhospho [S3]	0.0874766	0.00488841	2	Q99246	Cacna1d	1	1528.83	104.3	96	83.3	105.6	97.2	108.6	3	-0.54	78.0056	9	94.5333	103.8	1.09803	0.255857
4992	SGGNSSSSLGDIVPSSR	2xPhospho [S5; S6]; 1xTMT6plex [N-Term]	2xPhospho [S5; S6]	0.182804	0.00852516	1	Q8CC27	Cacnb2	0	1995.86	103.4	109	80.7	100.7	84.3	105.7	2	-0.59	102.999	1	97.7	96.9	0.991812	0.944507
5653	KSTPPSSAIDIDATGLDAEENDIPANHR	1xPhospho [S/T]; 1xTMT6plex [K1]; 1xTMT6plex [N-Term]	1xPhospho [S/T]	5.41666e-08	0	5	Q8CC27	Cacnb2	1	3472.7	104.4	101.5	98.8	102.4	96.3	99.9	4	0.24	122.559	33	101.567	99.5333	0.97998	0.444181
2366	SRSPGTATLALSQQQSLQER	1xPhospho [S3]; 1xTMT6plex [N-Term]	1xPhospho [S3]	5.03331e-10	0	2	Q9CS00	Cactin	1	2467.25	92.9	102.2	103.1	96	111.8	106	3	4.25	71.9045	88	99.4	104.6	1.05231	0.409475
4261	SPGTATLALSQQQSLQER	1xPhospho [S/T]; 1xTMT6plex [N-Term]	1xPhospho [S/T]	8.86937e-08	0	5	Q9CS00	Cactin	0	2224.12	101.4	105.6	94.7	94	100.7	109	3	3.82	106.677	48	100.567	101.233	1.00663	0.907282
542	RLSSFVTK	1xPhospho [S3]; 1xTMT6plex [K8]; 1xTMT6plex [N-Term]	1xPhospho [S3]	0.00580787	0.000572879	5	B2RQC6	Cad	1	1475.84	94.2	86.5	100.9	120.3	114.9	96.1	3	0.26	91.9977	23	93.8667	110.433	1.17649	0.120897
1609	ASDPGLPAEEPK	1xPhospho [S2]; 1xTMT6plex [K12]; 1xTMT6plex [N-Term]	1xPhospho [S2]	4.52474e-05	0	13	B2RQC6	Cad	0	1748.89	107.8	114.8	76.8	110.6	96.9	116.5	2	1.15	81.7347	41	99.8	108	1.08216	0.563575
1699	IHRASDPGLPAEEPK	1xPhospho [S5]; 1xTMT6plex [K15]; 1xTMT6plex [N-Term]	1xPhospho [S5]	1.49421e-06	0	18	B2RQC6	Cad	1	2155.13	103.7	110	81.1	114	95	108.6	3	1.4	50.5938	49	98.2667	105.867	1.07734	0.506846
4014	KWPQGVVPQPPPSTPATTEITTTPERPR	1xPhospho [T]; 1xTMT6plex [K1]; 1xTMT6plex [N-Term]	1xPhospho [T]	2.34878e-06	0	32	B2RQC6	Cad	1	3606.91	100.7	115.9	84.1	103.1	88.9	112.1	4	3.94	125.633	23	100.233	101.367	1.01131	0.925583
6126	WPQGVVPQPPPSTPATTEITTTPERPR	1xPhospho [S/T]; 1xTMT6plex [N-Term]	1xPhospho [S/T]	7.4434e-05	0	18	B2RQC6	Cad	0	3249.65	100.6	105.7	95.1	101.1	94.4	97	3	1.49	144.247	4	100.467	97.5	0.970471	0.459568
7314	GSYLTHEASGLDEQGEAR	1xPhospho [S9]; 1xTMT6plex [N-Term]	1xPhospho [S9]	8.10187e-05	0	1	Q8R464	Cadm4	0	2229	101	105.8	95.7	86.8	102.1	96.8	3	1.28	78.8715	29	100.833	95.2333	0.944463	0.354353
4370	AGGGRPSSPSPSVVSEK	1xPhospho [S]; 1xTMT6plex [K17]; 1xTMT6plex [N-Term]	1xPhospho [S]	0.00154525	0.000266822	2	Q80TJ1	Cadps	0	2137.11	92.9	87.5	116.7	99.5	106.8	92.1	3	5.87	42.1269	7	99.0333	99.4667	1.00438	0.967261
2115	SGGGSGGGAARPVSPSPSVLSEGR	1xPhospho [S14]; 1xTMT6plex [N-Term]	1xPhospho [S14]	9.25473e-05	0	1	Q8BYR5	Cadps2	0	2435.19	94	90.9	100.2	97	112	93.4	3	2.7	53.94	1	95.0333	100.8	1.06068	0.413003
694	MKDTDSEEEIREAFR	1xPhospho [S/T]; 1xTMT6plex [K2]; 1xTMT6plex [N-Term]	1xPhospho [S/T]	1.08199e-05	0	12	P0DP27	Calm2	2	2394.14	108.2	108.8	84.5	84	140	123.8	3	0.95	90.7272	21	100.5	115.933	1.15357	0.450204
1540	MKDTDSEEEIR	1xPhospho [S/T]; 1xTMT6plex [K2]; 1xTMT6plex [N-Term]	1xPhospho [S/T]	5.91147e-05	0	12	P0DP27	Calm2	1	1890.89	113.4	121.1	84.6	85.4	123.9	137.2	2	0.06	48.636	45	106.367	115.5	1.08587	0.657403
1980	DGNGYISAAELR	1xPhospho [S7]; 1xTMT6plex [N-Term]	1xPhospho [S7]	8.85349e-05	0	2	P0DP27	Calm2	0	1574.74	107.9	109.1	80.2	90.6	107.2	119	2	4.3	95.8979	34	99.0667	105.6	1.06595	0.629573
1989	DTDSEEEIREAFR	1xPhospho [S4]; 1xTMT6plex [N-Term]	1xPhospho [S4]	0.00505295	0.000572879	2	P0DP27	Calm2	1	1905.84	104.9	98.1	104.3	80.3	129.2	117.9	3	0.83	86.5348	4	102.433	109.133	1.06541	0.677043
3928	MKDTDSEEEIREAFR	1xPhospho [S6]; 1xOxidation [M1]; 1xTMT6plex [K2]; 1xTMT6plex [N-Term]	1xPhospho [S6]	0.0119847	0.0010223	2	P0DP27	Calm2	2	2410.14	107.2	103.1	98.9	86.1	120	107.2	3	0.9	72.2808	5	103.067	104.433	1.01326	0.899588
5608	VFDKDGNGYISAAELR	1xPhospho [S11]; 1xTMT6plex [K4]; 1xTMT6plex [N-Term]	1xPhospho [S11]	3.84546e-06	0	6	P0DP27	Calm2	1	2293.16	103.7	113.9	100	80.3	123.6	107.6	2	0.92	138.741	54	105.867	103.833	0.980793	0.885948
5240	LFPSGLDQK	1xPhospho [S4]; 1xTMT6plex [K9]; 1xTMT6plex [N-Term]	1xPhospho [S4]	0.0550682	0.00391837	4	P14211	Calr	0	1542.83	103.1	107.2	127.1	85.8	146.9	100.3	3	1.05	148.567	27	112.467	111	0.986959	0.944692
689	QETVDCLKK	1xCarbamidomethyl [C6]; 1xPhospho [T3]; 2xTMT6plex [K8; K9]; 1xTMT6plex [N-Term]	1xPhospho [T3]	0.0891443	0.00493913	2	Q6PHZ2	Camk2d	1	1888.02	95.9	79	88.9	118.3	96.5	89.6	2	2.44	63.4252	14	87.9333	101.467	1.1539	0.245076
2334	QETVDCLK	1xCarbamidomethyl [C6]; 1xPhospho [T3]; 1xTMT6plex [K8]; 1xTMT6plex [N-Term]	1xPhospho [T3]	0.0204567	0.00167905	4	Q6PHZ2	Camk2d	0	1530.76	98.2	88.6	93.4	117.4	88.8	89.1	2	1.47	65.4404	22	93.4	98.4333	1.05389	0.63727
8984	ENFSGGTSLWQNI	1xPhospho [S4]; 1xTMT6plex [N-Term]	1xPhospho [S4]	0.00478225	0.000520569	1	Q6PHZ2	Camk2d	0	1761.8	96.5	114.9	110.5	90.2	92.8	99.6	2	-1.47	212.224	21	107.3	94.2	0.877912	0.102746
9396	KPDGVKESTESSNTTIEDEDVK	1xPhospho [S/T]; 3xTMT6plex [K1; K6; K22]; 1xTMT6plex [N-Term]	1xPhospho [S/T]	3.60364e-07	0	19	Q6PHZ2	Camk2d	1	3404.75	98.2	96.9	136.1	87.9	89.5	84.6	4	1.8	79.9891	40	110.4	87.3333	0.791063	0.149142
504	LGSASSSHTSIQENHK	4xPhospho [S3; S5; S6; S7]; 1xTMT6plex [K16]; 1xTMT6plex [N-Term]	4xPhospho [S3; S5; S6; S7]	0.0395436	0.00255018	1	P08414	Camk4	0	2461	106.1	109.8	71.6	104.1	113.3	122.9	3	1.94	68.4419	3	95.8333	113.433	1.18365	0.256894
3010	LGSASSSHTSIQENHK	3xPhospho [S/T]; 1xTMT6plex [K16]; 1xTMT6plex [N-Term]	3xPhospho [S/T]	0.000325869	0	4	P08414	Camk4	0	2381.03	114.6	108.4	78.8	99.7	107.4	104.8	3	-0.78	54.0145	13	100.6	103.967	1.03347	0.78012
675	SFGNPFEPQAR	1xPhospho [S1]; 1xTMT6plex [N-Term]	1xPhospho [S1]	0.0375568	0.00249821	3	Q8VBY2	Camkk1	0	1558.73	91.8	94.4	86.9	106.5	108.6	100.7	2	-0.55	121.527	16	91.0333	105.267	1.15635	0.0115982
430	SLSAPGNLLTK	1xPhospho [S3]; 1xTMT6plex [K11]; 1xTMT6plex [N-Term]	1xPhospho [S3]	0.000635646	7.99737e-05	2	Q8C078	Camkk2	0	1638.92	101.8	85.3	99.2	127.5	117.7	99.3	2	2.43	137.921	22	95.4333	114.833	1.20328	0.116777
2965	GGPCVESWGAPAPGSPPR	1xCarbamidomethyl [C4]; 1xPhospho [S15]; 1xTMT6plex [N-Term]	1xPhospho [S15]	9.32959e-05	0	1	Q8C078	Camkk2	0	2087.96	102.4	102.8	85.6	101.8	99.4	99.7	3	0.26	106.803	17	96.9333	100.3	1.03473	0.587643
4500	CICPSLSYSPASSPQSSPR	2xCarbamidomethyl [C1; C3]; 3xPhospho [S9; S12; S13]; 1xTMT6plex [N-Term]	3xPhospho [S9; S12; S13]	0.0004316	7.99737e-05	5	Q8C078	Camkk2	0	2550	110.7	98.7	96	86.5	110.8	108.7	3	2.79	144.524	30	101.8	102	1.00196	0.983319
7595	SFGNPFEGSR	1xPhospho [S1]; 1xTMT6plex [N-Term]	1xPhospho [S1]	0.00139625	0.000219575	4	Q8C078	Camkk2	0	1406.63	99.6	92.5	119.7	97.3	99.1	95.9	2	2.77	112.061	20	103.933	97.4333	0.93746	0.47222
8289	CICPSLSYSPASSPQSSPR	2xCarbamidomethyl [C1; C3]; 2xPhospho [S]; 1xTMT6plex [N-Term]	2xPhospho [S]	0.000706354	7.99737e-05	3	Q8C078	Camkk2	0	2470.04	115.2	99	96.4	88.8	93	102.7	3	1.09	126.831	23	103.533	94.8333	0.915969	0.292228
3100	IMGFHRPGSGSEEENQTK	1xPhospho [S]; 1xTMT6plex [K18]; 1xTMT6plex [N-Term]	1xPhospho [S]	1.26814e-05	0	4	P49070	Camlg	0	2542.22	96.4	99.1	98.7	96.7	110.3	96.4	3	1.01	64.8385	20	98.0667	101.133	1.03127	0.546491
4009	ASHHGLEQYLSR	1xPhospho [S2]; 1xTMT6plex [N-Term]	1xPhospho [S2]	0.0014126	0.000219575	3	P49070	Camlg	0	1706.82	102.7	92.3	102.8	96.3	104.4	100.5	3	0.84	44.5013	13	99.2667	100.4	1.01142	0.800436
2697	TSPQAPGLVASIR	1xPhospho [S/T]; 1xTMT6plex [N-Term]	1xPhospho [S/T]	0.000781757	0.000157952	6	A2AHC3	Camsap1	0	1605.86	89.3	102.2	105.2	97.6	109.9	101.7	2	2.64	98.3367	18	98.9	103.067	1.04213	0.530264
296	SSSMSYVDGFIGTWPK	1xPhospho [S]; 1xTMT6plex [K16]; 1xTMT6plex [N-Term]	1xPhospho [S]	0.013408	0.0011328	4	Q8C1B1	Camsap2	0	2300.11	99.5	82.1	79.6	127.7	108	99.7	3	2.58	214.667	7	87.0667	111.8	1.28407	0.0760933
3720	APSPSGLMSPSR	1xPhospho [S3]; 1xTMT6plex [N-Term]	1xPhospho [S3]	0.00103239	0.000219575	4	Q80VC9	Camsap3	0	1495.72	102.9	104	95	96.9	106.7	103.5	2	-1.42	79.111	13	100.633	102.367	1.01722	0.690318
5368	DLPDGHAVSPR	1xPhospho [S9]; 1xTMT6plex [N-Term]	1xPhospho [S9]	0.00496087	0.000572879	4	Q80VC9	Camsap3	0	1472.71	105.2	92.2	97.2	84.9	95.7	109.5	3	1.08	35.6823	18	98.2	96.7	0.984725	0.861472
5883	HPLLSPGGPQSPLR	1xPhospho [S11]; 1xTMT6plex [N-Term]	1xPhospho [S11]	0.000386202	7.99737e-05	1	Q80VC9	Camsap3	0	1764.94	98.8	102.8	93.4	99.6	96.2	91.9	3	-3.8	67.0122	12	98.3333	95.9	0.975254	0.527265
8114	NTETVPSQNNSGSSSPVFNFR	2xPhospho [S]; 1xTMT6plex [N-Term]	2xPhospho [S]	1.74445e-06	0	5	Q80VC9	Camsap3	0	2658.14	102.9	115.6	94.3	89.9	96.9	101.5	3	5.91	140.206	52	104.267	96.1	0.921675	0.310922
8205	NTETVPSQNNSGSSSPVFNFR	1xPhospho [S]; 1xTMT6plex [N-Term]	1xPhospho [S]	0.00391886	0.000393732	2	Q80VC9	Camsap3	0	2578.18	106.1	100	98.6	85.4	92.3	102.2	3	-0.1	112.864	6	101.567	93.3	0.918608	0.200001
5955	VIRPLDQPSSFDATPYIK	1xPhospho [S]; 1xTMT6plex [K18]; 1xTMT6plex [N-Term]	1xPhospho [S]	0.000139953	0	8	Q6ZQ38	Cand1	0	2585.38	96.1	101.5	100.6	94.3	97	99.1	4	0.57	162.385	32	99.4	96.8	0.973843	0.297485
4092	AEEDEILNRSPR	1xPhospho [S10]; 1xTMT6plex [N-Term]	1xPhospho [S10]	1.02705e-06	0	47	P35564	Canx	1	1737.84	97.4	95	96.2	92.8	103.6	95.1	2	2.01	46.8508	60	96.2	97.1667	1.01005	0.787669
4108	SDAEEDGVTGSQDEEDSKPK	1xPhospho [T/S]; 2xTMT6plex [K18; K20]; 1xTMT6plex [N-Term]	1xPhospho [T/S]	1.20889e-09	0	38	P35564	Canx	0	2890.34	96.7	102.9	86.2	98.2	94.7	95.7	3	2.7	56.9534	55	95.2667	96.2	1.0098	0.86056
4676	QKSDAEEDGVTGSQDEEDSKPK	1xPhospho [S/T]; 3xTMT6plex [K2; K20; K22]; 1xTMT6plex [N-Term]	1xPhospho [S/T]	9.01495e-09	0	22	P35564	Canx	1	3375.66	96.6	93.4	91.8	95.2	100.4	85.8	4	1	57.9968	33	93.9333	93.8	0.998581	0.977779
6377	QKSDAEEDGVTGSQDEEDSKPK	2xPhospho [S3; S/T]; 3xTMT6plex [K2; K20; K22]; 1xTMT6plex [N-Term]	2xPhospho [S3; S/T]	1.06542e-06	0	18	P35564	Canx	1	3455.63	100.1	107.1	86.6	97.3	92.5	93.8	4	1.89	69.7166	36	97.9333	94.5333	0.965283	0.611739
807	AQGQIRSPTK	1xPhospho [S7]; 1xTMT6plex [K10]; 1xTMT6plex [N-Term]	1xPhospho [S7]	0.0275608	0.00198394	1	Q9CYT6	Cap2	1	1623.9	106.3	90.7	107.1	108.5	132.8	105.3	3	-0.05	17.6968	6	101.367	115.533	1.13976	0.236907
3253	SALFAQLNQGEAITK	1xPhospho [S1]; 1xTMT6plex [K15]; 1xTMT6plex [N-Term]	1xPhospho [S1]	4.65848e-07	0	4	Q9CYT6	Cap2	0	2129.14	94	123.2	98.9	89.1	114.6	121.1	3	3.98	174.018	51	105.367	108.267	1.02752	0.838057
3732	THTPSPTSPK	1xPhospho [S8]; 1xTMT6plex [K10]; 1xTMT6plex [N-Term]	1xPhospho [S8]	0.0012438	0.000219575	2	Q9CYT6	Cap2	0	1590.83	100.7	97.2	112.7	92.4	125.1	98.4	3	1.01	19.3497	21	103.533	105.3	1.01706	0.881174
4034	YSPNTQVEILPQGRESPIFK	1xPhospho [S16]; 1xTMT6plex [K20]; 1xTMT6plex [N-Term]	1xPhospho [S16]	4.77379e-07	0	10	P24452	Capg	1	2841.5	88	96.4	93	92.1	102.3	86	4	1.39	153.463	32	92.4667	93.4667	1.01081	0.860672
6837	MRYSPNTQVEILPQGR	1xPhospho [S/Y]; 1xTMT6plex [N-Term]	1xPhospho [S/Y]	0.00128258	0.000219575	4	P24452	Capg	1	2198.1	101.3	101.2	98.7	95.6	92	100.2	3	3.27	107.49	26	100.4	95.9333	0.955511	0.1511
5222	SSRQPSDLPGIVAVR	1xPhospho [S]; 1xTMT6plex [N-Term]	1xPhospho [S]	0.0106684	0.00084706	3	O08688	Capn5	1	1891	97.1	108.5	96.5	101	90.7	106.6	3	0.25	84.7144	5	100.7	99.4333	0.987421	0.845054
5857	FTVTPSTTQVVGILK	1xPhospho [S/T]; 1xTMT6plex [K15]; 1xTMT6plex [N-Term]	1xPhospho [S/T]	0.00234174	0.000266822	2	P47754	Capza2	0	2129.2	98.4	95.1	115.1	102.1	95.6	103.5	3	1.31	202.259	29	102.867	100.4	0.976021	0.729564
536	ILSDLNLVMYPK	1xPhospho [S3]; 1xTMT6plex [K12]; 1xTMT6plex [N-Term]	1xPhospho [S3]	0.000370201	7.99737e-05	2	P70190	Capza3	0	1944.07	103.7	137.2	90.2	74.7	168	147	3	1.48	221.514	37	110.367	129.9	1.17699	0.56904
2736	LGYVIYSR	1xPhospho [S7]; 1xTMT6plex [N-Term]	1xPhospho [S7]	0.145388	0.00706183	3	P70190	Capza3	0	1279.66	112.9	140.1	38.9	85.5	85.2	133.2	2	1	109.401	12	97.3	101.3	1.04111	0.912495
2409	GVLADRESPEQPFMALNK	1xPhospho [S8]; 1xTMT6plex [K18]; 1xTMT6plex [N-Term]	1xPhospho [S8]	8.3432e-07	0	4	A2AIV8	Card9	1	2540.3	92.3	98.9	105.2	101.8	112.4	97.2	3	3.2	146.034	32	98.8	103.8	1.05061	0.440275
6149	QQQLDMLILSSDLEDSSPR	1xPhospho [S17]; 1xTMT6plex [N-Term]	1xPhospho [S17]	3.28052e-06	0	1	A2AIV8	Card9	0	2484.19	100.5	109.4	98.2	103.7	100.4	94.7	3	4.52	202.209	17	102.7	99.6	0.969815	0.511733
5407	DRSPSPLR	2xPhospho [S3; S5]; 1xTMT6plex [N-Term]	2xPhospho [S3; S5]	0.0560523	0.00397051	3	Q9CR86	Carhsp1	1	1316.6	101.8	96.6	122.9	99.5	120.8	95.9	3	-0.43	12.0415	11	107.1	105.4	0.984127	0.886521
7592	TFSATVR	1xPhospho [S3]; 1xTMT6plex [N-Term]	1xPhospho [S3]	0.0263727	0.00198394	13	Q9CR86	Carhsp1	0	1090.55	99.6	87.8	143.9	94.7	120.3	95.6	2	1.18	46.4907	27	110.433	103.533	0.937519	0.735197
8169	GNVVPSPLPTR	1xPhospho [S6]; 1xTMT6plex [N-Term]	1xPhospho [S6]	0.0004154	7.99737e-05	31	Q9CR86	Carhsp1	0	1445.77	97	92.2	140.8	96.4	113.2	93.9	2	1.21	77.9387	41	110	101.167	0.919697	0.622968
8465	DRSPSPLR	1xPhospho [S3]; 1xTMT6plex [N-Term]	1xPhospho [S3]	0.0147076	0.00124461	6	Q9CR86	Carhsp1	1	1236.63	94.5	91.7	126.1	88.4	105.8	89.6	3	-0.64	9.6543	21	104.1	94.6	0.908742	0.485478
1803	TASRPEDTPDSPSGPSSPK	1xPhospho [S]; 1xTMT6plex [K19]; 1xTMT6plex [N-Term]	1xPhospho [S]	4.6966e-07	0	4	Q6EDY6	Carmil1	0	2451.18	100.2	106.2	74.4	122.2	86.4	92.7	3	1.43	34.2744	23	93.6	100.433	1.07301	0.666796
1993	RSSGLISELPSEEGR	1xPhospho [S]; 1xTMT6plex [N-Term]	1xPhospho [S]	1.83205e-07	0	19	Q6EDY6	Carmil1	1	1925.95	99.8	96	94	114.9	93.3	100.5	3	1.33	87.3391	60	96.6	102.9	1.06522	0.392149
2342	SWGPAQEYQEQK	1xPhospho [S1]; 1xTMT6plex [K12]; 1xTMT6plex [N-Term]	1xPhospho [S1]	1.22253e-05	0	6	Q6EDY6	Carmil1	0	1988.95	101.2	101.5	92.7	110.7	100.3	100.2	2	3.02	103.785	47	98.4667	103.733	1.05349	0.308948
2469	SSGLISELPSEEGR	1xPhospho [S]; 1xTMT6plex [N-Term]	1xPhospho [S]	1.63435e-06	0	6	Q6EDY6	Carmil1	0	1769.85	98.7	102.3	88.8	108.8	94.1	101	2	1.92	117.993	40	96.6	101.3	1.04865	0.46735
3436	LEDLDTCMMTPK	1xCarbamidomethyl [C7]; 1xPhospho [T10]; 1xTMT6plex [K12]; 1xTMT6plex [N-Term]	1xPhospho [T10]	6.48786e-05	0	9	Q6EDY6	Carmil1	0	1991.93	97.5	108.9	82.5	104.3	91.7	99.6	2	1.05	150.004	50	96.3	98.5333	1.02319	0.805338
4073	CSDSGEEAEKEFIFV	1xCarbamidomethyl [C1]; 1xPhospho [S4]; 1xTMT6plex [K10]; 1xTMT6plex [N-Term]	1xPhospho [S4]	0.0113346	0.000964228	2	Q6EDY6	Carmil1	1	2285.04	104.1	93.3	102	97.1	112.3	93.1	3	0.08	187.733	10	99.8	100.833	1.01035	0.885207
4717	AILTVEDLTEVERLEDLDTCMMTPK	1xCarbamidomethyl [C20]; 1xPhospho [T23]; 1xTMT6plex [K25]; 1xTMT6plex [N-Term]	1xPhospho [T23]	1.39996e-08	0	3	Q6EDY6	Carmil1	1	3460.71	97.3	109	80.8	92.1	99.8	94.5	4	6.57	220.011	52	95.7	95.4667	0.997562	0.979391
5563	LEDLDTCMMTPK	1xCarbamidomethyl [C7]; 1xPhospho [T10]; 1xOxidation [M]; 1xTMT6plex [K12]; 1xTMT6plex [N-Term]	1xPhospho [T10]	0.000323349	0	11	Q6EDY6	Carmil1	0	2007.92	97.6	109.5	86.1	96.9	89.4	101.5	3	1.93	127.568	33	97.7333	95.9333	0.981583	0.824871
4753	GTVTGERQSGDGQESTEPVENK	1xPhospho [T/S]; 1xTMT6plex [K22]; 1xTMT6plex [N-Term]	1xPhospho [T/S]	1.55002e-06	0	5	Q8K3W3	Casc3	1	2843.35	103	96.3	83.3	95.3	86.9	99.5	3	6.52	44.4914	31	94.2	93.9	0.996815	0.96725
5460	FGSSPQRDPNWIGDR	1xPhospho [S]; 1xTMT6plex [N-Term]	1xPhospho [S]	0.000936068	0.000219575	9	Q8K3W3	Casc3	1	2040.95	103.3	105.4	89.6	95.8	95.6	101.9	2	2.75	93.308	21	99.4333	97.7667	0.983238	0.7717
5590	RLEQTPVRDPSPEPDAPLLGSPEK	1xPhospho [S11]; 1xTMT6plex [K24]; 1xTMT6plex [N-Term]	1xPhospho [S11]	0.000451839	7.99737e-05	2	Q8K3W3	Casc3	2	3166.65	98.7	103.1	98.5	98	89.3	107.3	4	6.77	107.19	19	100.1	98.2	0.981019	0.743135
8329	FFDENESPVDPQHGSK	2xPhospho [S7; S15]; 1xTMT6plex [K16]; 1xTMT6plex [N-Term]	2xPhospho [S7; S15]	8.03675e-05	0	4	Q6P2L7	Casc4	0	2451.07	110.2	109.7	85.9	102	79.9	97.6	3	1.45	124.874	32	101.933	93.1667	0.913996	0.450065
2838	AQPGSPQALGGPHGPATAK	1xPhospho [S5]; 1xTMT6plex [K19]; 1xTMT6plex [N-Term]	1xPhospho [S5]	0.000433253	7.99737e-05	1	Q6P9K8	Caskin1	0	2280.19	106.6	99.8	78.2	106.4	95.6	93.4	3	8.28	55.93	2	94.8667	98.4667	1.03795	0.722802
1420	ISQPAADDPLPSVPYGQLPR	1xPhospho [S2]; 1xTMT6plex [N-Term]	1xPhospho [S2]	1.00145e-05	0	3	Q8VHK1	Caskin2	0	2430.23	95.9	96.5	99.5	102.6	115.9	100.4	3	-8.1	175.429	22	97.3	106.3	1.0925	0.144294
2382	SRGSGHSQEQPVPQPSVGDPSAPQER	1xPhospho [S]; 1xTMT6plex [N-Term]	1xPhospho [S]	7.38322e-08	0	7	Q8VHK1	Caskin2	1	3023.42	96.2	85.9	112.5	95.5	121.1	93.2	3	1.09	34.271	38	98.2	103.267	1.0516	0.690456
4186	GSSGEGLPFAEEGNLTIK	1xPhospho [S]; 1xTMT6plex [K18]; 1xTMT6plex [N-Term]	1xPhospho [S]	1.43282e-05	0	8	Q8VHK1	Caskin2	0	2344.18	98.5	99.5	113.4	103.7	108.8	101.5	3	-0.87	172.965	29	103.8	104.667	1.00835	0.877405
6009	VGLSPDSPAGDRNSVGSEGSVGSIR	3xPhospho [S14; S17; S20]; 1xTMT6plex [N-Term]	3xPhospho [S14; S17; S20]	1.18336e-05	0	3	Q8VHK1	Caskin2	1	2869.24	95	101.7	118.3	87.2	107.9	111.3	3	2.15	123.356	42	105	102.133	0.972698	0.793226
6906	SPSQESIGAR	2xPhospho [S3; S6]; 1xTMT6plex [N-Term]	2xPhospho [S3; S6]	0.0240353	0.0019457	2	Q8VHK1	Caskin2	0	1420.61	96.3	96.5	110.8	86.1	104.5	99	2	0.27	32.4391	17	101.2	96.5333	0.953887	0.555603
7537	VGLSPDSPAGDRNSVGSEGSVGSIR	1xPhospho [S14]; 1xTMT6plex [N-Term]	1xPhospho [S14]	2.77584e-06	0	3	Q8VHK1	Caskin2	1	2709.3	100	92.7	123.5	86	116	94.9	3	-0.04	89.9022	34	105.4	98.9667	0.938963	0.643259
8335	SPSQESIGAR	1xPhospho [S3]; 1xTMT6plex [N-Term]	1xPhospho [S3]	0.0230169	0.00183998	2	Q8VHK1	Caskin2	0	1340.64	101.4	103.8	97.6	89.1	86	101.6	2	0.67	21.8084	9	100.933	92.2333	0.913804	0.163115
9287	VGLSPDSPAGDRNSVGSEGSVGSIR	2xPhospho [S14; S17]; 1xTMT6plex [N-Term]	2xPhospho [S14; S17]	0.000158405	0	3	Q8VHK1	Caskin2	1	2789.27	89.1	87.7	143.7	83	105.2	81	3	2.6	109.62	22	106.833	89.7333	0.839938	0.440786
2740	RFSDLGFEVK	1xPhospho [S3]; 1xTMT6plex [K10]; 1xTMT6plex [N-Term]	1xPhospho [S3]	0.000315901	0	2	O08738	Casp6	1	1735.92	90.7	92.1	102.1	99.8	98	98.8	3	3.97	138.821	49	94.9667	98.8667	1.04107	0.342796
5469	RMSLEGR	1xPhospho [S3]; 1xTMT6plex [N-Term]	1xPhospho [S3]	0.0358812	0.0023397	7	O89110	Casp8	1	1157.57	98.7	88.6	108.7	101.2	94.5	95.3	3	-0.25	17.0637	22	98.6667	97	0.983108	0.800587
5714	RMSLEGR	1xPhospho [S3]; 1xOxidation [M2]; 1xTMT6plex [N-Term]	1xPhospho [S3]	0.174633	0.00797859	3	O89110	Casp8	1	1173.56	96.6	99.8	100.2	96.1	92.2	102	3	-2.05	7.7743	7	98.8667	96.7667	0.978759	0.531261
5968	RMSLEGREELPPSVLDEMSLK	1xPhospho [S3]; 1xTMT6plex [K21]; 1xTMT6plex [N-Term]	1xPhospho [S3]	1.02204e-05	0	16	O89110	Casp8	2	2954.51	95.9	90.6	120.5	96.2	108.7	94	3	4.22	168.125	26	102.333	99.6333	0.973616	0.805907
6590	MSLEGREELPPSVLDEMSLK	1xPhospho [S2]; 1xTMT6plex [K20]; 1xTMT6plex [N-Term]	1xPhospho [S2]	3.1532e-05	0	2	O89110	Casp8	1	2798.41	90.7	103.3	110.5	94.4	99.4	98.8	3	4.8	194.84	30	101.5	97.5333	0.96092	0.544489
6703	RMSLEGREELPPSVLDEMSLK	1xPhospho [S]; 1xOxidation [M]; 1xTMT6plex [K21]; 1xTMT6plex [N-Term]	1xPhospho [S]	0.000242107	0	16	O89110	Casp8	2	2970.51	94.1	91.3	121	95.1	107.9	90.6	3	1.81	148.938	16	102.133	97.8667	0.958225	0.712792
7001	KNSLPEEPTYAFPTSR	1xPhospho [S3]; 1xTMT6plex [K1]; 1xTMT6plex [N-Term]	1xPhospho [S3]	2.25967e-05	0	2	Q08EC4	Cass4	1	2375.2	98.4	97.6	114.7	99.3	102.9	93.5	3	0.73	112.459	33	103.567	98.5667	0.951722	0.465731
230	EQKPFTPASPVQSTPSKPSDK	1xPhospho [S9]; 3xTMT6plex [K3; K17; K21]; 1xTMT6plex [N-Term]	1xPhospho [S9]	2.51724e-06	0	7	P51125	Cast	0	3252.77	80.4	75.6	112.7	137.3	139.8	103.6	3	5.39	83.3914	29	89.5667	126.9	1.41682	0.0863104
1218	HTSSTGSK	1xPhospho [S/T]; 1xTMT6plex [K8]; 1xTMT6plex [N-Term]	1xPhospho [S/T]	0.174633	0.00797859	3	P51125	Cast	0	1342.68	82	95.1	112.9	117.9	95.8	106.8	2	0.54	5.8456	3	96.6667	106.833	1.10517	0.407461
2387	GVVPEDAVETLAGSLGTR	1xPhospho [T/S]; 1xTMT6plex [N-Term]	1xPhospho [T/S]	2.40175e-05	0	3	P51125	Cast	0	2080.05	101.4	93.8	105.2	100.1	116.9	98.8	3	2.54	167.554	38	100.133	105.267	1.05126	0.487718
3032	NEGITQPLPDSPKPMGTDQAIDALSSDFTCSSPTGK	1xCarbamidomethyl [C30]; 1xPhospho [S/T]; 2xTMT6plex [K13; K36]; 1xTMT6plex [N-Term]	1xPhospho [S/T]	1.0829e-10	0	40	P51125	Cast	0	4530.2	93.7	88.2	132.4	109.9	118.8	95.9	4	1.8	204.111	62	104.767	108.2	1.03277	0.834735
6331	KSNDTSQTPPGETVPR	1xPhospho [T8]; 1xTMT6plex [K1]; 1xTMT6plex [N-Term]	1xPhospho [T8]	0.000109146	0	1	P51125	Cast	1	2252.13	99.2	101.7	104.9	93.1	103.2	99.2	3	-1.54	32.3889	17	101.933	98.5	0.966318	0.365673
7607	NEGITQPLPDSPKPMGTDQAIDALSSDFTCSSPTGK	1xCarbamidomethyl [C30]; 1xPhospho [S/T]; 1xOxidation [M15]; 2xTMT6plex [K13; K36]; 1xTMT6plex [N-Term]	1xPhospho [S/T]	4.34625e-12	0	15	P51125	Cast	0	4546.2	94.4	94.8	132.3	93.7	111.3	96.3	4	0.27	190.355	73	107.167	100.433	0.93717	0.649111
8640	VTASSAATSKSPSMSTTETK	1xPhospho [S]; 2xTMT6plex [K10; K20]; 1xTMT6plex [N-Term]	1xPhospho [S]	2.6546e-07	0	4	P51125	Cast	1	2739.41	98	87.1	134.1	97.2	108.3	81.9	4	4.38	67.1098	45	106.4	95.8	0.900376	0.547053
8701	SLSESELIGELSADFDR	1xPhospho [S]; 1xTMT6plex [N-Term]	1xPhospho [S]	2.00387e-08	0	5	P51125	Cast	0	2177.02	99.3	92	133	93.2	104.9	92.9	2	0.81	219.876	89	108.1	97	0.897317	0.448707
8906	ALSRSNEQMVSEKPSESK	1xPhospho [S5]; 2xTMT6plex [K13; K18]; 1xTMT6plex [N-Term]	1xPhospho [S5]	3.25732e-05	0	2	P51125	Cast	1	2774.44	90.1	88.9	139.8	96.6	103.6	81.7	3	-1.81	68.1312	11	106.267	93.9667	0.884253	0.531288
7111	ASQRPDVLTTGGGNPIGDK	1xPhospho [S2]; 1xTMT6plex [K19]; 1xTMT6plex [N-Term]	1xPhospho [S2]	7.4393e-06	0	2	P24270	Cat	0	2421.25	98.9	98.3	100.2	95.2	83.6	103.5	3	4.77	92.7499	27	99.1333	94.1	0.949227	0.434318
8688	NAIHTYTQAGSHMAAK	1xPhospho [S11]; 1xTMT6plex [K16]; 1xTMT6plex [N-Term]	1xPhospho [S11]	1.38853e-06	0	5	P24270	Cat	0	2239.11	98.2	88.7	133.2	90.9	106.1	90.5	3	1.02	46.9636	31	106.7	95.8333	0.898157	0.494496
2910	SSHQPSPFR	1xPhospho [S6]; 1xTMT6plex [N-Term]	1xPhospho [S6]	0.0309777	0.00213472	2	B9EKE5	Catip	0	1351.64	107.9	119.1	66.7	108.7	80	115.7	2	2.12	10.2074	16	97.9	101.467	1.03643	0.862488
4183	EEDVIESPPTFDK	1xPhospho [S/T]; 1xTMT6plex [K13]; 1xTMT6plex [N-Term]	1xPhospho [S/T]	0.00014221	0	20	B9EKE5	Catip	0	2043.99	105.8	108.7	95.7	86.6	109.6	116.6	3	2.5	135.403	36	103.4	104.267	1.00838	0.934322
759	LLDDSLTDLNK	1xPhospho [S/T]; 1xTMT6plex [K11]; 1xTMT6plex [N-Term]	1xPhospho [S/T]	1.31011e-05	0	24	Q91ZR5	Catsper1	0	1784.94	104.8	130.3	78.9	78.6	134.8	146	2	1.59	164.892	52	104.667	119.8	1.14459	0.586107
1547	SPSASQLSHK	1xPhospho [S1]; 1xTMT6plex [K10]; 1xTMT6plex [N-Term]	1xPhospho [S1]	0.00484838	0.000520569	1	Q91ZR5	Catsper1	0	1579.82	101.6	132.4	78.9	88.5	118.7	132.4	2	-4.04	27.5843	17	104.3	113.2	1.08533	0.682439
1826	VKSGSLFATASEALQAR	1xPhospho [S3]; 1xTMT6plex [K2]; 1xTMT6plex [N-Term]	1xPhospho [S3]	1.20892e-08	0	7	Q80W99	Catsper3	1	2274.23	104.4	131.9	75.5	85.5	121.8	127	3	1.45	161.456	73	103.933	111.433	1.07216	0.737478
2369	SGSLFATASEALQAR	1xPhospho [S]; 1xTMT6plex [N-Term]	1xPhospho [S]	2.65417e-06	0	5	Q80W99	Catsper3	0	1817.9	100.3	100.6	94.3	101.3	101.5	107.8	3	2.83	176.047	49	98.4	103.533	1.05217	0.157951
2602	ESSSSLSGLS	1xPhospho [S10]; 1xTMT6plex [N-Term]	1xPhospho [S10]	0.000200293	0	2	Q80W99	Catsper3	0	1262.57	100.5	89.6	104.8	92.6	106.9	108.5	2	0.97	61.7229	22	98.3	102.667	1.04442	0.554789
3963	SATFLSEPPEGANK	1xPhospho [S/T]; 1xTMT6plex [K14]; 1xTMT6plex [N-Term]	1xPhospho [S/T]	0.000240208	0	9	Q8BVN3	Catsper4	0	1986	103.3	114.9	87.3	100.4	101.5	107.4	3	-1.59	112.599	27	101.833	103.1	1.01244	0.885972
5513	GNPGLTSSTTVSS	1xPhospho [S/T]; 1xTMT6plex [N-Term]	1xPhospho [S/T]	1.08293e-06	0	10	A2RTF1	Catsperb	0	1516.71	106.4	99.8	99.9	85	108.5	107.2	2	1.32	52.0926	77	102.033	100.233	0.982359	0.831612
586	AGSKEDNVQAK	1xPhospho [S3]; 2xTMT6plex [K4; K11]; 1xTMT6plex [N-Term]	1xPhospho [S3]	0.00909138	0.000730064	2	C6KI89	Catsperg2	1	1914.03	107.8	117.7	74.7	98.1	126.4	126.9	3	0.35	31.1983	13	100.067	117.133	1.17055	0.349231
8145	IDFEDVIAEPEGTHSFDGIWK	1xPhospho [S15]; 1xTMT6plex [K21]; 1xTMT6plex [N-Term]	1xPhospho [S15]	2.86829e-08	0	2	P49817	Cav1	0	2943.42	96	92	127.1	100.1	100.1	89.9	3	2.14	218.199	39	105.033	96.7	0.92066	0.512342
9145	YVDSEGHLYTVPIR	1xPhospho [S4]; 1xTMT6plex [N-Term]	1xPhospho [S4]	2.28273e-06	0	8	P49817	Cav1	0	1957.96	94.9	79.9	152.5	89.9	110.2	81.9	2	1.18	113.7	53	109.1	94	0.861595	0.55831
4954	SFSSVSMQLSHD	1xPhospho [S3]; 1xOxidation [M7]; 1xTMT6plex [N-Term]	1xPhospho [S3]	0.0423701	0.00286712	4	Q9WVC3	Cav2	0	1649.71	99	99.5	102.9	95	105.8	98.4	2	-2.32	115.829	23	100.467	99.7333	0.992701	0.840497
8814	ADVQLFMADDAYSHHSGVDYADPEK	2xPhospho [S/Y]; 1xTMT6plex [K25]; 1xTMT6plex [N-Term]	2xPhospho [S/Y]	1.32232e-08	0	26	Q9WVC3	Cav2	0	3399.47	92.7	91.2	141	94.7	104.9	89.9	3	-2.01	167.993	77	108.3	96.5	0.891043	0.524499
8832	YVDSSHDRDPHQLNSHLK	1xPhospho [S]; 1xTMT6plex [K18]; 1xTMT6plex [N-Term]	1xPhospho [S]	0.00259001	0.000266822	2	Q9WVC3	Cav2	1	2686.31	107.3	102.7	118.4	79.2	114.1	98.9	4	-1.38	37.4639	6	109.467	97.4	0.889769	0.339101
9207	ADVQLFMADDAYSHHSGVDYADPEK	2xPhospho [S/Y]; 1xOxidation [M7]; 1xTMT6plex [K25]; 1xTMT6plex [N-Term]	2xPhospho [S/Y]	6.29824e-08	0	26	Q9WVC3	Cav2	0	3415.46	93.8	89.9	153	93.5	109.9	83.9	3	-0.05	150.741	57	112.233	95.7667	0.853282	0.491703
9249	ADVQLFMADDAYSHHSGVDYADPEK	1xPhospho [S/Y]; 1xOxidation [M7]; 1xTMT6plex [K25]; 1xTMT6plex [N-Term]	1xPhospho [S/Y]	8.79719e-09	0	19	Q9WVC3	Cav2	0	3335.5	95.3	81.7	154.1	86.5	107.8	85.9	3	4.17	133.994	53	110.367	93.4	0.84627	0.507776
9255	ADVQLFMADDAYSHHSGVDYADPEK	1xPhospho [S/Y]; 1xTMT6plex [K25]; 1xTMT6plex [N-Term]	1xPhospho [S/Y]	1.11419e-12	0	67	Q9WVC3	Cav2	0	3319.5	91.9	81.3	161.9	90.6	107.8	84.7	4	1.46	151.214	79	111.7	94.3667	0.844822	0.544672
595	SLKESEALPEK	1xPhospho [S1]; 2xTMT6plex [K3; K11]; 1xTMT6plex [N-Term]	1xPhospho [S1]	0.0004316	7.99737e-05	7	O54724	Cavin1	1	1998.11	81.3	68.3	135.6	109.7	130.1	93.6	3	1.02	84.7431	24	95.0667	111.133	1.169	0.526023
4834	SFTPDHVVYAR	1xPhospho [S/T]; 1xTMT6plex [N-Term]	1xPhospho [S/T]	0.000248866	0	12	O54724	Cavin1	0	1600.77	98.5	103.3	94.9	98.3	95.5	101.5	3	-0.21	75.4068	35	98.9	98.4333	0.995281	0.883432
6907	LPAKLSVSK	1xPhospho [S6]; 2xTMT6plex [K4; K9]; 1xTMT6plex [N-Term]	1xPhospho [S6]	0.00493814	0.000572879	5	O54724	Cavin1	1	1710.05	88.9	82.3	123.5	93.8	99.9	87.4	2	2.3	101.269	21	98.2333	93.7	0.953851	0.749937
8962	ATEEPSGTGSDELIK	3xPhospho [T/S]; 1xTMT6plex [K15]; 1xTMT6plex [N-Term]	3xPhospho [T/S]	9.7521e-05	0	22	O54724	Cavin1	0	2231.95	95.3	91.3	145.5	94.1	103	95.2	3	0.41	127.892	49	110.7	97.4333	0.880157	0.49434
9167	GSSPDVHTLLEITEESDAVLVDKSDSD	1xPhospho [S/T]; 1xTMT6plex [K23]; 1xTMT6plex [N-Term]	1xPhospho [S/T]	1.80232e-10	0	31	O54724	Cavin1	1	3396.63	97.4	96.6	129.5	88.8	96.3	92.8	3	-1.76	219.868	63	107.833	92.6333	0.859042	0.240971
9171	GSSPDVHTLLEITEESDAVLVDK	1xPhospho [S/T]; 1xTMT6plex [K23]; 1xTMT6plex [N-Term]	1xPhospho [S/T]	7.05873e-13	0	200	O54724	Cavin1	0	2992.52	100.1	98.4	128.2	92.1	94.1	94.3	3	2.21	219.352	105	108.9	93.5	0.858586	0.187128
9304	ATEEPSGTGSDELIKSDQVNGVLVLSLLDK	1xPhospho [S/T]; 2xTMT6plex [K15; K30]; 1xTMT6plex [N-Term]	1xPhospho [S/T]	2.73127e-10	0	64	O54724	Cavin1	1	3882.06	92.9	83.6	148.9	84.9	105.8	81.4	5	3.07	219.196	50	108.467	90.7	0.836202	0.460254
9336	GEATDLLRGSSPDVHTLLEITEESDAVLVDK	2xPhospho [S/T]; 1xTMT6plex [K31]; 1xTMT6plex [N-Term]	2xPhospho [S/T]	0.000232756	0	4	O54724	Cavin1	1	3927.93	103.4	90.2	168.6	77.4	117.5	103	4	-0.32	221.147	51	120.733	99.3	0.822474	0.470522
9361	ATEEPSGTGSDELIK	1xPhospho [S/T]; 1xTMT6plex [K15]; 1xTMT6plex [N-Term]	1xPhospho [S/T]	5.15802e-09	0	87	O54724	Cavin1	0	2072.02	90.7	74.9	171.7	86	107.6	80.4	3	0.67	93.8709	78	112.433	91.3333	0.812333	0.534804
9387	GEATDLLRGSSPDVHTLLEITEESDAVLVDKSDSD	1xPhospho [T/S]; 1xTMT6plex [K31]; 1xTMT6plex [N-Term]	1xPhospho [T/S]	3.1277e-05	0	4	O54724	Cavin1	2	4252.08	88.5	110.5	130.8	81	95.7	87.1	4	7.8	220.126	5	109.933	87.9333	0.799879	0.164252
9403	ATEEPSGTGSDELIKSDQVNGVLVLSLLDK	2xPhospho [S/T]; 2xTMT6plex [K15; K30]; 1xTMT6plex [N-Term]	2xPhospho [S/T]	0.000706354	7.99737e-05	7	O54724	Cavin1	1	3962.03	111.1	81.1	142.7	88.6	105.1	69.4	4	0.26	222.327	32	111.633	87.7	0.785608	0.309084
9409	GEATDLLRGSSPDVHTLLEITEESDAVLVDK	1xPhospho [S/T]; 1xTMT6plex [K31]; 1xTMT6plex [N-Term]	1xPhospho [S/T]	2.33941e-10	0	53	O54724	Cavin1	1	3847.96	100.3	94.2	148.6	88.2	93.4	85.5	4	-0.89	219.607	72	114.367	89.0333	0.77849	0.218305
9414	ATEEPSGTGSDELIK	2xPhospho [S/T]; 1xTMT6plex [K15]; 1xTMT6plex [N-Term]	2xPhospho [S/T]	3.28052e-06	0	81	O54724	Cavin1	0	2151.99	90.8	68.1	189.5	86.5	109.3	74.2	3	1.51	109.879	77	116.133	90	0.774971	0.536088
861	YESGYMLNSEEMEEPSEK	1xPhospho [S3]; 1xOxidation [M12]; 1xTMT6plex [K18]; 1xTMT6plex [N-Term]	1xPhospho [S3]	0.00256819	0.000266822	1	Q63918	Cavin2	0	2706.16	96.1	86.4	104.2	81.2	145.9	98.3	3	2.97	120.373	12	95.5667	108.467	1.13498	0.554603
5567	YESGYMLNSEEMEEPSEK	1xPhospho [S3]; 1xTMT6plex [K18]; 1xTMT6plex [N-Term]	1xPhospho [S3]	4.73106e-05	0	5	Q63918	Cavin2	0	2690.17	93.8	76.3	130.8	106.2	115.5	73.6	3	5.47	141.436	37	100.3	98.4333	0.981389	0.931761
6433	DNSQVNAVTVHTLLDK	1xPhospho [S3]; 1xTMT6plex [K16]; 1xTMT6plex [N-Term]	1xPhospho [S3]	3.37855e-05	0	1	Q63918	Cavin2	0	2292.2	96.6	90.9	122.2	85.2	120.7	92.7	3	1.44	139.236	26	103.233	99.5333	0.964159	0.810772
7240	FQHPNTDMLQEKPSSPSPMPSSTPSPSLNLGSTEEAIR	1xPhospho [T/S]; 1xTMT6plex [K12]; 1xTMT6plex [N-Term]	1xPhospho [T/S]	5.22097e-13	0	70	Q63918	Cavin2	0	4633.24	91.1	83.1	150.6	96.1	120.1	91.2	4	0.51	161.437	61	108.267	102.467	0.946429	0.814034
7296	FQHPNTDMLQEKPSSPSPMPSSTPSPSLNLGSTEEAIR	1xPhospho [S/T]; 1xOxidation [M]; 1xTMT6plex [K12]; 1xTMT6plex [N-Term]	1xPhospho [S/T]	5.57289e-12	0	88	Q63918	Cavin2	0	4649.23	95.6	95.3	123.8	94.8	106.5	96.1	5	2.42	151.397	47	104.9	99.1333	0.945027	0.600304
7557	RGNNSAVGSNADLTIEEDEEEEPVALQQAQQVR	2xPhospho [S/T]; 1xTMT6plex [N-Term]	2xPhospho [S/T]	1.53744e-06	0	10	Q63918	Cavin2	1	3985.8	108	97.5	106.5	102.2	91.2	99.4	4	2.18	155.403	78	104	97.6	0.938462	0.240928
7752	SLEETLHNVDLSSDDELPR	1xPhospho [S13]; 1xTMT6plex [N-Term]	1xPhospho [S13]	2.28304e-07	0	2	Q63918	Cavin2	0	2478.16	93.2	85.1	133.5	99.8	99.8	91.3	3	0.13	153.315	33	103.933	96.9667	0.93297	0.671163
7989	EPVPSAAEGKEELADENK	1xPhospho [S5]; 2xTMT6plex [K10; K18]; 1xTMT6plex [N-Term]	1xPhospho [S5]	0.00290648	0.000266822	2	Q63918	Cavin2	1	2680.37	104.4	97.6	109.7	93.2	101.1	94.3	3	1.48	107.895	2	103.9	96.2	0.92589	0.146801
8084	GNNSAVGSNADLTIEEDEEEEPVALQQAQQVR	1xPhospho [S/T]; 1xTMT6plex [N-Term]	1xPhospho [S/T]	8.94156e-10	0	8	Q63918	Cavin2	0	3749.73	102.4	95.7	121.7	92.9	105.4	96.7	3	4.18	161.482	90	106.6	98.3333	0.922452	0.392227
8376	SLEETLHNVDLSSDDELPRDEEALEDSAEEK	1xPhospho [S]; 1xTMT6plex [K31]; 1xTMT6plex [N-Term]	1xPhospho [S]	3.58897e-08	0	6	Q63918	Cavin2	1	4052.87	92	87.8	133.6	96	99.6	90.4	4	2.64	186.173	26	104.467	95.3333	0.912572	0.572045
9079	VSPLSFGR	2xPhospho [S2; S5]; 1xTMT6plex [N-Term]	2xPhospho [S2; S5]	0.0550682	0.00391837	6	Q63918	Cavin2	0	1251.57	105.6	82.1	148.6	86.2	113.7	92.4	2	1.41	136.096	20	112.1	97.4333	0.869164	0.526672
9114	RGNNSAVGSNADLTIEEDEEEEPVALQQAQQVR	1xPhospho [T/S]; 1xTMT6plex [N-Term]	1xPhospho [T/S]	1.73018e-14	0	68	Q63918	Cavin2	1	3905.84	98.1	94.1	136.7	93.7	101.3	89.8	3	2.91	137.677	115	109.633	94.9333	0.865917	0.352842
9116	VSPLSFGR	1xPhospho [S]; 1xTMT6plex [N-Term]	1xPhospho [S]	0.00519468	0.000572879	22	Q63918	Cavin2	0	1171.61	94.8	85.4	142	93.2	101.4	84.3	2	1.53	104.212	32	107.4	92.9667	0.865611	0.472011
9323	EEGSFTEGLSEASLPSGLMEGSAEDAEK	1xPhospho [S/T]; 1xTMT6plex [K28]; 1xTMT6plex [N-Term]	1xPhospho [S/T]	1.68854e-10	0	9	Q63918	Cavin2	0	3395.55	101.5	98.8	138.8	92.9	94.5	94.4	3	3.83	202.71	79	113.033	93.9333	0.831023	0.213317
9374	LEDQMQEDREEGSFTEGLSEASLPSGLMEGSAEDAEK	1xPhospho [S/T]; 2xOxidation [M5; M28]; 1xTMT6plex [K37]; 1xTMT6plex [N-Term]	1xPhospho [S/T]	1.02204e-05	0	17	Q63918	Cavin2	1	4572.02	95.3	91.7	153.2	83.2	104.2	86.7	4	5.23	193.917	22	113.4	91.3667	0.805703	0.352457
9404	SSPFKVSPLSFGR	1xPhospho [S7]; 1xTMT6plex [K5]; 1xTMT6plex [N-Term]	1xPhospho [S7]	1.61228e-05	0	11	Q63918	Cavin2	1	1947.05	83.1	63.3	191.6	78.6	119.4	67.1	2	0.97	141.47	43	112.667	88.3667	0.78432	0.601528
9441	LEDQMQEDREEGSFTEGLSEASLPSGLMEGSAEDAEK	1xPhospho [S/T]; 1xTMT6plex [K37]; 1xTMT6plex [N-Term]	1xPhospho [S/T]	1.58188e-12	0	62	Q63918	Cavin2	1	4540.03	98.1	88.1	171.2	85.7	98.1	75.6	4	0.33	203.118	62	119.133	86.4667	0.725797	0.292765
9443	LEDQMQEDREEGSFTEGLSEASLPSGLMEGSAEDAEK	1xPhospho [S/T]; 1xOxidation [M]; 1xTMT6plex [K37]; 1xTMT6plex [N-Term]	1xPhospho [S/T]	6.07114e-10	0	43	Q63918	Cavin2	1	4556.03	97.3	87.1	172.2	81.3	100.5	75.5	3	3.44	192.467	70	118.867	85.7667	0.721537	0.300704
9444	SSPFKVSPLSFGR	2xPhospho [S7; S]; 1xTMT6plex [K5]; 1xTMT6plex [N-Term]	2xPhospho [S7; S]	0.00025083	0	7	Q63918	Cavin2	1	2027.02	98.3	81.1	170.5	77.8	94.3	69.6	2	1.95	159.698	21	116.633	80.5667	0.690769	0.272
5690	GESALEPGPVPETPAGGPVHAVTVVTLLEK	1xAcetyl [N-Term]; 1xPhospho [T/S]; 1xTMT6plex [K30]; 1xTMT6plex [N-Term]	1xPhospho [T/S]	3.89425e-05	0	5	Q91VJ2	Cavin3	0	3531.88	97.4	100.2	113.5	103.2	90.3	111.1	4	-64881.9	218.947	43	103.7	101.533	0.979106	0.795875
7929	VPELLGPEDQLVLGPDQPEDEVGESSEEEPVESR	1xPhospho [S]; 1xTMT6plex [N-Term]	1xPhospho [S]	8.58428e-11	0	8	Q91VJ2	Cavin3	0	4012.86	98	107.9	110.9	93.1	106.7	94.1	4	-2.33	217.074	79	105.6	97.9667	0.927715	0.262649
8480	GESALEPGPVPETPAGGPVHAVTVVTLLEK	1xPhospho [S3]; 1xTMT6plex [K30]; 1xTMT6plex [N-Term]	1xPhospho [S3]	3.33511e-08	0	2	Q91VJ2	Cavin3	0	3489.86	97.2	99.8	127.6	95.1	99.4	100.2	3	1.7	208.089	52	108.2	98.2333	0.907887	0.369152
9183	VPELLGPEDQLVLGPDQPEDEVGESSEEEPVESR	2xPhospho [S25; S26]; 1xTMT6plex [N-Term]	2xPhospho [S25; S26]	0.000233675	0	3	Q91VJ2	Cavin3	0	4092.83	113.5	107.1	86.1	86.1	93.4	83.3	4	-2.23	221.607	38	102.233	87.6	0.856863	0.171904
5556	HASLDGASPYFK	1xPhospho [S3]; 1xTMT6plex [K12]; 1xTMT6plex [N-Term]	1xPhospho [S3]	0.00761958	0.000676706	5	Q66L44	Cbarp	0	1830.92	97.6	105.3	86.7	99.8	90.1	94.4	3	1.49	90.9635	14	96.5333	94.7667	0.981699	0.785885
8870	GAGDEVSELPAPARSPPRSPR	2xPhospho [S15; S19]; 1xTMT6plex [N-Term]	2xPhospho [S15; S19]	0.000192506	0	3	Q66L44	Cbarp	2	2535.2	113.7	104.5	102.3	89.6	90.3	104.4	4	0.45	72.9843	11	106.833	94.7667	0.887051	0.112576
4615	VERPSSPFSMAPQASLPPVPPR	1xPhospho [S]; 1xTMT6plex [N-Term]	1xPhospho [S]	2.52787e-08	0	36	P22682	Cbl	0	2656.35	103	100.4	98.5	101.8	98.9	101.1	3	6.7	147.27	54	100.633	100.6	0.999669	0.984076
3130	KFSGDVVLAAR	1xPhospho [S3]; 1xTMT6plex [K1]; 1xTMT6plex [N-Term]	1xPhospho [S3]	0.00695266	0.000676706	7	P48758	Cbr1	1	1700.95	103.2	103.3	86	97	94.3	110.1	3	0.81	94.1462	17	97.5	100.467	1.03043	0.714099
3297	SETITEEELVGLMNK	1xPhospho [S/T]; 1xTMT6plex [K15]; 1xTMT6plex [N-Term]	1xPhospho [S/T]	0.00208614	0.000266822	3	P48758	Cbr1	0	2231.13	96	93.3	95.3	98.9	97.2	96	3	-8.06	212.685	9	94.8667	97.3667	1.02635	0.0988674
5569	KADSDSEDKGEESKPK	1xPhospho [S4]; 4xTMT6plex [K1; K9; K14; K16]; 1xTMT6plex [N-Term]	1xPhospho [S4]	5.95951e-05	0	2	P83917	Cbx1	2	2975.59	95.8	95	93.8	110.1	83.6	85.6	3	-1.52	34.4586	8	94.8667	93.1	0.981377	0.846205
24	RKSLSDSESDDSK	1xPhospho [S]; 2xTMT6plex [K2; K13]; 1xTMT6plex [N-Term]	1xPhospho [S]	0.000215936	0	6	P23198	Cbx3	2	2221.13	82.6	72.6	96.3	145	146.1	113.5	3	1.21	23.259	32	83.8333	134.867	1.60875	0.0159075
136	RKSLSDSESDDSK	2xPhospho [S3; S5]; 2xTMT6plex [K2; K13]; 1xTMT6plex [N-Term]	2xPhospho [S3; S5]	0.00115674	0.000219575	5	P23198	Cbx3	2	2301.1	94.4	93.4	99.8	106.5	123	127.2	4	-0.07	38.73	37	95.8667	118.9	1.24026	0.0254004
992	RKSLSDSESDDSK	3xPhospho [S3; S5; S]; 2xTMT6plex [K2; K13]; 1xTMT6plex [N-Term]	3xPhospho [S3; S5; S]	0.00217353	0.000266822	5	P23198	Cbx3	2	2381.06	97.9	101.5	102.2	118.7	97.5	122.3	3	1.23	47.3546	25	100.533	112.833	1.12235	0.192237
2036	LTWHSCPEDEAQ	1xCarbamidomethyl [C6]; 1xPhospho [S5]; 1xTMT6plex [N-Term]	1xPhospho [S5]	0.00173973	0.000266822	4	P23198	Cbx3	0	1781.74	96.8	107.9	87.7	92.5	98.8	119.7	2	1.21	88.2202	40	97.4667	103.667	1.06361	0.57192
3128	SLSDSESDDSKSK	3xPhospho [S3; S5; S7]; 2xTMT6plex [K11; K13]; 1xTMT6plex [N-Term]	3xPhospho [S3; S5; S7]	0.114325	0.00603452	1	P23198	Cbx3	1	2312	100.8	93.3	84.7	93.9	90.5	102.9	3	3.43	69.5373	2	92.9333	95.7667	1.03049	0.658414
4013	KSLSDSESDDSK	2xPhospho [S4; S]; 2xTMT6plex [K1; K12]; 1xTMT6plex [N-Term]	2xPhospho [S4; S]	0.000842666	0.000219575	4	P23198	Cbx3	1	2145	102.9	106.2	73.8	105.5	75.3	105.3	3	0.94	59.4473	29	94.3	95.3667	1.01131	0.944412
4812	SLSDSESDDSK	1xPhospho [S]; 1xTMT6plex [K11]; 1xTMT6plex [N-Term]	1xPhospho [S]	0.000135002	0	13	P23198	Cbx3	0	1707.77	101.3	100	78.1	96.4	81.9	99.9	2	3	45.1071	43	93.1333	92.7333	0.995705	0.967849
5312	SLSDSESDDSK	2xPhospho [S]; 1xTMT6plex [K11]; 1xTMT6plex [N-Term]	2xPhospho [S]	0.000296824	0	12	P23198	Cbx3	0	1787.74	102.1	101.6	87.3	91.7	86.9	108.2	2	2.79	54.6708	38	97	95.6	0.985567	0.870726
6351	KSLSDSESDDSK	1xPhospho [S]; 2xTMT6plex [K1; K12]; 1xTMT6plex [N-Term]	1xPhospho [S]	3.84713e-05	0	13	P23198	Cbx3	1	2065.03	98.4	99.9	86.3	99.7	85.4	89.8	3	0.87	43.4297	49	94.8667	91.6333	0.965917	0.620499
54	KSSFSNSADDIK	1xPhospho [S]; 2xTMT6plex [K1; K12]; 1xTMT6plex [N-Term]	1xPhospho [S]	2.48113e-05	0	17	Q61686	Cbx5	1	2066.08	93.1	87.7	85.2	138.6	124.5	114.6	3	1.63	70.7795	45	88.6667	125.9	1.41992	0.00712861
160	SSFSNSADDIK	1xPhospho [S]; 1xTMT6plex [K11]; 1xTMT6plex [N-Term]	1xPhospho [S]	0.00021004	0	8	Q61686	Cbx5	0	1708.82	100.8	98.9	86.3	117.9	114.4	113.5	2	-1.15	79.882	35	95.3333	115.267	1.20909	0.0136726
5950	VAAGVAGATGGGGGTGPSK	1xPhospho [T15]; 1xTMT6plex [K19]; 1xTMT6plex [N-Term]	1xPhospho [T15]	0.148269	0.00715687	1	Q9DBY5	Cbx6	0	2010.04	99.9	108.9	94	103.6	98.7	92.6	3	2.25	132.652	0	100.933	98.3	0.97391	0.649847
2638	VDDKPSSPGDSSK	1xPhospho [S7]; 2xTMT6plex [K4; K13]; 1xTMT6plex [N-Term]	1xPhospho [S7]	0.000775912	0.000157952	1	Q9QXV1	Cbx8	0	2086.07	91.5	96.4	98.9	102	101.7	95.6	3	0.73	41.4406	6	95.6	99.7667	1.04358	0.23873
6733	LANHDEGSDDEEEETPK	1xPhospho [S8]; 1xTMT6plex [K17]; 1xTMT6plex [N-Term]	1xPhospho [S8]	6.58691e-07	0	1	Q8K1A6	Cc2d1a	0	2453.08	108.9	116.2	86.1	101.4	92.3	104.3	3	3.4	48.0559	48	103.733	99.3333	0.957584	0.675453
2471	KGSEQDSVAATLATAQK	1xPhospho [S]; 2xTMT6plex [K1; K17]; 1xTMT6plex [N-Term]	1xPhospho [S]	4.79319e-09	0	5	Q8BRN9	Cc2d1b	1	2472.33	89.4	82.2	119.2	108.6	109.4	86.9	3	1.33	100.849	47	96.9333	101.633	1.04849	0.745506
5565	VMLMASPSMEDLYHK	1xPhospho [S8]; 1xTMT6plex [K15]; 1xTMT6plex [N-Term]	1xPhospho [S8]	4.18923e-05	0	2	Q8CH18	Ccar1	0	2290.11	101.8	101.6	97.8	100.6	96.3	98.7	3	1.43	171.202	31	100.4	98.5333	0.981408	0.358367
1893	SVASNQSEMEYSSLQDMPK	1xPhospho [S4]; 1xOxidation [M17]; 1xTMT6plex [K19]; 1xTMT6plex [N-Term]	1xPhospho [S4]	1.84686e-06	0	3	Q8VDP4	Ccar2	0	2685.22	101	110.3	80.6	101.8	99.2	111.1	3	1.31	112.234	42	97.3	104.033	1.0692	0.516991
3888	SVASNQSEMEYSSLQDMPK	1xPhospho [S]; 1xTMT6plex [K19]; 1xTMT6plex [N-Term]	1xPhospho [S]	3.1246e-07	0	15	Q8VDP4	Ccar2	0	2669.22	95.8	102.3	90.1	101.2	96.9	94.1	3	-2.14	143.207	53	96.0667	97.4	1.01388	0.760468
4047	HDLSPYR	1xPhospho [S4]; 1xTMT6plex [N-Term]	1xPhospho [S4]	0.00254659	0.000266822	5	Q8VDP4	Ccar2	0	1196.57	95.3	99.6	96.5	106.4	93.6	94.5	3	0.41	18.2496	38	97.1333	98.1667	1.01064	0.822677
4197	DEVQNEGTAAESDSPLKEDGLLPK	1xPhospho [S]; 2xTMT6plex [K17; K24]; 1xTMT6plex [N-Term]	1xPhospho [S]	7.08806e-10	0	12	Q8VDP4	Ccar2	1	3309.67	91.7	118.4	86.6	98.1	91.1	109.9	3	1.29	137.612	55	98.9	99.7	1.00809	0.946882
4380	SVASNQSEMEYSSLQDMPK	2xPhospho [S4; Y11]; 1xOxidation [M17]; 1xTMT6plex [K19]; 1xTMT6plex [N-Term]	2xPhospho [S4; Y11]	0.0342868	0.00217993	1	Q8VDP4	Ccar2	0	2765.19	106.4	109.1	92.4	107.4	92.7	109.1	3	7.58	129.627	10	102.633	103.067	1.00422	0.955762
5184	VSKDEVQNEGTAAESDSPLKEDGLLPK	1xPhospho [S]; 3xTMT6plex [K3; K20; K27]; 1xTMT6plex [N-Term]	1xPhospho [S]	3.72288e-10	0	27	Q8VDP4	Ccar2	2	3853.03	96.8	115.3	73.2	99.8	78.6	103.6	5	0.41	136.524	63	95.1	94	0.988433	0.942991
7105	RPSSGGEEEEK	1xPhospho [S]; 1xTMT6plex [K11]; 1xTMT6plex [N-Term]	1xPhospho [S]	0.00105208	0.000219575	4	Q8VDP4	Ccar2	0	1742.84	104	102.3	86.2	98.7	76.3	102.7	3	2.13	11.9002	22	97.5	92.5667	0.949402	0.647072
7629	SVASNQSEMEYSSLQDMPK	2xPhospho [S/Y]; 1xTMT6plex [K19]; 1xTMT6plex [N-Term]	2xPhospho [S/Y]	8.93544e-06	0	21	Q8VDP4	Ccar2	0	2749.19	106.6	107.7	91.7	99.3	87.6	99.7	3	2.13	164.375	52	102	95.5333	0.936601	0.376723
5349	SSLLTILGSPSPER	1xPhospho [S11]; 1xTMT6plex [N-Term]	1xPhospho [S11]	1.59487e-06	0	4	Q3TMW1	Ccdc102a	0	1765.93	100.8	102.3	96.3	101.4	95.9	97.6	3	0.76	173.001	54	99.8	98.3	0.98497	0.570091
650	TQGLKTPPPDPIGTYTPACAK	1xCarbamidomethyl [C19]; 1xPhospho [T]; 2xTMT6plex [K5; K21]; 1xTMT6plex [N-Term]	1xPhospho [T]	1.12333e-11	0	22	Q9D4K7	Ccdc105	1	2980.58	101.2	118	89.1	85.5	135.9	136.4	3	1.84	127.22	75	102.767	119.267	1.16056	0.430784
1027	IPDKADSLLVWEK	1xPhospho [S7]; 2xTMT6plex [K4; K13]; 1xTMT6plex [N-Term]	1xPhospho [S7]	0.000714369	7.99737e-05	4	Q9D4K7	Ccdc105	1	2281.28	113.7	120.1	96.1	77.8	148.4	143.1	3	1.03	179.181	18	109.967	123.1	1.11943	0.610573
1746	HSWVDITRPPTPR	1xPhospho [T]; 1xTMT6plex [N-Term]	1xPhospho [T]	0.000116391	0	27	Q9D4K7	Ccdc105	0	1870.95	108.7	118.7	90.9	86.1	126.1	129.9	2	1.45	73.4963	36	106.1	114.033	1.07477	0.649935
1763	LVNDWDPPTPAR	1xPhospho [T9]; 1xTMT6plex [N-Term]	1xPhospho [T9]	0.000230927	0	11	Q9D4K7	Ccdc105	0	1689.82	107.2	116.4	88.5	81.7	122.9	130.7	3	-0.53	124.408	31	104.033	111.767	1.07434	0.677582
1859	LVNDWDPPTPARSQTNTASK	2xPhospho [S/T]; 1xTMT6plex [K20]; 1xTMT6plex [N-Term]	2xPhospho [S/T]	3.02771e-05	0	30	Q9D4K7	Ccdc105	1	2816.34	117.8	124.1	69.7	87.7	105	140.9	3	3.35	130.736	38	103.867	111.2	1.0706	0.768229
3097	LVNDWDPPTPARSQTNTASK	1xPhospho [S13]; 1xTMT6plex [K20]; 1xTMT6plex [N-Term]	1xPhospho [S13]	0.00113927	0.000219575	1	Q9D4K7	Ccdc105	1	2736.38	116.9	115.6	83.2	91.5	114.1	120	3	0.36	112.058	18	105.233	108.533	1.03136	0.82564
4240	LVNDWDPPTPARSQTNTASK	3xPhospho [T9; T/S]; 1xTMT6plex [K20]; 1xTMT6plex [N-Term]	3xPhospho [T9; T/S]	0.0010285	0.000219575	13	Q9D4K7	Ccdc105	1	2896.31	110.3	121.7	80	93.1	107.9	113.2	3	2.13	149.566	27	104	104.733	1.00705	0.960227
4235	MKTSDEQLQIIRPPGK	1xPhospho [S/T]; 2xTMT6plex [K2; K16]; 1xTMT6plex [N-Term]	1xPhospho [S/T]	0.000609794	7.99737e-05	5	Q8C5T8	Ccdc113	1	2608.45	110	118.3	80.1	96.4	89.3	124.9	5	-0.32	111.438	8	102.8	103.533	1.00713	0.96543
2913	TTPLKPPDTMEDSSGAVIK	1xPhospho [T]; 2xTMT6plex [K5; K19]; 1xTMT6plex [N-Term]	1xPhospho [T]	0.00206072	0.000266822	2	Q3UX62	Ccdc114	0	2754.46	99.6	107	77.7	100.7	86.5	107.4	3	0.98	122.795	0	94.7667	98.2	1.03623	0.76521
2974	GEPCDSLTTAYSPK	1xCarbamidomethyl [C4]; 2xPhospho [S6; S12]; 1xTMT6plex [K14]; 1xTMT6plex [N-Term]	2xPhospho [S6; S12]	0.00013339	0	6	Q80X53	Ccdc116	0	2143.94	119.8	117.8	64.3	108.2	73.3	130.8	3	0.74	109.127	40	100.633	104.1	1.03445	0.895166
4444	ARPSIDTVHR	1xPhospho [S4]; 1xTMT6plex [N-Term]	1xPhospho [S4]	0.00428782	0.000393732	4	Q80X53	Ccdc116	0	1460.76	111.9	117.8	75.7	86	94.2	126.1	3	0.27	11.5708	36	101.8	102.1	1.00295	0.987478
4913	RGSPPNAVQMATR	1xPhospho [S3]; 1xTMT6plex [N-Term]	1xPhospho [S3]	1.26299e-05	0	12	Q80X53	Ccdc116	1	1693.84	112.2	119.4	76.1	90.5	89.3	125.9	3	-1.04	35.1269	53	102.567	101.9	0.9935	0.972211
4959	GEPCDSLTTAYSPK	1xCarbamidomethyl [C4]; 1xPhospho [S/T]; 1xTMT6plex [K14]; 1xTMT6plex [N-Term]	1xPhospho [S/T]	3.81425e-06	0	9	Q80X53	Ccdc116	0	2063.98	100.2	105.1	92.5	97.2	93.2	105.2	3	2.17	95.0742	43	99.2667	98.5333	0.992612	0.892377
5615	ILNQSCSQR	1xCarbamidomethyl [C6]; 1xPhospho [S7]; 1xTMT6plex [N-Term]	1xPhospho [S7]	0.0409307	0.00265312	2	Q80X53	Ccdc116	0	1414.67	120.9	118.6	65.2	87.4	81.5	129.9	2	0.91	34.7752	6	101.567	99.6	0.980637	0.937952
6181	SFSTSPPTLHPEVTSR	1xPhospho [S/T]; 1xTMT6plex [N-Term]	1xPhospho [S/T]	4.17228e-05	0	8	Q80X53	Ccdc116	0	2052	114.1	111.4	85.1	92.7	89.6	118.7	3	1.48	90.4291	24	103.533	100.333	0.969092	0.818561
6450	TEAGVPLVDIQDPVEVPSSR	1xPhospho [S19]; 1xTMT6plex [N-Term]	1xPhospho [S19]	6.022e-09	0	7	Q80X53	Ccdc116	0	2417.22	104.4	119.8	71.1	90.1	75.8	118.7	3	3.12	173.291	52	98.4333	94.8667	0.963766	0.861102
8538	TEAGVPLVDIQDPVEVPSSRHR	2xPhospho [S18; S19]; 1xTMT6plex [N-Term]	2xPhospho [S18; S19]	0.00274885	0.000266822	1	Q80X53	Ccdc116	1	2790.34	120.7	116.4	86.7	89.8	86.5	116.8	3	-2.57	145.701	9	107.933	97.7	0.905188	0.515589
6668	GQEDSLASAVDATTGQEACDSD	1xCarbamidomethyl [C19]; 1xPhospho [S21]; 1xTMT6plex [N-Term]	1xPhospho [S21]	3.34858e-10	0	7	Q8R344	Ccdc12	0	2536.02	101.8	105.3	92	93.6	91.7	101.6	2	2.24	135.225	81	99.7	95.6333	0.959211	0.462036
4214	SNSSEALLVDR	1xPhospho [S]; 1xTMT6plex [N-Term]	1xPhospho [S]	0.000186488	0	3	A2AEV7	Ccdc120	0	1499.73	110.2	99.6	85.1	90.6	93.4	113.2	2	-1.56	71.0683	25	98.3	99.0667	1.0078	0.943551
1935	NSGSRAPSTENFHR	2xPhospho [S8; S]; 1xTMT6plex [N-Term]	2xPhospho [S8; S]	0.187633	0.00867161	2	Q3TVA9	Ccdc136	1	1948.83	111.1	99.6	79.5	107.4	85.1	117.2	3	-0.14	13.509	10	96.7333	103.233	1.0672	0.649348
2968	RSFEYCGK	1xCarbamidomethyl [C6]; 1xPhospho [S2]; 1xTMT6plex [K8]; 1xTMT6plex [N-Term]	1xPhospho [S2]	0.00130246	0.000219575	4	Q3TVA9	Ccdc136	1	1584.76	114.3	114	62.9	95.2	76.7	129.4	3	1.29	49.082	33	97.0667	100.433	1.03468	0.890821
4736	LRSMVDCLR	1xCarbamidomethyl [C7]; 1xPhospho [S3]; 1xTMT6plex [N-Term]	1xPhospho [S3]	0.0418844	0.00276025	4	Q3TVA9	Ccdc136	1	1458.72	106	112.3	66.5	95.1	72	116.9	2	1.35	100.561	20	94.9333	94.6667	0.997191	0.989651
5127	SFEYCGK	1xCarbamidomethyl [C5]; 1xPhospho [S1]; 1xTMT6plex [K7]; 1xTMT6plex [N-Term]	1xPhospho [S1]	0.0183044	0.00145846	10	Q3TVA9	Ccdc136	0	1428.66	114	119.8	67	92.3	71.7	133.6	2	1.04	80.5067	27	100.267	99.2	0.989362	0.967639
5581	SYDSSTSANEAFEK	2xPhospho [S/T/Y]; 1xTMT6plex [K14]; 1xTMT6plex [N-Term]	2xPhospho [S/T/Y]	0.00086834	0.000219575	7	Q3TVA9	Ccdc136	0	2153.91	118.3	111.8	67.5	86.6	82.7	122.7	3	-3.95	107.875	27	99.2	97.3333	0.981183	0.931551
5729	STMSSESQTSELDFPEPDPVMQLLR	1xPhospho [S4]; 1xOxidation [M3]; 1xTMT6plex [N-Term]	1xPhospho [S4]	1.03124e-09	0	2	Q3TVA9	Ccdc136	0	3149.43	98.9	104.2	92.8	92.3	95.4	101.8	3	1.05	219.119	53	98.6333	96.5	0.978371	0.64739
5775	NEKNSGIHLQLQEMK	1xPhospho [S5]; 2xTMT6plex [K3; K15]; 1xTMT6plex [N-Term]	1xPhospho [S5]	0.000471189	7.99737e-05	3	Q3TVA9	Ccdc136	1	2536.36	107.1	109.8	85.1	93.7	90.1	111.4	4	4.59	95.221	21	100.667	98.4	0.977483	0.835396
6697	EKNEKNSGIHLQLQEMK	1xPhospho [S7]; 3xTMT6plex [K2; K5; K17]; 1xTMT6plex [N-Term]	1xPhospho [S7]	0.00173282	0.000266822	3	Q3TVA9	Ccdc136	2	3022.66	108.3	111.3	78.4	96.5	82.9	106.2	5	3.64	87.1396	16	99.3333	95.2	0.958389	0.75728
6815	CTPVESQSEKELMCR	2xCarbamidomethyl [C1; C14]; 1xPhospho [S]; 1xTMT6plex [K10]; 1xTMT6plex [N-Term]	1xPhospho [S]	0.00346029	0.000266822	5	Q3TVA9	Ccdc136	1	2392.11	104.6	105.3	97.3	90.2	94.8	108.7	3	2.84	76.0162	18	102.4	97.9	0.956055	0.503011
7205	TSEPSNLSISDFSGIQDELHHLR	1xPhospho [S8]; 1xTMT6plex [N-Term]	1xPhospho [S8]	1.52508e-07	0	5	Q3TVA9	Ccdc136	0	2891.38	100.3	107.6	97.8	96.9	92.1	100.6	3	-7.72	176.083	32	101.9	96.5333	0.947334	0.234145
8723	ESNSSLTGQLAELESDR	1xPhospho [S/T]; 1xTMT6plex [N-Term]	1xPhospho [S/T]	2.28304e-07	0	26	Q3TVA9	Ccdc136	0	2144.99	110.1	110.4	94.4	88.6	93.3	100.3	3	4.01	157.306	56	104.967	94.0667	0.896158	0.157785
8794	STMSSESQTSELDFPEPDPVMQLLR	1xPhospho [S4]; 1xTMT6plex [N-Term]	1xPhospho [S4]	5.32884e-10	0	2	Q3TVA9	Ccdc136	0	3133.43	101	123.8	80.7	95.3	69.3	108	3	1.85	220.236	77	101.833	90.8667	0.892308	0.55116
3021	DKFFDEEESEDDDRDVVTR	1xPhospho [S9]; 1xTMT6plex [K2]; 1xTMT6plex [N-Term]	1xPhospho [S9]	3.86214e-08	0	10	Q8BSN3	Ccdc151	2	2884.29	109.3	114.3	78.2	92.4	102.8	116.6	3	0.16	98.8078	44	100.6	103.933	1.03313	0.814326
4141	SATSFHAMK	2xPhospho [S/T]; 1xOxidation [M8]; 1xTMT6plex [K9]; 1xTMT6plex [N-Term]	2xPhospho [S/T]	0.0259421	0.00198394	4	Q8BSN3	Ccdc151	0	1613.72	110.2	113.1	89	81.6	115.7	117.9	3	0.79	49.1743	9	104.1	105.067	1.00929	0.948236
4467	FFDEEESEDDDRDVVTR	1xPhospho [S7]; 1xTMT6plex [N-Term]	1xPhospho [S7]	1.0304e-05	0	6	Q8BSN3	Ccdc151	1	2412.01	106.5	114.4	86.7	92.1	99.4	116.9	3	0.79	112.599	37	102.533	102.8	1.0026	0.981896
5472	TSPLCWAAATTTVTSPEQAPAPSSK	1xAcetyl [N-Term]; 1xCarbamidomethyl [C5]; 1xPhospho [S/T]; 1xTMT6plex [K25]; 1xTMT6plex [N-Term]	1xPhospho [S/T]	2.392e-05	0	7	Q8BSN3	Ccdc151	0	3139.54	98.6	92.9	92.3	92.7	88.2	98.1	3	-72986.6	198.24	46	94.6	93	0.983087	0.670924
5437	FHSGLLLSR	1xPhospho [S3]; 1xTMT6plex [N-Term]	1xPhospho [S3]	0.00442592	0.000393732	3	A0JLY1	Ccdc173	0	1338.71	99.2	113.3	98.8	101.2	102.6	102.4	3	-0.34	84.8023	20	103.767	102.067	0.983617	0.740482
297	TSVADIQYQTK	1xPhospho [S2]; 1xTMT6plex [K11]; 1xTMT6plex [N-Term]	1xPhospho [S2]	0.0124192	0.00107825	1	A2AJB1	Ccdc183	0	1791.93	111.4	97.5	73.2	145.9	124.6	91.7	2	5.09	92.6755	7	94.0333	120.733	1.28394	0.239079
1509	VKSAVQCSHLWDIAGR	1xCarbamidomethyl [C7]; 1xPhospho [S3]; 1xTMT6plex [K2]; 1xTMT6plex [N-Term]	1xPhospho [S3]	4.40013e-07	0	7	A2AJB1	Ccdc183	1	2365.23	107	120.9	69.1	90.3	103.6	129	3	1.9	125.842	47	99	107.633	1.08721	0.676185
8432	KTSVADIQYQTK	1xPhospho [T/S]; 2xTMT6plex [K1; K12]; 1xTMT6plex [N-Term]	1xPhospho [T/S]	1.62108e-06	0	8	A2AJB1	Ccdc183	1	2149.19	121.6	120.1	92.5	84	109	111.2	3	2.27	78.8769	74	111.4	101.4	0.910233	0.480481
8506	RKTSVADIQYQTK	1xPhospho [T/S]; 2xTMT6plex [K2; K13]; 1xTMT6plex [N-Term]	1xPhospho [T/S]	0.000799556	0.000157952	4	A2AJB1	Ccdc183	2	2305.29	116.6	115.1	99.3	81.9	116.3	102	3	0.99	57.6282	18	110.333	100.067	0.906949	0.419071
905	MITPSSSQSLGMK	1xAcetyl [N-Term]; 1xPhospho [T3]; 1xTMT6plex [K13]; 1xTMT6plex [N-Term]	1xPhospho [T3]	3.1024e-05	0	1	Q6NZQ0	Ccdc189	0	1946.97	94.2	106.3	86.8	93.9	117.1	113.9	2	-117703	149.846	52	95.7667	108.3	1.13087	0.245586
3759	MITPSSSQSLGMK	1xAcetyl [N-Term]; 2xPhospho [T/S]; 1xTMT6plex [K13]; 1xTMT6plex [N-Term]	2xPhospho [T/S]	8.33391e-05	0	14	Q6NZQ0	Ccdc189	0	2026.94	106.9	114.9	81.2	91.8	109.7	106.5	2	-113056	165.098	67	101	102.667	1.0165	0.892368
9421	IPLYDDFYDSA	1xPhospho [S10]; 1xTMT6plex [N-Term]	1xPhospho [S10]	0.000510366	7.99737e-05	1	Q9CPZ1	Ccdc198	0	1627.71	122.2	94.6	101.4	99.1	74.5	70.5	2	0.76	216.129	41	106.067	81.3667	0.767128	0.112937
5359	VENMSSNQDGNDSDEFM	1xPhospho [S13]; 1xOxidation [M]; 1xTMT6plex [N-Term]	1xPhospho [S13]	3.09924e-07	0	13	Q78PG9	Ccdc25	0	2243.83	104.6	97.4	115.5	94.7	115.8	102.2	2	2.01	98.4414	88	105.833	104.233	0.984882	0.85327
6359	VENMSSNQDGNDSDEFM	1xPhospho [S13]; 1xTMT6plex [N-Term]	1xPhospho [S13]	1.36614e-08	0	21	Q78PG9	Ccdc25	0	2227.84	103.7	108	100.4	91.9	106.7	102.8	2	1.28	134.732	107	104.033	100.467	0.965716	0.510672
684	LGSASSVDGR	1xPhospho [S]; 1xTMT6plex [N-Term]	1xPhospho [S]	0.00113927	0.000219575	6	Q3V036	Ccdc27	0	1257.6	120	112	85.9	72.7	151.8	142.6	2	0.23	38.0619	33	105.967	122.367	1.15477	0.576561
794	SACELNYPR	1xCarbamidomethyl [C3]; 1xPhospho [S1]; 1xTMT6plex [N-Term]	1xPhospho [S1]	0.000110915	0	8	Q3V036	Ccdc27	0	1418.63	110.8	118.2	82.8	90.2	134.3	131.2	2	0.88	58.2907	26	103.933	118.567	1.1408	0.458085
994	LGSASSVDGR	2xPhospho [S3; S]; 1xTMT6plex [N-Term]	2xPhospho [S3; S]	0.0433596	0.00292034	10	Q3V036	Ccdc27	0	1337.57	110.7	110	79.6	89	120.5	127.5	2	1.2	47.263	22	100.1	112.333	1.12221	0.478396
1647	MDRSFETPLK	1xPhospho [S4]; 1xTMT6plex [K10]; 1xTMT6plex [N-Term]	1xPhospho [S4]	4.86719e-05	0	3	Q3V036	Ccdc27	1	1761.9	124.8	129.4	76.9	81.8	135.7	140.1	3	0.39	94.5421	34	110.367	119.2	1.08004	0.743244
1764	SEPSDPSPTGSPTVVK	1xPhospho [S7]; 1xTMT6plex [K16]; 1xTMT6plex [N-Term]	1xPhospho [S7]	0.000939594	0.000219575	1	Q3V036	Ccdc27	0	2123.07	105.1	102.4	91.3	102.2	112.2	106.6	3	3.22	71.063	18	99.6	107	1.0743	0.221809
3723	TTSMSHVGSAIMVDLPR	1xPhospho [T/S]; 1xTMT6plex [N-Term]	1xPhospho [T/S]	5.58581e-05	0	3	Q3V036	Ccdc27	0	2111.02	105.2	108.7	95.1	96.2	105	113.1	3	0.16	143.273	35	103	104.767	1.01715	0.79492
6571	ATEGSDEAEEEGSQLIVLDPDHPLMIR	1xPhospho [S/T]; 1xTMT6plex [N-Term]	1xPhospho [S/T]	9.98187e-09	0	4	Q8BI79	Ccdc40	0	3260.52	100.4	98.5	103.8	91.5	100.9	98.6	3	-3.58	192.566	34	100.9	97	0.961348	0.293254
8905	IQFLDQVQSLSPEALLDR	1xPhospho [S]; 1xTMT6plex [N-Term]	1xPhospho [S]	3.99013e-08	0	3	Q8BI79	Ccdc40	0	2381.23	113.3	108.5	95.4	88.5	93.5	98.5	3	5.45	220.589	44	105.733	93.5	0.8843	0.114463
8903	AALLAQYADVTDEEDEADKKDDAGASTANVSSDR	1xPhospho [T11]; 2xTMT6plex [K19; K20]; 1xTMT6plex [N-Term]	1xPhospho [T11]	1.39999e-07	0	1	Q9CR29	Ccdc43	2	4309.06	93.9	108.6	115	91.8	88.9	100.1	5	-0.95	146.086	7	105.833	93.6	0.884409	0.159563
544	QLSESESSLEMDDER	1xPhospho [S]; 1xTMT6plex [N-Term]	1xPhospho [S]	6.71914e-06	0	5	D3YZP9	Ccdc6	0	2063.87	88.3	103.3	87.2	106.4	109.8	111.7	2	-2.75	93.0752	62	92.9333	109.3	1.17611	0.0391651
2892	ADSASESDTDAAGGGPAAMQSSCSATSGGSGGGGGGK	1xAcetyl [N-Term]; 1xCarbamidomethyl [C23]; 1xPhospho [S/T]; 1xTMT6plex [K37]; 1xTMT6plex [N-Term]	1xPhospho [S/T]	8.34341e-08	0	6	D3YZP9	Ccdc6	0	3740.57	106.2	111.1	57.5	100.7	73.1	111.1	3	-61261.3	83.042	94	91.6	94.9667	1.03675	0.877661
3451	LDQPVSAPPSPR	1xPhospho [S]; 1xTMT6plex [N-Term]	1xPhospho [S]	0.00011546	0	14	D3YZP9	Ccdc6	0	1572.8	98.1	98.1	95.8	94.3	103.1	101.3	3	0.62	67.4173	33	97.3333	99.5667	1.02295	0.468496
4172	SSSPDKFK	1xPhospho [S3]; 2xTMT6plex [K6; K8]; 1xTMT6plex [N-Term]	1xPhospho [S3]	0.0333299	0.00217993	1	D3YZP9	Ccdc6	1	1662.91	93.2	105.1	87.5	100.4	90.1	97.8	2	1.21	45.861	13	95.2667	96.1	1.00875	0.896879
4318	LDQPVSAPPSPR	2xPhospho [S6; S10]; 1xTMT6plex [N-Term]	2xPhospho [S6; S10]	5.677e-05	0	12	D3YZP9	Ccdc6	0	1652.76	101.3	100	108.1	93.4	112.3	105.4	3	1.05	80.9749	48	103.133	103.7	1.00549	0.930066
5393	QLSESESSLEMDDER	2xPhospho [S5; S]; 1xTMT6plex [N-Term]	2xPhospho [S5; S]	0.000512308	7.99737e-05	2	D3YZP9	Ccdc6	0	2143.83	98.4	110.7	105.1	93.3	112.8	103.2	2	-0.83	99.1471	43	104.733	103.1	0.984405	0.818286
623	KAPSILSLVK	1xPhospho [S4]; 2xTMT6plex [K1; K10]; 1xTMT6plex [N-Term]	1xPhospho [S4]	0.000352099	7.99737e-05	2	Q8C4J0	Ccdc60	1	1823.14	108.6	126.2	65.1	101.5	120.1	127.7	3	1.47	147.014	29	99.9667	116.433	1.16472	0.45144
3903	APSILSLVK	1xPhospho [S3]; 1xTMT6plex [K9]; 1xTMT6plex [N-Term]	1xPhospho [S3]	0.00471712	0.000520569	2	Q8C4J0	Ccdc60	0	1465.88	107.5	115.8	85	93.2	113.3	106	2	2.68	179.934	21	102.767	104.167	1.01362	0.90414
853	GRPAHPSPSPTGSR	2xPhospho [S7; T/S]; 1xTMT6plex [N-Term]	2xPhospho [S7; T/S]	0.0148602	0.00130094	6	Q3UJV1	Ccdc61	0	1792.81	87.2	90.4	77.2	100.6	84.8	104	3	9.6	7.8087	8	84.9333	96.4667	1.13579	0.180922
4276	GKPPSPTPWSR	1xPhospho [S5]; 1xTMT6plex [K2]; 1xTMT6plex [N-Term]	1xPhospho [S5]	0.097408	0.00523144	5	Q3UJV1	Ccdc61	0	1747.93	97	99.1	84.8	99.7	84.6	98.4	3	1.07	58.8729	12	93.6333	94.2333	1.00641	0.931666
425	RKGSSGLSELSEK	1xPhospho [S]; 2xTMT6plex [K2; K13]; 1xTMT6plex [N-Term]	1xPhospho [S]	0.000245947	0	8	Q8CDV6	Ccdc63	2	2145.19	107.1	115.6	92.2	88.2	160.6	130.9	3	1.46	56.6021	32	104.967	126.567	1.20578	0.383665
824	KGSSGLSELSEK	1xPhospho [S]; 2xTMT6plex [K1; K12]; 1xTMT6plex [N-Term]	1xPhospho [S]	2.73531e-05	0	12	Q8CDV6	Ccdc63	1	1989.09	114.2	134.9	74.4	80.4	141.5	146.2	3	1.23	81.7234	46	107.833	122.7	1.13787	0.619276
1532	ELQDTMSEKGDEIR	1xPhospho [T/S]; 1xTMT6plex [K9]; 1xTMT6plex [N-Term]	1xPhospho [T/S]	0.0014126	0.000219575	5	Q8CDV6	Ccdc63	1	2189.06	111.6	130.4	63.4	91.9	110.5	129.3	3	-0.12	90.1015	12	101.8	110.567	1.08612	0.718851
2076	GSSGLSELSEK	1xPhospho [S2]; 1xTMT6plex [K11]; 1xTMT6plex [N-Term]	1xPhospho [S2]	0.00388395	0.000332652	1	Q8CDV6	Ccdc63	0	1631.83	102.1	108.7	108.6	85.3	131	123	2	4.81	99.0964	13	106.467	113.1	1.0623	0.665978
1879	APLSEEDQLLIFQQK	1xPhospho [S4]; 1xTMT6plex [K15]; 1xTMT6plex [N-Term]	1xPhospho [S4]	5.52593e-06	0	4	Q8VHI7	Ccdc65	0	2297.22	114.1	111.1	72.2	100.3	94.8	123.1	3	7.95	201.034	38	99.1333	106.067	1.06994	0.687769
911	VTSVSLLDKFER	1xPhospho [S3]; 1xTMT6plex [K9]; 1xTMT6plex [N-Term]	1xPhospho [S3]	0.000101118	0	5	Q9D5W4	Ccdc81	1	1932.06	109.4	124.2	65.7	94.2	118.4	125.8	3	1.24	161.308	14	99.7667	112.8	1.13064	0.549898
937	ETENKTPVEVVGEEGGENRPR	1xPhospho [T6]; 1xTMT6plex [K5]; 1xTMT6plex [N-Term]	1xPhospho [T6]	3.3617e-06	0	1	Q9D5W4	Ccdc81	1	2864.42	114.5	129.5	68.9	102.4	118.9	131.4	3	1.22	56.7982	13	104.3	117.567	1.1272	0.544618
1269	RPLSPEINAFKQEEYSQSLLK	1xPhospho [S4]; 2xTMT6plex [K11; K21]; 1xTMT6plex [N-Term]	1xPhospho [S4]	4.47106e-06	0	6	Q9D5W4	Ccdc81	1	3244.76	103.7	104.3	98.3	81.9	142.4	113	4	1.99	173.751	37	102.1	112.433	1.10121	0.588072
1704	ITACENLSSPGCQR	2xCarbamidomethyl [C4; C12]; 1xPhospho [S]; 1xTMT6plex [N-Term]	1xPhospho [S]	1.26299e-05	0	15	Q9D5W4	Ccdc81	0	1901.84	109.8	112.4	77.1	93.2	107.1	122.1	2	0.81	63.6706	42	99.7667	107.467	1.07718	0.613883
1781	RPLSPEINAFK	1xPhospho [S4]; 1xTMT6plex [K11]; 1xTMT6plex [N-Term]	1xPhospho [S4]	0.000472987	7.99737e-05	14	Q9D5W4	Ccdc81	0	1810	111.3	120.4	90.9	82.8	131.2	132.4	3	1.42	113.998	39	107.533	115.467	1.07378	0.690433
2007	RPNSAMAFPR	1xPhospho [S4]; 1xTMT6plex [N-Term]	1xPhospho [S4]	0.0018622	0.000266822	4	Q9D5W4	Ccdc81	0	1455.71	103.4	111.7	83.8	98.8	103.1	116.3	3	-0.03	45.3841	26	99.6333	106.067	1.06457	0.547563
2869	VTSVSLLDK	1xPhospho [S3]; 1xTMT6plex [K9]; 1xTMT6plex [N-Term]	1xPhospho [S3]	0.0125464	0.00107825	2	Q9D5W4	Ccdc81	0	1499.85	104.6	118.2	82.4	92	105.1	119.4	2	-0.13	133.175	25	101.733	105.5	1.03702	0.787898
2463	SVLEPQAESDPEEGSSAPESWK	1xPhospho [S9]; 1xTMT6plex [K22]; 1xTMT6plex [N-Term]	1xPhospho [S9]	6.72261e-08	0	1	Q4VA36	Ccdc84	0	2897.35	102.4	111.3	77.2	99.6	94.8	110.7	3	1.45	144.627	63	96.9667	101.7	1.04881	0.695441
4281	HPHPGSSPEVLPK	1xPhospho [S]; 1xTMT6plex [K13]; 1xTMT6plex [N-Term]	1xPhospho [S]	0.00158833	0.000266822	4	Q5SP85	Ccdc85a	0	1920.01	100.8	88	110.7	110.3	106.1	85	3	-0.11	32.2976	12	99.8333	100.467	1.00634	0.95356
6620	STSPEHLHKPR	1xPhospho [T/S]; 1xTMT6plex [K9]; 1xTMT6plex [N-Term]	1xPhospho [T/S]	0.00922773	0.000730064	4	Q5SP85	Ccdc85a	0	1826.97	98	91.5	120.5	93.3	110.9	93.5	4	0.03	11.5966	8	103.333	99.2333	0.960323	0.71726
4192	RLEGLKPLSPENLPVPEVSR	1xPhospho [S9]; 1xTMT6plex [K6]; 1xTMT6plex [N-Term]	1xPhospho [S9]	2.2098e-07	0	9	Q9JJ89	Ccdc86	1	2768.55	99.1	99.2	94.2	101.7	96	97.2	4	1.56	147.778	34	97.5	98.3	1.00821	0.755081
1261	LLSPLSLFPSK	1xPhospho [S3]; 1xTMT6plex [K11]; 1xTMT6plex [N-Term]	1xPhospho [S3]	0.000224637	0	4	Q8CDL9	Ccdc87	0	1740.01	114.8	127.6	77.8	80.8	132.9	139.1	2	1.05	219.665	32	106.733	117.6	1.10181	0.671201
1437	VPSLTLLPR	1xPhospho [S3]; 1xTMT6plex [N-Term]	1xPhospho [S3]	0.0191946	0.00162189	2	Q8CDL9	Ccdc87	0	1304.75	101.4	106.9	99.4	89.1	125	121.8	2	1.14	162.729	12	102.567	111.967	1.09165	0.466324
8718	AGSPGSEVVTLQQFLEESNK	1xPhospho [S3]; 1xTMT6plex [K20]; 1xTMT6plex [N-Term]	1xPhospho [S3]	0.000235524	0	3	Q5SNZ0	Ccdc88a	0	2658.34	107.2	137.2	44.4	100.8	44.5	113.6	3	0.81	218.259	12	96.2667	86.3	0.896468	0.787687
4402	SLSAPLHPEFEEVYR	1xPhospho [S]; 1xTMT6plex [N-Term]	1xPhospho [S]	0.00135892	0.000219575	4	Q8VDN4	Ccdc92	0	2083.01	108.4	101.4	88.3	98.9	91	109.3	3	0.4	140.643	18	99.3667	99.7333	1.00369	0.965309
3971	GASTEEFEWTADMQK	1xPhospho [S/T]; 1xTMT6plex [K15]; 1xTMT6plex [N-Term]	1xPhospho [S/T]	0.000953835	0.000219575	5	Q9CR92	Ccdc96	0	2268.03	104.6	105.3	98.4	95.9	107.8	108.4	3	2.28	159.683	22	102.767	104.033	1.01233	0.797673
4440	SGSPGTPAYPLSDLLFQSYQER	1xPhospho [S/T]; 1xTMT6plex [N-Term]	1xPhospho [S/T]	8.20834e-09	0	6	Q9DBT3	Ccdc97	0	2722.3	98.4	99.7	105.4	100.3	105.7	98.4	3	-0.65	217.857	62	101.167	101.467	1.00297	0.926768
2822	SPGVVSSPPPQQSLGLSPEASWDYTQWK	1xPhospho [S1]; 1xTMT6plex [K28]; 1xTMT6plex [N-Term]	1xPhospho [S1]	4.25899e-07	0	1	A3KGF9	Ccdc9b	0	3566.76	93.2	100.8	116.5	104	116.6	101.8	4	-0.14	212.831	41	103.5	107.467	1.03833	0.656363
8706	APLSPGVTTTLTDDEDAADAPGTFSMGHR	1xPhospho [T]; 1xTMT6plex [N-Term]	1xPhospho [T]	2.33947e-09	0	11	A3KGF9	Ccdc9b	0	3239.48	100.3	95.7	116.7	89.6	97.8	93.1	3	-4.93	155.991	42	104.233	93.5	0.897026	0.189688
4170	VVISEQNVEELLR	1xPhospho [S4]; 1xTMT6plex [N-Term]	1xPhospho [S4]	1.78488e-05	0	4	Q8CDE2	Ccin	0	1836.97	108.7	110.5	88.7	89.1	107.9	113.6	2	1.07	189.446	42	102.633	103.533	1.00877	0.933788
8253	DNFHFWASPEGSMHFMR	1xPhospho [S12]; 1xTMT6plex [N-Term]	1xPhospho [S12]	9.18046e-05	0	3	Q8CDE2	Ccin	0	2405.02	109.7	105.8	97	87.7	86.1	112.8	4	0.92	158.24	29	104.167	95.5333	0.91712	0.411553
5742	TVSESELSTSATELLQDYMLTLR	1xPhospho [S/T]; 1xTMT6plex [N-Term]	1xPhospho [S/T]	3.6625e-12	0	8	Q8K2Y9	Ccm2	0	2896.41	97.1	105.3	102.2	98	99.1	100.8	3	4.57	224.437	115	101.533	99.3	0.978004	0.426467
8896	GIITDSFGR	1xPhospho [S6]; 1xTMT6plex [N-Term]	1xPhospho [S6]	0.000891455	0.000219575	10	Q8K2Y9	Ccm2	0	1274.63	95.5	89.3	114.2	99.7	86.8	78.2	2	2	96.1507	36	99.6667	88.2333	0.885284	0.305961
3522	QASGGVGGSWER	1xPhospho [S9]; 1xTMT6plex [N-Term]	1xPhospho [S9]	0.0943633	0.00498074	1	Q8VCC6	Ccm2l	0	1499.68	86.1	82.1	119.4	103.1	94.5	96.1	2	-1.55	45.8463	8	95.8667	97.9	1.02121	0.874851
6788	QTFSGSWER	1xPhospho [S]; 1xTMT6plex [N-Term]	1xPhospho [S]	0.0730513	0.00439116	3	Q8VCC6	Ccm2l	0	1406.63	96.5	83.3	124.8	89.3	104.6	97.5	2	2.85	75.5208	6	101.533	97.1333	0.956664	0.752312
8353	QEEEEWTDDDLVDSL	1xPhospho [S/T]; 1xTMT6plex [N-Term]	1xPhospho [S/T]	0.000229113	0	3	Q61458	Ccnh	0	2131.88	81.5	125.4	103.6	85	101.9	96.7	2	7.7	206.456	45	103.5	94.5333	0.913366	0.546356
4236	AVVVSPKEENK	1xPhospho [S5]; 2xTMT6plex [K7; K11]; 1xTMT6plex [N-Term]	1xPhospho [S5]	0.000571836	7.99737e-05	8	O88874	Ccnk	1	1967.12	99.8	98.3	82.5	107	83.1	92.5	2	1.58	59.8047	32	93.5333	94.2	1.00713	0.943792
4622	AEEKSPVSINVK	1xPhospho [S5]; 2xTMT6plex [K4; K12]; 1xTMT6plex [N-Term]	1xPhospho [S5]	0.000709016	7.99737e-05	10	Q52KE7	Ccnl1	1	2068.17	98.2	96.8	95.1	102.9	90.8	96.3	2	1.76	79.959	24	96.7	96.6667	0.999655	0.993076
5150	LSPTPSMQDGLDLPSETDLR	1xPhospho [T/S]; 1xTMT6plex [N-Term]	1xPhospho [T/S]	2.45681e-07	0	5	Q52KE7	Ccnl1	0	2481.18	102.8	100.8	98.7	99.5	97.9	101.6	3	6.27	180.897	47	100.767	99.6667	0.989084	0.528708
5265	LSPTPSMQDGLDLPSETDLR	1xPhospho [S2]; 1xOxidation [M7]; 1xTMT6plex [N-Term]	1xPhospho [S2]	0.00104022	0.000219575	2	Q52KE7	Ccnl1	0	2497.17	97.6	90.8	121	100.1	110.6	94.5	3	2.88	180.406	14	103.133	101.733	0.986425	0.898371
8155	GLNLDGTPALSTLGGFSPASKPSSPR	1xPhospho [S]; 1xTMT6plex [K21]; 1xTMT6plex [N-Term]	1xPhospho [S]	6.27255e-07	0	11	Q52KE7	Ccnl1	0	3065.61	96.7	99.3	106.3	87.2	97	94	4	2.32	182.277	23	100.767	92.7333	0.920278	0.120116
4231	GGKPSPPSGK	1xPhospho [S5]; 2xTMT6plex [K3; K10]; 1xTMT6plex [N-Term]	1xPhospho [S5]	0.0570563	0.00401226	2	Q9JJA7	Ccnl2	0	1678.95	98.9	102.2	90.9	102.2	92.1	99.8	3	0.14	35.2736	7	97.3333	98.0333	1.00719	0.88472
5177	KAQGHSPVNGLLK	1xPhospho [S6]; 2xTMT6plex [K1; K13]; 1xTMT6plex [N-Term]	1xPhospho [S6]	0.00861027	0.000676706	1	Q9JJA7	Ccnl2	1	2116.22	99.8	99.1	99	97.9	96.6	100	3	1.77	54.4852	6	99.3	98.1667	0.988587	0.32963
6588	GLLPGTAPGLDSAAGFSPAPK	1xPhospho [S17]; 1xTMT6plex [K21]; 1xTMT6plex [N-Term]	1xPhospho [S17]	1.17494e-07	0	6	Q9JJA7	Ccnl2	0	2462.31	102.8	102.3	109.8	104.9	103.3	94.4	3	2.39	180.736	84	104.967	100.867	0.96094	0.370281
3178	HGPAQAVTGTSVTSPIK	1xPhospho [T/S]; 1xTMT6plex [K17]; 1xTMT6plex [N-Term]	1xPhospho [T/S]	4.34666e-08	0	5	Q7TQK0	Ccnt2	0	2189.17	101.9	106.9	92.5	97.7	109.3	103.1	3	0.71	67.728	56	100.433	103.367	1.02921	0.615189
3857	LESYRPDTDLSR	1xPhospho [S3]; 1xTMT6plex [N-Term]	1xPhospho [S3]	0.00754606	0.000676706	3	Q8BGU5	Ccny	0	1760.84	98.3	94.4	97.5	103.7	99	91.7	2	0.05	79.6106	8	96.7333	98.1333	1.01447	0.723537
4220	ASTIFLSKSQTDVR	1xPhospho [T11]; 1xTMT6plex [K8]; 1xTMT6plex [N-Term]	1xPhospho [T11]	0.00149759	0.000219575	2	Q8BGU5	Ccny	1	2091.13	90.4	76	149.2	104.6	130.7	82.7	3	1.09	106.215	14	105.2	106	1.0076	0.977225
5691	SASADNLILPR	2xPhospho [S1; S3]; 1xTMT6plex [N-Term]	2xPhospho [S1; S3]	0.00803871	0.000676706	2	Q8BGU5	Ccny	0	1545.73	99.8	95.5	106.2	88.4	113.2	93.6	2	2.32	130.11	10	100.5	98.4	0.979104	0.80973
6139	RSASADNLILPR	1xPhospho [S]; 1xTMT6plex [N-Term]	1xPhospho [S]	1.169e-05	0	9	Q8BGU5	Ccny	1	1621.86	99	89.2	114.7	103.6	99.3	90.9	3	-0.29	62.252	58	100.967	97.9333	0.969957	0.733587
6817	KYSSCSTIFLDDSTVSQPNLK	1xCarbamidomethyl [C5]; 1xPhospho [S/Y/T]; 2xTMT6plex [K1; K21]; 1xTMT6plex [N-Term]	1xPhospho [S/Y/T]	8.17512e-08	0	36	Q8BGU5	Ccny	1	3157.61	99	103.3	100	107.5	86.1	95.4	3	1.95	153.459	56	100.767	96.3333	0.956004	0.522293
7217	SASADNLILPR	1xPhospho [S]; 1xTMT6plex [N-Term]	1xPhospho [S]	4.03906e-05	0	36	Q8BGU5	Ccny	0	1465.76	97.9	99.6	99.9	95.5	90.6	95.5	2	2.05	99.9555	45	99.1333	93.8667	0.946873	0.039436
7836	YSSCSTIFLDDSTVSQPNLK	1xCarbamidomethyl [C4]; 1xPhospho [S/Y/T]; 1xTMT6plex [K20]; 1xTMT6plex [N-Term]	1xPhospho [S/Y/T]	5.78158e-07	0	9	Q8BGU5	Ccny	0	2800.35	111.7	117.7	75.2	104.4	67.5	111.6	3	0.79	176.076	49	101.533	94.5	0.930729	0.730699
3185	TSSISPSTGEHELSAGF	2xPhospho [T/S]; 1xTMT6plex [N-Term]	2xPhospho [T/S]	0.0301229	0.00208347	4	P51675	Ccr1	0	2095.88	93.7	104	102.5	98.6	94.1	116.2	2	2.21	152.464	19	100.067	102.967	1.02898	0.717601
6076	TSSISPSTGEHELSAGF	1xPhospho [S14]; 1xTMT6plex [N-Term]	1xPhospho [S14]	0.000619074	7.99737e-05	3	P51675	Ccr1	0	2015.92	98.5	103	106.2	98.8	96.5	103.6	3	2.3	125.765	19	102.567	99.6333	0.971401	0.392011
7957	VSSTFTPSTGEQEVSVGL	1xPhospho [S15]; 1xTMT6plex [N-Term]	1xPhospho [S15]	0.00133293	0.000219575	1	P51683	Ccr2	0	2134.02	105.9	110.9	94.8	98.2	90.8	99.8	3	2.77	174.475	13	103.867	96.2667	0.926829	0.239631
886	TRITPEEMTLK	1xPhospho [T]; 1xTMT6plex [K11]; 1xTMT6plex [N-Term]	1xPhospho [T]	0.00465298	0.000520569	3	Q3UHI0	Ccser2	1	1857	101.6	106.4	102.8	93.2	145.3	113.4	3	3.58	92.3337	17	103.6	117.3	1.13224	0.419343
535	AAHSEGHITAGLDMK	1xPhospho [T/S]; 1xTMT6plex [K15]; 1xTMT6plex [N-Term]	1xPhospho [T/S]	0.00064288	7.99737e-05	6	P80314	Cct2	0	2076.03	119.7	106.3	118.8	74.3	179	152.6	4	0.99	39.9528	40	114.933	135.3	1.1772	0.555935
609	AAHSEGHITAGLDMK	1xPhospho [S4]; 1xOxidation [M14]; 1xTMT6plex [K15]; 1xTMT6plex [N-Term]	1xPhospho [S4]	0.00178188	0.000266822	1	P80314	Cct2	0	2092.03	100.9	83.1	113	113.3	132.6	100.5	3	3.45	39.2452	11	99	115.467	1.16633	0.265958
3221	ASLSLAPVNIFK	1xAcetyl [N-Term]; 1xPhospho [S]; 1xTMT6plex [K12]; 1xTMT6plex [N-Term]	1xPhospho [S]	7.35376e-05	0	4	P80314	Cct2	0	1840.04	104.4	106.8	112.1	92.9	125	114.5	2	-124541	221.732	58	107.767	110.8	1.02815	0.770561
8226	LSSFIGAIAIGDLVK	1xPhospho [S]; 1xTMT6plex [K15]; 1xTMT6plex [N-Term]	1xPhospho [S]	9.10679e-05	0	2	P80314	Cct2	0	2042.17	87.3	103.9	114.8	82.8	92.6	105.4	3	2.52	224.462	38	102	93.6	0.917647	0.461807
488	KGESQTDIEITREEDFTR	1xPhospho [S/T]; 1xTMT6plex [K1]; 1xTMT6plex [N-Term]	1xPhospho [S/T]	5.92213e-06	0	6	P80318	Cct3	2	2692.32	117.3	124.6	65.1	84.5	150.1	130.4	3	1.69	87.3131	25	102.333	121.667	1.18893	0.513459
1154	KGESQTDIEITR	1xPhospho [S/T]; 1xTMT6plex [K1]; 1xTMT6plex [N-Term]	1xPhospho [S/T]	5.8876e-05	0	11	P80318	Cct3	1	1914.99	121.4	139.9	67.4	91.4	132.7	140.7	3	0.8	54.068	43	109.567	121.6	1.10983	0.674191
1189	TFSYAGFEMQPK	1xPhospho [S3]; 1xTMT6plex [K12]; 1xTMT6plex [N-Term]	1xPhospho [S3]	0.000994169	0.000219575	1	P80313	Cct7	0	1943.94	97.1	97.7	100.2	92.7	122.2	111.7	3	1.53	165.959	26	98.3333	108.867	1.10712	0.291925
3502	MMPTPVILLK	1xAcetyl [N-Term]; 1xPhospho [T4]; 1xTMT6plex [K10]; 1xTMT6plex [N-Term]	1xPhospho [T4]	0.00629139	0.000676706	2	P80313	Cct7	0	1722.97	99.7	110.6	109.3	90.2	113.5	122.8	2	-133002	221.381	40	106.533	108.833	1.02159	0.834036
4637	HIEPELAGRDSPVRAEMPGNLQHYGR	1xPhospho [S11]; 1xOxidation [M17]; 1xTMT6plex [N-Term]	1xPhospho [S11]	4.416e-05	0	1	Q8C1Y8	Ccz1	2	3254.57	102.5	96.1	102.3	106.9	91.8	102	5	4.82	63.5506	3	100.3	100.233	0.999335	0.989835
5804	HIEPELAGRDSPVR	1xPhospho [S11]; 1xTMT6plex [N-Term]	1xPhospho [S11]	0.000162889	0	5	Q8C1Y8	Ccz1	1	1884.95	103.1	98.9	102.4	96.8	101.7	98.9	3	1.16	34.7695	28	101.467	99.1333	0.977004	0.291974
9064	GEVLIHQVQYQEMDSKADDLDLLK	1xPhospho [S15]; 2xTMT6plex [K16; K24]; 1xTMT6plex [N-Term]	1xPhospho [S15]	5.58581e-05	0	1	Q2VLH6	Cd163	1	3554.84	106.7	86.5	157.9	98.7	105.3	101.8	4	-0.17	188.194	20	117.033	101.933	0.870977	0.518145
1045	SSTEPMPPRGSLTGVQTCR	1xCarbamidomethyl [C18]; 1xPhospho [S11]; 1xTMT6plex [N-Term]	1xPhospho [S11]	7.20083e-06	0	11	Q91V98	Cd248	1	2370.11	94.8	91.7	108.2	105.9	117.9	105.6	3	0.45	62.8482	24	98.2333	109.8	1.11775	0.149017
1663	SSTEPMPPRGSLTGVQTCR	1xCarbamidomethyl [C18]; 1xPhospho [S11]; 1xOxidation [M6]; 1xTMT6plex [N-Term]	1xPhospho [S11]	0.00153318	0.000219575	2	Q91V98	Cd248	1	2386.11	96.2	93.2	110.2	100.5	117.3	105.5	3	-1.82	51.7354	5	99.8667	107.767	1.07911	0.335836
1687	GSLTGVQTCR	1xCarbamidomethyl [C9]; 1xPhospho [S2]; 1xTMT6plex [N-Term]	1xPhospho [S2]	0.000733414	7.99737e-05	6	Q91V98	Cd248	0	1387.66	96.3	93	111.9	108.7	111.5	104.5	2	0.77	36.7307	34	100.4	108.233	1.07802	0.273278
643	FNGGHSPTQSPEK	1xPhospho [S6]; 1xTMT6plex [K13]; 1xTMT6plex [N-Term]	1xPhospho [S6]	0.0059456	0.000572879	2	Q9JLQ0	Cd2ap	0	1923.94	94.7	83.5	97.2	100.2	122.9	97	3	-1.08	34.2116	14	91.8	106.7	1.16231	0.179757
691	SPGAVYPK	1xPhospho [S1]; 1xTMT6plex [K8]; 1xTMT6plex [N-Term]	1xPhospho [S1]	0.0327699	0.00217993	2	Q9JLQ0	Cd2ap	0	1356.73	101.3	99.9	89.6	117.3	107.2	111	2	1.41	60.7078	10	96.9333	111.833	1.15371	0.0342988
773	ASNLLRSPGAVYPK	1xPhospho [S7]; 1xTMT6plex [K14]; 1xTMT6plex [N-Term]	1xPhospho [S7]	0.000374502	7.99737e-05	2	Q9JLQ0	Cd2ap	1	2011.11	93.5	98.2	95.6	105.2	122.5	100.7	3	0.27	103.371	5	95.7667	109.467	1.14306	0.11351
4056	AEADDGKRNSVDELR	1xPhospho [S10]; 1xTMT6plex [K7]; 1xTMT6plex [N-Term]	1xPhospho [S10]	0.00366528	0.000266822	2	Q9JLQ0	Cd2ap	2	2213.1	99.8	92.8	102.4	101.7	102.2	94.2	3	-0.34	30.6719	4	98.3333	99.3667	1.01051	0.802246
5896	SVDLDAFVAR	1xPhospho [S1]; 1xTMT6plex [N-Term]	1xPhospho [S1]	1.23755e-05	0	9	Q9JLQ0	Cd2ap	0	1401.7	98.1	100.4	113.8	101.5	105.6	97.4	2	1.93	147.047	38	104.1	101.5	0.975024	0.657497
6422	HSLDSDEEDDDEEGSSK	1xPhospho [S]; 1xTMT6plex [K17]; 1xTMT6plex [N-Term]	1xPhospho [S]	1.73038e-09	0	5	Q9CWK3	Cd2bp2	0	2432	104.1	109.3	84.2	99.8	80.9	106.3	3	0.81	39.6532	71	99.2	95.6667	0.964382	0.759851
7324	AQGSHDPTPPPSLDMFAEEVAEGELETPTPTQR	1xPhospho [S/T]; 1xTMT6plex [N-Term]	1xPhospho [S/T]	4.83251e-07	0	3	Q9CWK3	Cd2bp2	0	3843.76	94.6	104.1	114.4	103.2	106.2	86.2	4	0.61	209.283	27	104.367	98.5333	0.944107	0.528123
8248	NLNPSAVPSPETQNLSQSTEEEEAAR	1xPhospho [S/T]; 1xTMT6plex [N-Term]	1xPhospho [S/T]	1.51881e-09	0	6	Q1ERP8	Cd300lg	0	3107.44	94.4	95.5	122.1	88.8	101.6	95.8	3	1.41	116.622	84	104	95.4	0.917308	0.428976
6640	LGEDPYYTENGGGQGYSSGPGASPETQGK	2xPhospho [S23; T/Y/S]; 1xTMT6plex [K29]; 1xTMT6plex [N-Term]	2xPhospho [S23; T/Y/S]	4.40013e-08	0	11	Q64314	Cd34	0	3521.52	94.5	102.8	114.8	102.5	101.8	95.3	3	-2.89	147.059	65	104.033	99.8667	0.959949	0.545896
8088	LGEDPYYTENGGGQGYSSGPGASPETQGK	1xPhospho [S/T/Y]; 1xTMT6plex [K29]; 1xTMT6plex [N-Term]	1xPhospho [S/T/Y]	1.11871e-13	0	39	Q64314	Cd34	0	3441.55	98.1	99.8	110.1	98.4	93.9	91.8	4	2.19	126.423	114	102.667	94.7	0.922403	0.132372
148	KPSELNGEASK	1xPhospho [S3]; 2xTMT6plex [K1; K11]; 1xTMT6plex [N-Term]	1xPhospho [S3]	0.00605843	0.000636265	3	P15379	Cd44	0	1927.05	98.3	90.2	92.6	115.4	118.7	108.9	3	1.51	58.5128	27	93.7	114.333	1.22021	0.00531714
453	RASLEDFYGSPIPSVSLK	1xPhospho [S]; 1xTMT6plex [K18]; 1xTMT6plex [N-Term]	1xPhospho [S]	0.000368778	7.99737e-05	3	Q9Z0M6	Cd97	1	2504.32	94	95.3	110.1	107.8	133.3	117.2	3	-0.63	176.635	10	99.8	119.433	1.19673	0.0961488
1809	YTEFNSSTTGTGTSQTR	1xPhospho [S/T]; 1xTMT6plex [N-Term]	1xPhospho [S/T]	4.60188e-08	0	15	Q9Z0M6	Cd97	0	2146.95	97.7	107.6	103.6	96.6	119.9	114.9	2	1.77	66.2191	69	102.967	110.467	1.07284	0.382034
1619	NIISPPWDFRDFEVEK	1xPhospho [S4]; 1xTMT6plex [K16]; 1xTMT6plex [N-Term]	1xPhospho [S4]	0.000443298	7.99737e-05	1	Q8R349	Cdc16	1	2530.28	94.4	93.5	90.7	101.7	104.1	95.5	3	6.18	216.125	26	92.8667	100.433	1.08148	0.0536295
3859	NIISPPWDFR	1xPhospho [S4]; 1xTMT6plex [N-Term]	1xPhospho [S4]	0.0541035	0.00386866	14	Q8R349	Cdc16	0	1553.77	98.1	100.5	98.6	100.9	99.2	101.4	2	2.54	190.01	17	99.0667	100.5	1.01447	0.220786
2098	VSPLNLSSVTP	1xPhospho [T/S]; 1xTMT6plex [N-Term]	1xPhospho [T/S]	1.26814e-05	0	4	Q8BGZ4	Cdc23	0	1422.74	99.6	99.2	92.8	100.9	106.5	102.1	2	2.08	162.499	62	97.2	103.167	1.06139	0.0987394
6706	QKEDVEGVGTSDGEGAAGLSSDPK	1xPhospho [S/T]; 2xTMT6plex [K2; K24]; 1xTMT6plex [N-Term]	1xPhospho [S/T]	1.90033e-11	0	14	Q99JP4	Cdc26	1	3100.53	101.4	104.4	95.5	96.5	92.6	99.6	3	2.08	92.1598	62	100.433	96.2333	0.958181	0.272912
5164	SLSLESTDR	1xPhospho [S3]; 1xTMT6plex [N-Term]	1xPhospho [S3]	0.0093199	0.000730064	2	Q3UU96	Cdc42bpa	0	1316.63	101.9	97.2	94.5	88.4	97.2	104.7	2	2.17	55.602	21	97.8667	96.7667	0.98876	0.842298
6103	RSDSLLSFR	1xPhospho [S]; 1xTMT6plex [N-Term]	1xPhospho [S]	0.000305032	0	16	Q91W92	Cdc42ep1	1	1389.71	96.9	92.9	109.1	92.3	103.4	94.5	3	0.37	73.4941	47	99.6333	96.7333	0.970893	0.650811
7996	NAISLPQLNQATYDSLVMGK	1xPhospho [S4]; 1xTMT6plex [K20]; 1xTMT6plex [N-Term]	1xPhospho [S4]	2.75368e-09	0	4	Q91W92	Cdc42ep1	0	2701.4	94.9	88.7	127.3	95.8	105.2	86.8	3	4.01	217.882	80	103.633	95.9333	0.9257	0.588089
8089	NAISLPQLNQATYDSLVMGK	1xPhospho [S4]; 1xOxidation [M18]; 1xTMT6plex [K20]; 1xTMT6plex [N-Term]	1xPhospho [S4]	0.000322097	0	1	Q91W92	Cdc42ep1	0	2717.4	81.6	110.4	117.2	83.1	106	96.1	4	1.36	213.435	32	103.067	95.0667	0.92238	0.56493
9446	SGNTHRSPR	1xPhospho [S7]; 1xTMT6plex [N-Term]	1xPhospho [S7]	0.0097474	0.000730064	4	Q91W92	Cdc42ep1	1	1320.64	96.7	76.6	198.5	74.7	110.9	65.4	2	1.21	2.8335	14	123.933	83.6667	0.675094	0.373229
8214	LHLESPQPSPQPSPQGAGNVDVWR	1xPhospho [S5]; 1xTMT6plex [N-Term]	1xPhospho [S5]	8.30931e-09	0	3	Q8JZX9	Cdc42ep2	0	2905.42	102	96.8	117.8	98.6	96.3	95.8	3	-1.18	131.721	36	105.533	96.9	0.918193	0.24698
1541	ANSTSDSMFTETPSPVLK	1xPhospho [S/T]; 1xTMT6plex [K18]; 1xTMT6plex [N-Term]	1xPhospho [S/T]	2.60513e-05	0	8	Q9CQC5	Cdc42ep3	0	2450.19	100	89.2	97.5	112.1	100.6	98.6	3	-0.66	152.958	36	95.5667	103.767	1.0858	0.198381
732	NGATGPHSPDPLLDEQAFGDLMDLPIMPK	1xPhospho [T/S]; 1xTMT6plex [K29]; 1xTMT6plex [N-Term]	1xPhospho [T/S]	0.178091	0.00812585	4	Q9JM96	Cdc42ep4	0	3614.77	87	108.3	92.1	118.7	104.9	106.5	4	-1.4	221.741	4	95.8	110.033	1.14857	0.140551
1387	DSSSLSSYTSGVLEERSPAFR	1xPhospho [S17]; 1xTMT6plex [N-Term]	1xPhospho [S17]	7.59233e-06	0	1	Q9JM96	Cdc42ep4	1	2584.21	96	94	99.5	115	104.2	97.6	3	5.56	138.62	22	96.5	105.6	1.0943	0.162346
5821	DQWGSEEEEEAGGYR	1xPhospho [S5]; 1xTMT6plex [N-Term]	1xPhospho [S5]	7.56148e-06	0	1	Q9JM96	Cdc42ep4	0	2050.82	110.1	110.6	100.6	112.2	84.9	116.7	2	0.68	88.5476	36	107.1	104.6	0.976657	0.822754
6332	NAMSLPQLNEK	1xPhospho [S4]; 1xTMT6plex [K11]; 1xTMT6plex [N-Term]	1xPhospho [S4]	0.0421265	0.00276025	2	Q9JM96	Cdc42ep4	0	1782.92	100.3	92.8	112.7	102.9	101.9	90.7	3	3.65	128.925	7	101.933	98.5	0.966318	0.649359
9175	ASWDQASMLPPHAVEDDGWAVVAPSPSSAR	1xPhospho [S25]; 1xTMT6plex [N-Term]	1xPhospho [S25]	2.09553e-06	0	1	Q9JM96	Cdc42ep4	0	3443.59	92.9	98	134.2	94.7	99.6	84.7	3	3.82	188.247	11	108.367	93	0.858197	0.325402
3433	SGTTPKPVTNATPGR	1xPhospho [T]; 1xTMT6plex [K6]; 1xTMT6plex [N-Term]	1xPhospho [T]	0.00623222	0.000676706	2	Q6A068	Cdc5l	0	2022.08	95	88.1	109.6	101.2	104.1	94.2	3	4.07	31.7676	2	97.5667	99.8333	1.02323	0.761845
8277	EPLLPPDDDTRDNVYYYDEEGGGEEDQDFDLSQLHR	1xPhospho [T10]; 1xTMT6plex [N-Term]	1xPhospho [T10]	5.80519e-07	0	1	P09803	Cdh1	1	4550.96	96.5	101.9	116	94.5	97.6	96	4	-6.81	181.57	14	104.8	96.0333	0.916349	0.210331
7771	LADLYGSKDTFDDDS	1xPhospho [S7]; 1xTMT6plex [K8]; 1xTMT6plex [N-Term]	1xPhospho [S7]	0.0180178	0.00145846	3	P55288	Cdh11	1	2200.01	95.6	102.8	106.3	92.1	97.8	94.2	2	0.74	163.348	14	101.567	94.7	0.932393	0.126177
2119	LADMYGGMDSDKDS	1xPhospho [S10]; 1xTMT6plex [K12]; 1xTMT6plex [N-Term]	1xPhospho [S10]	0.00780695	0.000676706	1	P97326	Cdh6	1	2042.89	110.1	81.2	106	121.6	117.1	76.6	2	1.71	131.005	16	99.1	105.1	1.06054	0.740773
2108	TVQAGDSPSAVR	1xPhospho [S]; 1xTMT6plex [N-Term]	1xPhospho [S]	1.00963e-05	0	9	Q8VHF2	Cdhr5	0	1496.73	110.6	96.4	58.6	106.3	59.1	116.4	2	1.31	27.3975	45	88.5333	93.9333	1.06099	0.829589
4003	VYTHEVVTLWYR	1xPhospho [T3]; 1xTMT6plex [N-Term]	1xPhospho [T3]	0.0045898	0.000457654	1	P11440	Cdk1	0	1874.94	107.7	109	86.1	99	87.1	120.2	3	1.23	147.317	14	100.933	102.1	1.01156	0.928418
3758	AYGVPVKPMTPK	1xPhospho [T10]; 2xTMT6plex [K7; K12]; 1xTMT6plex [N-Term]	1xPhospho [T10]	0.0045898	0.000457654	6	Q3UMM4	Cdk10	0	2055.17	97.4	104.2	77.1	106.3	82.9	94.1	4	0.13	99.0482	11	92.9	94.4333	1.01651	0.89177
569	HRSHSAEGGK	2xPhospho [S3; S5]; 1xTMT6plex [K10]; 1xTMT6plex [N-Term]	2xPhospho [S3; S5]	0.00844244	0.000676706	3	P24788	Cdk11b	1	1683.78	98.2	98.6	77.5	113	91.3	117.4	3	0.83	4.296	14	91.4333	107.233	1.1728	0.212416
2806	AYTPVVVTLWYR	1xPhospho [T3]; 1xTMT6plex [N-Term]	1xPhospho [T3]	1.89717e-05	0	9	P24788	Cdk11b	0	1776.93	98.2	99.4	108.7	105.2	108.7	104.3	3	1.63	205.797	35	102.1	106.067	1.03885	0.329907
3984	DLLSDLQDISDSER	1xPhospho [S10]; 1xTMT6plex [N-Term]	1xPhospho [S10]	3.54537e-07	0	24	P24788	Cdk11b	0	1914.89	99.4	103.6	86.8	96.8	90.9	105.6	2	3.29	167.732	64	96.6	97.7667	1.01208	0.86852
6205	SPLRPPR	1xPhospho [S1]; 1xTMT6plex [N-Term]	1xPhospho [S1]	0.209491	0.00965154	2	P24788	Cdk11b	0	1131.62	102.9	97.5	105.9	101.5	99	96.2	3	-0.47	14.8322	2	102.1	98.9	0.968658	0.331074
6344	EYGSPLK	1xPhospho [S4]; 1xTMT6plex [K7]; 1xTMT6plex [N-Term]	1xPhospho [S4]	0.190092	0.00871762	7	P24788	Cdk11b	0	1331.7	101.4	105.8	84.7	99.9	87.5	94.6	2	1.45	61.8954	17	97.3	94	0.966084	0.677203
7000	RGTSPRPPEGGLGYSQLGDDDLK	2xPhospho [T/S/Y]; 1xTMT6plex [K23]; 1xTMT6plex [N-Term]	2xPhospho [T/S/Y]	0.000836368	0.000219575	7	P24788	Cdk11b	1	3033.45	111.5	100.4	103.3	114.9	77.1	108	4	1.36	120.326	18	105.067	100	0.951777	0.696636
7009	EYGSPLKAYTPVVVTLWYR	2xPhospho [S4; T10]; 1xTMT6plex [K7]; 1xTMT6plex [N-Term]	2xPhospho [S4; T10]	0.000498863	7.99737e-05	2	P24788	Cdk11b	1	2860.45	99.7	107.5	91.8	95.1	94.2	95.2	3	-0.75	219.19	8	99.6667	94.8333	0.951505	0.347367
7519	GTSPRPPEGGLGYSQLGDDDLK	1xPhospho [T/S]; 1xTMT6plex [K22]; 1xTMT6plex [N-Term]	1xPhospho [T/S]	4.47245e-07	0	24	P24788	Cdk11b	0	2797.38	102.4	105.5	98.9	102	87.1	99.1	3	2.22	121.934	36	102.267	96.0667	0.939374	0.278049
7589	RGTSPRPPEGGLGYSQLGDDDLK	1xPhospho [T/S/Y]; 1xTMT6plex [K23]; 1xTMT6plex [N-Term]	1xPhospho [T/S/Y]	7.84847e-07	0	12	P24788	Cdk11b	1	2953.48	103.9	102.4	98.1	100.3	88.3	96.8	4	1.98	98.8516	23	101.467	95.1333	0.937582	0.185373
1671	SGSYSGRSPSPYGR	3xPhospho [S3; S10; S]; 1xTMT6plex [N-Term]	3xPhospho [S3; S10; S]	0.0853073	0.00483832	3	Q14AX6	Cdk12	1	1926.74	96.5	116.5	75.1	126.3	93.8	90.7	2	3.16	35.4668	13	96.0333	103.6	1.07879	0.670485
3184	RSLSRSPLPSR	3xPhospho [S2; S4; S6]; 1xTMT6plex [N-Term]	3xPhospho [S2; S4; S6]	0.186415	0.00862321	1	Q14AX6	Cdk12	2	1724.78	118.5	98	76.6	116.8	84.3	100.5	3	0.61	35.2752	7	97.7	100.533	1.029	0.862168
3975	LYNSEESRPYTNK	1xPhospho [T11]; 1xTMT6plex [K13]; 1xTMT6plex [N-Term]	1xPhospho [T11]	0.000393691	7.99737e-05	7	Q14AX6	Cdk12	0	2139.05	98	104.4	76.7	109.9	79.9	92.7	3	1.44	61.7257	12	93.0333	94.1667	1.01218	0.929697
4029	ESKSSPIILPK	1xPhospho [S]; 2xTMT6plex [K3; K11]; 1xTMT6plex [N-Term]	1xPhospho [S]	0.0570563	0.00401226	7	Q14AX6	Cdk12	1	1966.16	100.7	97.7	93.7	104.8	94.7	95.8	3	0.24	91.3866	7	97.3667	98.4333	1.01096	0.792201
4657	NNSPAPPQPAPVK	1xPhospho [S3]; 1xTMT6plex [K13]; 1xTMT6plex [N-Term]	1xPhospho [S3]	0.00095743	0.000219575	1	Q14AX6	Cdk12	0	1854.99	100.2	96.5	93.1	98.4	96.2	94.9	3	-2.02	52.1899	15	96.6	96.5	0.998965	0.96727
4955	ETTSGTTAEPVKNNSPAPPQPAPVK	1xPhospho [S15]; 2xTMT6plex [K12; K25]; 1xTMT6plex [N-Term]	1xPhospho [S15]	0.000265002	0	1	Q14AX6	Cdk12	1	3285.73	100.2	103	97.7	109.2	92.8	96.7	4	-0.14	74.254	18	100.3	99.5667	0.992689	0.894222
5279	SVSPYSR	2xPhospho [S1; S3]; 1xTMT6plex [N-Term]	2xPhospho [S1; S3]	0.158299	0.00754292	2	Q14AX6	Cdk12	0	1184.5	101.1	95.1	99.2	98.2	90.5	102.6	2	0.74	31.5657	15	98.4667	97.1	0.986121	0.747053
6019	KETTSGTTAEPVKNNSPAPPQPAPVK	1xPhospho [S16]; 3xTMT6plex [K1; K13; K26]; 1xTMT6plex [N-Term]	1xPhospho [S16]	5.01295e-09	0	3	Q14AX6	Cdk12	2	3642.99	101.8	101.1	99.8	99.8	96	98.6	4	1.09	67.968	29	100.9	98.1333	0.97258	0.0940607
6284	QDDSPSGASYGQDYDLSPPR	2xPhospho [S17; S]; 1xTMT6plex [N-Term]	2xPhospho [S17; S]	0.000148603	0	5	Q14AX6	Cdk12	0	2544.02	101.5	105	93.4	82	93.4	114.7	3	-2.02	119.829	25	99.9667	96.7	0.967322	0.764358
6333	AITPPQQPYK	1xPhospho [T3]; 1xTMT6plex [K10]; 1xTMT6plex [N-Term]	1xPhospho [T3]	0.00206915	0.000266822	10	Q14AX6	Cdk12	0	1680.91	96.9	102	94.8	100.1	91	92.7	3	1.16	88.0934	26	97.9	94.6	0.966292	0.401284
6451	HSSISPVR	1xPhospho [S5]; 1xTMT6plex [N-Term]	1xPhospho [S5]	0.0863843	0.00483832	2	Q14AX6	Cdk12	0	1191.61	98.9	92	107	90	95.4	101.7	2	-0.83	8.8034	17	99.3	95.7	0.963746	0.548298
6496	QRSVSPYSR	2xPhospho [S3; S5]; 1xTMT6plex [N-Term]	2xPhospho [S3; S5]	0.0121072	0.00107825	3	Q14AX6	Cdk12	1	1468.65	93.6	102.4	103.1	88.7	102.6	96.7	3	-2.58	12.7726	12	99.7	96	0.962889	0.504882
7564	EPSAYQSSTRSPSPYSR	2xPhospho [S11; S13]; 1xTMT6plex [N-Term]	2xPhospho [S11; S13]	0.00484838	0.000520569	2	Q14AX6	Cdk12	1	2288.98	93.2	110.1	96.7	99.8	82.3	99.4	3	0.64	43.3538	11	100	93.8333	0.938333	0.469821
9094	SGSYSGRSPSPYGR	2xPhospho [S10; S]; 1xTMT6plex [N-Term]	2xPhospho [S10; S]	0.00142361	0.000219575	7	Q14AX6	Cdk12	1	1846.77	109.1	98.4	95.2	85.5	81	96.3	2	2.85	23.5524	17	100.9	87.6	0.868186	0.0980006
2271	CLLADLPLPPELPGGDDLSKSPEEK	1xCarbamidomethyl [C1]; 1xPhospho [S]; 2xTMT6plex [K20; K25]; 1xTMT6plex [N-Term]	1xPhospho [S]	1.8544e-06	0	4	Q69ZA1	Cdk13	1	3457.81	94	105.9	84.5	110.5	87.4	102.4	4	3.01	217.253	36	94.8	100.1	1.05591	0.594312
3034	LYSSEESRPYTNK	1xPhospho [T11]; 1xTMT6plex [K13]; 1xTMT6plex [N-Term]	1xPhospho [T11]	0.000623766	7.99737e-05	8	Q69ZA1	Cdk13	0	2112.04	99.6	106.6	71.8	115	74.8	97.3	3	0.9	68.9823	10	92.6667	95.7	1.03273	0.856714
3532	SLSPLGGRDESPVSHR	2xPhospho [S3; S11]; 1xTMT6plex [N-Term]	2xPhospho [S3; S11]	0.018596	0.00145846	2	Q69ZA1	Cdk13	1	2082.96	100.3	106.4	98.4	89.8	114.7	107	3	0.9	60.4304	14	101.7	103.833	1.02098	0.796638
3790	RRSPSYSR	2xPhospho [S3; S7]; 1xTMT6plex [N-Term]	2xPhospho [S3; S7]	0.0806443	0.00458467	2	Q69ZA1	Cdk13	2	1397.63	109.9	99.8	85.7	100.2	95.9	104	3	1.42	5.2173	19	98.4667	100.033	1.01591	0.842628
4561	SRSPYSPVLR	2xPhospho [S1; S3]; 1xTMT6plex [N-Term]	2xPhospho [S1; S3]	0.181614	0.00852516	1	Q69ZA1	Cdk13	1	1550.73	116.2	91	90.6	83.6	96.2	118.2	3	0.54	57.9266	15	99.2667	99.3333	1.00067	0.996209
5101	SKPLTPSTGAK	1xPhospho [T5]; 2xTMT6plex [K2; K11]; 1xTMT6plex [N-Term]	1xPhospho [T5]	0.00238113	0.000266822	2	Q69ZA1	Cdk13	0	1854.07	101.1	92.1	101.2	106.5	87.4	97.5	3	-0.1	45.1249	15	98.1333	97.1333	0.98981	0.881344
6346	ILELTPEPDRPR	1xPhospho [T5]; 1xTMT6plex [N-Term]	1xPhospho [T5]	0.000262931	0	4	Q69ZA1	Cdk13	0	1744.92	100.3	101.7	95.5	100.9	90.4	96.1	3	0.54	93.1888	32	99.1667	95.8	0.96605	0.398879
7261	GGDVSPSPYSSSSWR	1xPhospho [S5]; 1xTMT6plex [N-Term]	1xPhospho [S5]	1.86198e-06	0	10	Q69ZA1	Cdk13	0	1877.83	101.5	112.7	84.5	97.7	80.8	104	2	0.32	82.4191	56	99.5667	94.1667	0.945765	0.641294
2676	RVHSENNACINFK	1xCarbamidomethyl [C9]; 1xPhospho [S4]; 1xTMT6plex [K13]; 1xTMT6plex [N-Term]	1xPhospho [S4]	0.000276669	0	2	O35495	Cdk14	1	2127.06	93.2	87.5	107.7	105.1	106.1	89.5	3	-2.14	41.5521	27	96.1333	100.233	1.04265	0.637936
6749	ADSYEKLEK	1xPhospho [S3]; 2xTMT6plex [K6; K9]; 1xTMT6plex [N-Term]	1xPhospho [S3]	0.00487065	0.000572879	2	O35495	Cdk14	1	1849.99	91.9	93.9	121.4	93.7	106.7	93.7	2	5.18	72.2271	22	102.4	98.0333	0.957357	0.697708
1011	RVSLSEIGFGK	1xPhospho [S3]; 1xTMT6plex [K11]; 1xTMT6plex [N-Term]	1xPhospho [S3]	0.000102346	0	3	Q04735	Cdk16	1	1730.96	100.4	93.7	94.2	109.7	115.1	98.3	3	5.37	131.024	43	96.1	107.7	1.12071	0.0981989
1867	KISTEDINK	1xPhospho [S3]; 2xTMT6plex [K1; K9]; 1xTMT6plex [N-Term]	1xPhospho [S3]	0.00299564	0.000266822	3	Q04735	Cdk16	1	1815.02	99.6	82.7	100.9	119	100.8	83.3	3	0.93	65.3237	34	94.4	101.033	1.07027	0.605696
2379	LTLNSPIFDKPLSR	1xPhospho [S5]; 1xTMT6plex [K10]; 1xTMT6plex [N-Term]	1xPhospho [S5]	0.000274512	0	2	Q04735	Cdk16	0	2139.2	111.9	106.2	93.9	102.7	115.5	109.9	3	0.68	160.894	13	104	109.367	1.0516	0.453837
1463	RASLSEIGFGK	1xPhospho [S3]; 1xTMT6plex [K11]; 1xTMT6plex [N-Term]	1xPhospho [S3]	5.65406e-05	0	4	Q8K0D0	Cdk17	1	1702.93	90	85.8	99.1	102.9	103.2	93.6	3	0.65	103.241	41	91.6333	99.9	1.09021	0.175877
1943	RLSLPADIR	1xPhospho [S3]; 1xTMT6plex [N-Term]	1xPhospho [S3]	0.00556888	0.000572879	6	Q8K0D0; Q04735	Cdk17; Cdk16	1	1349.75	92	86.2	114.5	114	108	90.3	3	0.5	85.9195	37	97.5667	104.1	1.06696	0.590489
423	RFSMEDLNK	1xPhospho [S3]; 1xTMT6plex [K9]; 1xTMT6plex [N-Term]	1xPhospho [S3]	0.0028692	0.000266822	5	Q04899	Cdk18	1	1677.84	103	101	65.3	115.4	85.1	124.3	3	1.19	92.5898	23	89.7667	108.267	1.20609	0.338967
1084	RASLSDIGFGK	1xPhospho [S3]; 1xTMT6plex [K11]; 1xTMT6plex [N-Term]	1xPhospho [S3]	0.000667575	7.99737e-05	3	Q04899	Cdk18	1	1688.91	105.1	102.6	76	106.2	94.9	115.1	2	2.34	103.671	25	94.5667	105.4	1.11456	0.380215
6285	TYTHEVVTLWYR	1xPhospho [T]; 1xTMT6plex [N-Term]	1xPhospho [T]	0.000512308	7.99737e-05	7	P97377	Cdk2	0	1876.92	104.7	107.1	100.3	99.8	96.2	105.9	3	3.04	139.752	29	104.033	100.633	0.967318	0.381541
2453	IGEGTYGVVYK	1xPhospho [Y/T]; 1xTMT6plex [K11]; 1xTMT6plex [N-Term]	1xPhospho [Y/T]	1.66135e-07	0	4	P97377; P11440	Cdk2; Cdk1	0	1723.91	131.1	117.3	76.1	106	98	136.4	2	3.86	111.276	47	108.167	113.467	1.049	0.806385
3341	IGEGTYGVVYK	2xPhospho [T5; Y6]; 1xTMT6plex [K11]; 1xTMT6plex [N-Term]	2xPhospho [T5; Y6]	0.000136633	0	8	P97377; P11440	Cdk2; Cdk1	0	1803.87	157.9	120.1	80	93.3	96.1	177.7	3	-0.39	132.338	39	119.333	122.367	1.02542	0.936307
8591	LYTHQVATR	1xPhospho [T3]; 1xTMT6plex [N-Term]	1xPhospho [T3]	0.00715583	0.000676706	5	Q9JHU3	Cdk20	0	1397.71	110.4	93.1	112.8	92.1	103.1	90.4	3	-1.26	23.3666	18	105.433	95.2	0.90294	0.237424
5360	ALQHSYLHKEESDAE	1xPhospho [S12]; 1xTMT6plex [K9]; 1xTMT6plex [N-Term]	1xPhospho [S12]	5.87409e-06	0	3	P30285	Cdk4	1	2295.11	99.7	100	103.9	102.3	94.1	102.6	3	1.01	50.5477	22	101.2	99.6667	0.984848	0.646375
3860	GNLELRPGATRPGASSPSRPGS	1xPhospho [T10]; 1xTMT6plex [N-Term]	1xPhospho [T10]	0.00099043	0.000219575	1	Q8K389	Cdk5rap2	0	2473.25	100.4	103.7	93.3	115.2	87.8	98.7	3	2.94	41.3958	1	99.1333	100.567	1.01446	0.874785
4119	SLTGSGSQEDLLLQK	1xPhospho [S/T]; 1xTMT6plex [K15]; 1xTMT6plex [N-Term]	1xPhospho [S/T]	0.00201914	0.000266822	4	Q8K389	Cdk5rap2	0	2114.11	103	84	93.2	84.4	105.1	93.4	3	1.83	152.252	15	93.4	94.3	1.00964	0.917127
6392	KAESLEQLQLEYTSVR	1xPhospho [S4]; 1xTMT6plex [K1]; 1xTMT6plex [N-Term]	1xPhospho [S4]	0.00799955	0.000676706	2	Q8K389	Cdk5rap2	1	2432.28	107.7	112.5	82.8	95.7	91.1	105.6	3	8.52	139.482	5	101	97.4667	0.965017	0.745315
6793	AYTHQVVTR	1xPhospho [T]; 1xTMT6plex [N-Term]	1xPhospho [T]	0.000714369	7.99737e-05	9	Q03147	Cdk7	0	1383.7	101	104.4	88.4	100.1	85.4	95.5	3	0.86	13.9252	54	97.9333	93.6667	0.956433	0.548671
6675	NSQPNRYTNR	1xPhospho [T8]; 1xTMT6plex [N-Term]	1xPhospho [T8]	0.018596	0.00145846	1	Q99J95	Cdk9	1	1558.73	109.2	114.6	59.5	101.3	76.7	93.7	2	2.03	6.5747	23	94.4333	90.5667	0.959054	0.848547
1284	VYLSPGSR	1xPhospho [S4]; 1xTMT6plex [N-Term]	1xPhospho [S4]	0.214953	0.00978829	3	P39689	Cdkn1a	0	1187.6	103.3	107.5	99	83.1	145.2	112.5	2	4.96	55.0231	11	103.267	113.6	1.10006	0.598653
5757	VSNGSPSLER	1xPhospho [S5]; 1xTMT6plex [N-Term]	1xPhospho [S5]	0.00188483	0.000266822	3	P46414	Cdkn1b	0	1354.66	109.1	98.5	85.4	85.5	99.5	101.5	2	1.18	29.4609	28	97.6667	95.5	0.977816	0.81145
6283	TPFTTSGSLENN	1xPhospho [S/T]; 1xTMT6plex [N-Term]	1xPhospho [S/T]	0.000434912	7.99737e-05	5	P60334	Cdo1	0	1576.71	104.9	112.2	76.8	89.2	86.7	108.4	2	0.73	104.069	54	97.9667	94.7667	0.967336	0.814679
8610	SSSETALSSLAGDDIVKDHEDTCIR	1xCarbamidomethyl [C23]; 1xPhospho [S]; 1xTMT6plex [K17]; 1xTMT6plex [N-Term]	1xPhospho [S]	8.33782e-06	0	3	P97817	Cdr2	1	3244.54	109.2	98.1	116.3	91	99.8	101	3	7.05	132.884	11	107.867	97.2667	0.901731	0.160574
8920	SSSETALSSLAGDDIVK	1xPhospho [S/T]; 1xTMT6plex [K17]; 1xTMT6plex [N-Term]	1xPhospho [S/T]	6.92136e-05	0	6	P97817	Cdr2	0	2218.13	105.8	116.9	99.4	95.3	88.8	100.3	3	-1.27	157.262	28	107.367	94.8	0.882956	0.108466
7123	GDSDVPEVPPSSDRTPEILK	1xPhospho [S3]; 1xTMT6plex [K20]; 1xTMT6plex [N-Term]	1xPhospho [S3]	0.116559	0.00613311	2	P98191	Cds1	1	2676.35	117	119.6	80.5	88.9	98.8	113.2	3	0.96	222.131	16	105.7	100.3	0.948912	0.727769
7926	LDGETASDSESR	1xPhospho [S/T]; 1xTMT6plex [N-Term]	1xPhospho [S/T]	4.50764e-06	0	6	Q99L43	Cds2	0	1575.67	104	98.9	103.3	88.8	97.4	97.9	2	1.43	24.5278	44	102.067	94.7	0.927825	0.0932479
8746	LDGETASDSESRAETAPLPTSVDDTPEVLNR	1xPhospho [T/S]; 1xTMT6plex [N-Term]	1xPhospho [T/S]	1.33859e-08	0	40	Q99L43	Cds2	1	3581.67	106.2	103	80.9	53.4	113.6	92.7	4	-0.82	147.516	54	96.7	86.5667	0.895209	0.628281
187	LDGETASDSESRAETAPLPTSVDDTPEVLNR	2xPhospho [S7; T/S]; 1xTMT6plex [N-Term]	2xPhospho [S7; T/S]	0.000144503	0	3	Q99L43	Cds2	1	3661.64	118.6	110.5	105.3	83.2	76.2	89.2	3	0.38	162.282	22	111.467	82.8667	0.743421	0.00607456
9330	GYDSEDDTWEPEQHLVNCEEYIHDFNR	1xCarbamidomethyl [C18]; 1xPhospho [S4]; 1xTMT6plex [N-Term]	1xPhospho [S4]	3.1119e-07	0	2	Q9WTK2	Cdyl	0	3706.53	92.9	86.9	141.6	80.6	100.7	85	4	-1.9	168.045	33	107.133	88.7667	0.828563	0.373817
7431	VNSPLSRPK	1xPhospho [S3]; 1xTMT6plex [K9]; 1xTMT6plex [N-Term]	1xPhospho [S3]	0.0225259	0.00178356	3	Q9D5D8	Cdyl2	0	1535.87	101.8	82.9	124.1	100.2	94.9	95.7	2	2.33	35.4398	10	102.933	96.9333	0.94171	0.643883
7975	SADQEPVAFLAK	1xAcetyl [N-Term]; 1xPhospho [S1]; 1xTMT6plex [K12]; 1xTMT6plex [N-Term]	1xPhospho [S1]	0.000241156	0	2	P53569	Cebpz	0	1855.96	104.8	114.4	96.9	104.2	90.9	97.7	2	-123468	175.794	43	105.367	97.6	0.926289	0.288535
3825	ADPVLLNNHSNLKPAPTVPAAPSSPDATSEPK	1xPhospho [S/T]; 2xTMT6plex [K13; K32]; 1xTMT6plex [N-Term]	1xPhospho [S/T]	0.000609794	7.99737e-05	3	Q9JKC6	Cend1	0	4003.11	101.2	90.2	113.7	95.7	121.2	92.8	5	3.88	123.703	8	101.7	103.233	1.01508	0.898538
5754	RRPSSPAPGPSR	1xPhospho [S4]; 1xTMT6plex [N-Term]	1xPhospho [S4]	0.0299551	0.00208347	1	O35216	Cenpa	1	1573.82	100.3	89.2	95	93.2	83.4	101.6	3	0.61	5.3681	18	94.8333	92.7333	0.977856	0.750284
3096	QRLSFEGAAK	1xPhospho [S4]; 1xTMT6plex [K10]; 1xTMT6plex [N-Term]	1xPhospho [S4]	0.012675	0.0011328	1	Q9CXS4	Cenpv	1	1644.89	99.4	87.7	115.6	90.4	118.2	103.6	2	4.54	61.5844	13	100.9	104.067	1.03138	0.794894
1890	TSPISLDDSDIEVR	1xPhospho [S9]; 1xTMT6plex [N-Term]	1xPhospho [S9]	0.0481293	0.00345631	1	Q5PR68	Cep112	0	1855.89	95.6	102.1	93.7	78.2	116.7	116.7	3	8.94	139.602	5	97.1333	103.867	1.06932	0.633918
3260	TLTGPKSPR	1xPhospho [S7]; 1xTMT6plex [K6]; 1xTMT6plex [N-Term]	1xPhospho [S7]	0.0397712	0.00260163	2	Q7TSG1	Cep120	1	1494.84	94	91.8	89.1	104.2	89.6	88.6	2	0.8	27.2665	21	91.6333	94.1333	1.02728	0.658007
6546	YAWTDEEEDANSLTADNLEK	1xPhospho [T4]; 1xTMT6plex [K20]; 1xTMT6plex [N-Term]	1xPhospho [T4]	4.02279e-08	0	5	Q62036	Cep131	0	2852.29	98.3	101.5	93.5	110.3	84.5	87.3	3	-1.16	177.421	69	97.7667	94.0333	0.961814	0.683106
6879	YAWTDEEEDANSLTADNLEK	2xPhospho [T4; S12]; 1xTMT6plex [K20]; 1xTMT6plex [N-Term]	2xPhospho [T4; S12]	0.00237121	0.000266822	1	Q62036	Cep131	0	2932.26	124.2	124.8	68.9	89	103.9	110.6	3	1.94	191.498	22	105.967	101.167	0.954703	0.818609
5661	LGLPTSPLSSTLK	1xPhospho [S/T]; 1xTMT6plex [K13]; 1xTMT6plex [N-Term]	1xPhospho [S/T]	0.000233675	0	3	Q6P5D4	Cep135	0	1852.06	97.1	100.5	99.5	107.1	94.6	89.4	3	1.14	175.753	35	99.0333	97.0333	0.979805	0.727424
4430	YFPSGIPLLSGSPPPPENK	1xPhospho [S12]; 1xTMT6plex [K19]; 1xTMT6plex [N-Term]	1xPhospho [S12]	8.30393e-06	0	3	Q5DU05	Cep164	0	2535.33	99.2	104.6	91.7	104.9	90.9	100.6	3	-1.13	211.953	42	98.5	98.8	1.00305	0.9597
5319	DVSLDSDADRPPTPGK	3xPhospho [S3; S6; T13]; 1xTMT6plex [K16]; 1xTMT6plex [N-Term]	3xPhospho [S3; S6; T13]	0.196371	0.0090107	3	Q5DU05	Cep164	0	2368.03	111.7	102.4	88.4	90.3	96.6	111.2	3	-3.51	109.527	4	100.833	99.3667	0.985455	0.880735
7277	QGSFTIDKPSSNIPIELIPHINK	1xPhospho [S/T]; 2xTMT6plex [K8; K23]; 1xTMT6plex [N-Term]	1xPhospho [S/T]	0.00022287	0	6	Q6A065	Cep170	0	3315.83	102.8	95.9	112.7	97.5	97.3	99.6	5	1.6	189.605	6	103.8	98.1333	0.945408	0.314487
2225	QESFTKEPTSGPPAPGK	1xPhospho [S3]; 2xTMT6plex [K6; K17]; 1xTMT6plex [N-Term]	1xPhospho [S3]	3.4061e-05	0	2	Q80U49	Cep170b	1	2525.33	106.7	100.2	91.7	114.7	97.6	103.5	3	8.85	79.4093	16	99.5333	105.267	1.0576	0.4362
3404	SQSFTHTPPADPK	1xPhospho [S1]; 1xTMT6plex [K13]; 1xTMT6plex [N-Term]	1xPhospho [S1]	0.00221881	0.000266822	2	Q80U49	Cep170b	0	1950.97	101.3	102.1	96.5	102.9	104.8	99.4	3	0.55	51.9064	28	99.9667	102.367	1.02401	0.366273
5012	EIHDVAGDGDSLGSPGPTR	1xPhospho [S14]; 1xTMT6plex [N-Term]	1xPhospho [S14]	4.6966e-07	0	2	Q80U49	Cep170b	0	2189.01	111.5	98.8	95.9	91.2	108	104.4	3	5.54	66.8258	26	102.067	101.2	0.991509	0.907464
5049	GSLDWPEEER	1xPhospho [S2]; 1xTMT6plex [N-Term]	1xPhospho [S2]	0.00913658	0.000730064	2	Q80U49	Cep170b	0	1526.67	104.1	100.3	103.9	96.8	105.2	103.4	2	4.61	101.587	11	102.767	101.8	0.990594	0.750386
6037	SGRSPEPDPAPPK	1xPhospho [S1]; 1xTMT6plex [K13]; 1xTMT6plex [N-Term]	1xPhospho [S1]	0.0744106	0.00439116	1	Q80U49	Cep170b	1	1872.96	95.6	107.5	107.3	93.7	98.6	109.5	3	2.2	27.764	5	103.467	100.6	0.972294	0.66315
7475	GASPVTPSTTPPPPTDPQLTK	1xPhospho [T/S]; 1xTMT6plex [K21]; 1xTMT6plex [N-Term]	1xPhospho [T/S]	1.87721e-06	0	7	Q80U49	Cep170b	0	2627.37	99.5	103.9	98.6	93.6	93.3	97.2	3	0.98	111.716	42	100.667	94.7	0.940728	0.0443896
8005	GHGSRGSLDWPEEER	2xPhospho [S4; S7]; 1xTMT6plex [N-Term]	2xPhospho [S4; S7]	0.00819753	0.000676706	3	Q80U49	Cep170b	1	2100.87	109.4	107.2	101.7	102.3	96.4	95.9	3	2.21	57.5332	25	106.1	98.2	0.925542	0.0621358
2106	QILSDSEYPR	1xPhospho [S4]; 1xTMT6plex [N-Term]	1xPhospho [S4]	0.00337005	0.000266822	3	Q497N6	Cep295nl	0	1516.72	108.7	117.4	70.3	85	108.8	120.7	2	0.76	88.7683	21	98.8	104.833	1.06107	0.752685
6052	AAQLSPSSEDEALVLR	2xPhospho [S]; 1xTMT6plex [N-Term]	2xPhospho [S]	5.85021e-06	0	10	Q497N6	Cep295nl	0	2074.97	110.1	114.9	85.8	91.7	94.4	116	2	6.5	155.679	50	103.6	100.7	0.972008	0.818608
2653	LLELRSPTELMK	1xPhospho [S6]; 1xTMT6plex [K12]; 1xTMT6plex [N-Term]	1xPhospho [S6]	0.000626125	7.99737e-05	3	E9Q309	Cep350	1	1968.1	99.6	99.9	93.6	107.9	93.8	104.1	3	2.14	163.205	19	97.7	101.933	1.04333	0.417327
4940	DSLESAPSLSPVKELNAPDR	1xPhospho [S]; 1xTMT6plex [K13]; 1xTMT6plex [N-Term]	1xPhospho [S]	4.05548e-05	0	5	E9Q309	Cep350	1	2663.37	96.8	94	102.5	100	96.4	94.8	3	7.29	136.871	20	97.7667	97.0667	0.99284	0.82326
7734	GIASEEGSPMPSYSPR	1xPhospho [S]; 1xTMT6plex [N-Term]	1xPhospho [S]	0.000315901	0	4	E9Q309	Cep350	0	1973.89	108.5	108.8	101.9	108.4	85.6	103.9	2	3.97	97.3664	17	106.4	99.3	0.933271	0.387389
8607	TNGKGSPEEQSPSPVQFINSTGAGDSSR	1xPhospho [S/T]; 1xTMT6plex [K4]; 1xTMT6plex [N-Term]	1xPhospho [S/T]	0.000865088	0.000219575	3	Q99NF3	Cep41	1	3372.61	109.3	92	114.6	99.8	102.1	83	3	-6.28	118.002	3	105.3	94.9667	0.901868	0.319562
4048	ELNFVTDSVDQELPSSPK	1xPhospho [S16]; 1xTMT6plex [K18]; 1xTMT6plex [N-Term]	1xPhospho [S16]	2.25526e-08	0	2	Q0VEJ0	Cep76	0	2543.27	92.9	100.2	108.1	101.7	106.2	96.5	3	-1.13	179.078	50	100.4	101.467	1.01062	0.847703
6029	LIEDERSDR	1xPhospho [S7]; 1xTMT6plex [N-Term]	1xPhospho [S7]	0.00641165	0.000676706	3	Q924Z4	Cers2	1	1441.69	103.3	98.2	81.6	82.2	92.9	100.2	2	-0.27	24.7391	20	94.3667	91.7667	0.972448	0.771872
9288	IQELKGSQER	1xPhospho [S7]; 1xTMT6plex [K5]; 1xTMT6plex [N-Term]	1xPhospho [S7]	0.0116253	0.000964228	2	Q8BK48	Ces2e	1	1725.93	110.8	91	139.1	90.1	98.9	97.3	2	0.72	53.5881	7	113.633	95.4333	0.839836	0.269697
4270	RMSPKPELTEDQK	1xPhospho [S3]; 1xOxidation [M2]; 2xTMT6plex [K5; K13]; 1xTMT6plex [N-Term]	1xPhospho [S3]	0.0129364	0.0011328	2	Q9R1K9	Cetn2	1	2342.24	98.6	88.8	89.2	105.6	79.8	93	3	1.07	40.6036	9	92.2	92.8	1.00651	0.94456
4284	RMSPKPELTEDQK	1xPhospho [S3]; 2xTMT6plex [K5; K13]; 1xTMT6plex [N-Term]	1xPhospho [S3]	3.87848e-05	0	7	Q9R1K9	Cetn2	1	2326.24	101.5	98.5	70.3	109.7	63.5	98.8	4	0.75	60.5096	41	90.1	90.6667	1.00629	0.975184
5045	MSPKPELTEDQKQEIR	1xPhospho [S2]; 2xTMT6plex [K4; K12]; 1xTMT6plex [N-Term]	1xPhospho [S2]	1.60573e-05	0	4	Q9R1K9	Cetn2	1	2696.43	95.8	90.9	79.6	99.5	71.1	93.2	3	2.19	84.4712	9	88.7667	87.9333	0.990612	0.936686
1563	TTTAADNLTK	1xPhospho [T3]; 1xTMT6plex [K10]; 1xTMT6plex [N-Term]	1xPhospho [T3]	0.000670094	7.99737e-05	4	Q6P8X9	Cfap126	0	1573.82	101.6	109.4	96.4	89.3	125.5	118.6	2	-1.38	59.5498	27	102.467	111.133	1.08458	0.500743
1900	KDASGTKTPELAMVEELK	1xPhospho [T]; 3xTMT6plex [K1; K7; K18]; 1xTMT6plex [N-Term]	1xPhospho [T]	0.000706354	7.99737e-05	2	Q0VFX2	Cfap157	2	2943.63	105.6	107.4	95.9	87.8	129.1	113.3	4	0.15	142.74	10	102.967	110.067	1.06895	0.601807
2523	DASGTKTPELAMVEELK	1xPhospho [T/S]; 2xTMT6plex [K6; K17]; 1xTMT6plex [N-Term]	1xPhospho [T/S]	8.30393e-06	0	11	Q0VFX2	Cfap157	1	2586.37	106	121.4	82.7	84.4	111.7	128.5	3	1.88	161.796	27	103.367	108.2	1.04676	0.791212
3261	DASGTKTPELAMVEELK	1xPhospho [T/S]; 1xOxidation [M12]; 2xTMT6plex [K6; K17]; 1xTMT6plex [N-Term]	1xPhospho [T/S]	0.000652649	7.99737e-05	4	Q0VFX2	Cfap157	1	2602.37	105.6	108.7	101.3	92.9	120	111.3	3	6.33	131.228	15	105.2	108.067	1.02725	0.746377
5344	MEVVKSPMQELQQAK	1xAcetyl [N-Term]; 1xPhospho [S6]; 2xTMT6plex [K5; K15]; 1xTMT6plex [N-Term]	1xPhospho [S6]	0.00856797	0.000676706	1	A9Q751	Cfap221	1	2555.36	105	102.6	87.5	109.2	83.9	97.6	3	-89676.1	177.298	19	98.3667	96.9	0.98509	0.880238
5356	EPFDTMSPLLLK	1xPhospho [S7]; 1xTMT6plex [K12]; 1xTMT6plex [N-Term]	1xPhospho [S7]	0.00551728	0.000572879	1	A9Q751	Cfap221	0	1929.02	105.6	130.9	48	97.4	63.3	119.5	3	-4.85	204.356	9	94.8333	93.4	0.984886	0.963549
2773	SQEVPESVISKDVVGSTSTMR	1xPhospho [S]; 1xTMT6plex [K11]; 1xTMT6plex [N-Term]	1xPhospho [S]	0.0297884	0.00208347	2	Q9D180	Cfap57	1	2774.4	101.3	116.2	89.7	89.2	123.9	106.4	3	-1.73	125.984	2	102.4	106.5	1.04004	0.761483
2859	DVVGSTSTMR	1xPhospho [S/T]; 1xTMT6plex [N-Term]	1xPhospho [S/T]	0.00381515	0.000332652	10	Q9D180	Cfap57	0	1361.63	107.7	101	88.7	105.1	103.3	100.1	2	0.9	40.2747	18	99.1333	102.833	1.03732	0.555119
3179	LPSIVDSDVDFEVHTK	1xPhospho [S7]; 1xTMT6plex [K16]; 1xTMT6plex [N-Term]	1xPhospho [S7]	8.58486e-08	0	2	Q9D180	Cfap57	0	2339.19	123.7	117.4	84.8	115.9	99.9	119.6	3	1	170.134	64	108.633	111.8	1.02915	0.825879
2834	IIALPPVSMHR	1xPhospho [S8]; 1xTMT6plex [N-Term]	1xPhospho [S8]	0.00234174	0.000266822	3	Q3V0B4	Cfap65	0	1542.84	96.9	112.4	90.5	92.3	107.3	111.6	3	-0.05	127.725	30	99.9333	103.733	1.03803	0.686341
2931	TPPIFTPLK	1xPhospho [T1]; 1xTMT6plex [K9]; 1xTMT6plex [N-Term]	1xPhospho [T1]	0.000377395	7.99737e-05	8	Q3V0B4	Cfap65	0	1551.9	107.5	111.7	87.8	92.1	105.8	120.1	2	-2.91	155.972	41	102.333	106	1.03583	0.754279
4110	SKEQEEDLFGK	1xPhospho [S1]; 2xTMT6plex [K2; K11]; 1xTMT6plex [N-Term]	1xPhospho [S1]	0.00176066	0.000266822	2	Q3V0B4	Cfap65	1	2077.08	101.3	103.8	81.8	99.9	82.2	107.6	3	1.04	100.671	11	95.6333	96.5667	1.00976	0.931773
7874	FGDISEGEVDHSFFDSDFEDAK	1xPhospho [S5]; 1xTMT6plex [K22]; 1xTMT6plex [N-Term]	1xPhospho [S5]	0.000100712	0	1	Q6ZPR1	Cfap97	0	3031.33	101.5	93.6	99.6	99.6	79.7	94.7	3	8.61	209.183	33	98.2333	91.3333	0.929759	0.344466
5374	RSSEMDWQNSR	1xPhospho [S]; 1xTMT6plex [N-Term]	1xPhospho [S]	0.00101692	0.000219575	3	Q9DAN9	Cfap97d1	1	1704.74	106	97.3	89.5	91.8	93.7	102.8	3	0.75	32.5219	28	97.6	96.1	0.984631	0.810311
9343	IYSHSGEDIEFGCK	1xCarbamidomethyl [C13]; 1xPhospho [S]; 1xTMT6plex [K14]; 1xTMT6plex [N-Term]	1xPhospho [S]	1.34948e-06	0	11	P06909	Cfh	0	2180.01	105.9	78.2	168.3	94.3	110.2	84.8	3	1.45	108.625	47	117.467	96.4333	0.820942	0.489297
3370	LGGSAVISLEGKPL	1xPhospho [S4]; 1xTMT6plex [K12]; 1xTMT6plex [N-Term]	1xPhospho [S4]	5.75807e-07	0	6	P18760	Cfl1	0	1879.07	99.6	96.4	103.3	101.8	106.4	98.5	3	0.39	189.149	46	99.7667	102.233	1.02472	0.462218
3589	KSSTPEEVK	1xPhospho [T4]; 2xTMT6plex [K1; K9]; 1xTMT6plex [N-Term]	1xPhospho [T4]	0.0103513	0.000730064	2	P18760	Cfl1	1	1771.98	95.5	87.3	111.1	105.6	105	89.1	3	-0.52	29.2322	8	97.9667	99.9	1.01973	0.837351
9360	ASGVAVSDGVIK	1xAcetyl [N-Term]; 1xPhospho [S2]; 1xTMT6plex [K12]; 1xTMT6plex [N-Term]	1xPhospho [S2]	0.000177097	0	39	P18760	Cfl1	0	1682.91	115.1	104	138.5	88.2	110	92.3	2	-136169	123.059	57	119.2	96.8333	0.81236	0.139969
9435	ASGVTVNDEVIK	1xAcetyl [N-Term]; 1xPhospho [S2]; 1xTMT6plex [K12]; 1xTMT6plex [N-Term]	1xPhospho [S2]	0.000112711	0	2	P45591	Cfl2	0	1811.96	117.9	98.4	184.5	78.8	130.8	86.9	2	-126472	123.344	55	133.6	98.8333	0.73977	0.320235
2456	AYLPDGYENENQLLSSQDC	1xCarbamidomethyl [C19]; 1xPhospho [S]; 1xTMT6plex [N-Term]	1xPhospho [S]	0.0021206	0.000266822	6	Q8BHG9	Cggbp1	0	2525.07	101.5	101.1	93.8	86	112.2	112.7	3	2.07	174.565	36	98.8	103.633	1.04892	0.625875
1796	KVSLVLEQMQPLGMVSPASTK	1xPhospho [S3]; 2xTMT6plex [K1; K21]; 1xTMT6plex [N-Term]	1xPhospho [S3]	2.2367e-06	0	1	P59242	Cgn	1	3010.67	106.6	99.3	90.9	105.2	92.5	120.8	4	1.44	206.102	29	98.9333	106.167	1.07311	0.482631
2237	HSQSPDSGKESLLK	1xPhospho [S]; 2xTMT6plex [K9; K14]; 1xTMT6plex [N-Term]	1xPhospho [S]	0.00027344	0	11	P59242	Cgn	1	2280.22	97.6	100	76.5	95.4	93.3	101.1	4	1.38	55.4136	18	91.3667	96.6	1.05728	0.540035
5363	GSPGALSSDSELPENPYSQVK	2xPhospho [S2; S]; 1xTMT6plex [K21]; 1xTMT6plex [N-Term]	2xPhospho [S2; S]	1.90826e-07	0	11	P59242	Cgn	0	2780.28	108.4	119.5	81.8	97.5	98.7	108.8	3	2.89	161.414	53	103.233	101.667	0.984824	0.90033
5785	STSLLELAPKPTSSINTIDTAPLSSVDSLINK	1xPhospho [S/T]; 2xTMT6plex [K10; K32]; 1xTMT6plex [N-Term]	1xPhospho [S/T]	2.04512e-08	0	6	P59242	Cgn	0	4080.23	111.8	117.1	93.6	108.3	106.8	100.1	4	-1.45	219.019	46	107.5	105.067	0.977364	0.763361
1176	SYGSQPNSPTSEDLAK	1xPhospho [S8]; 1xTMT6plex [K16]; 1xTMT6plex [N-Term]	1xPhospho [S8]	5.63963e-06	0	4	Q6AW69	Cgnl1	0	2219.06	101.9	100.4	88.3	106.4	111	104.7	3	-4.18	77.6464	37	96.8667	107.367	1.1084	0.0891373
1937	RQDSAGPILDGAR	1xPhospho [S4]; 1xTMT6plex [N-Term]	1xPhospho [S4]	0.000183548	0	6	Q6AW69	Cgnl1	1	1664.83	97	89.6	108.2	104.7	115.2	94.7	2	0.35	35.7001	34	98.2667	104.867	1.06716	0.456572
4369	SYGSQPNSPTSEDLAK	2xPhospho [S/T]; 1xTMT6plex [K16]; 1xTMT6plex [N-Term]	2xPhospho [S/T]	3.1024e-05	0	7	Q6AW69	Cgnl1	0	2299.03	100	90.9	128.9	106	117	98.2	3	0.52	97.2737	60	106.6	107.067	1.00438	0.972421
5597	RKSPTAPSPQAYSETK	1xPhospho [S/T]; 2xTMT6plex [K2; K16]; 1xTMT6plex [N-Term]	1xPhospho [S/T]	7.88052e-07	0	13	Q6AW69	Cgnl1	2	2515.35	94.7	90.1	119.8	106.4	101.2	91.2	3	1.06	45.3133	59	101.533	99.6	0.980959	0.859583
8732	SRSVDSAFPFGLQGNTEYLTEFSR	1xPhospho [S]; 1xTMT6plex [N-Term]	1xPhospho [S]	3.29428e-12	0	13	Q6AW69	Cgnl1	1	3017.42	98.5	96.5	127.9	90.4	103.5	95.4	3	0.89	203.262	65	107.633	96.4333	0.895943	0.360025
42	TALPLSPEHWK	1xPhospho [S6]; 1xTMT6plex [K11]; 1xTMT6plex [N-Term]	1xPhospho [S6]	0.000522125	7.99737e-05	3	Q8K327	Champ1	0	1816.98	89.9	86.7	85.5	143.5	127	115.7	3	1.48	133.418	35	87.3667	128.733	1.47348	0.00718902
648	KPSSSPDLWK	1xPhospho [S5]; 2xTMT6plex [K1; K10]; 1xTMT6plex [N-Term]	1xPhospho [S5]	0.00388395	0.000332652	3	Q8K327	Champ1	0	1912.05	97.9	98.4	78.2	121.6	88.6	108.6	3	1.35	92.2751	20	91.5	106.267	1.16138	0.274682
2479	KPSPAESPELWKPFPAIASEPR	1xPhospho [S7]; 2xTMT6plex [K1; K12]; 1xTMT6plex [N-Term]	1xPhospho [S7]	0.00016951	0	3	Q8K327	Champ1	0	3201.73	106	94.9	92.8	100.6	97.3	110	4	2.65	158.749	11	97.9	102.633	1.04835	0.444797
2953	KTSPASLDFPEPQK	1xPhospho [T/S]; 2xTMT6plex [K1; K14]; 1xTMT6plex [N-Term]	1xPhospho [T/S]	1.06542e-06	0	16	Q8K327	Champ1	1	2312.25	98.5	100.6	91.1	106.8	89.6	104	3	2.33	111.898	40	96.7333	100.133	1.03515	0.604552
3359	SSCGSPPDLWK	1xCarbamidomethyl [C3]; 1xPhospho [S]; 1xTMT6plex [K11]; 1xTMT6plex [N-Term]	1xPhospho [S]	0.000238324	0	19	Q8K327	Champ1	0	1771.85	102.1	102.8	87.5	99.2	93.9	106.6	2	1.86	117.146	32	97.4667	99.9	1.02497	0.714717
3443	AVLPASPEPR	1xPhospho [S6]; 1xTMT6plex [N-Term]	1xPhospho [S6]	0.0678915	0.00419678	5	Q8K327	Champ1	0	1345.71	100.5	102.6	83.1	102.2	88.8	101.8	2	0.53	60.2892	18	95.4	97.6	1.02306	0.786251
3691	DSQENSDAELSSSEYIR	1xPhospho [S6]; 1xTMT6plex [N-Term]	1xPhospho [S6]	1.15589e-06	0	4	Q8K327	Champ1	0	2238.96	98.9	97	102.7	105.8	91.1	107	2	0.18	85.2592	55	99.5333	101.3	1.01775	0.759072
4773	GPSPESVK	1xPhospho [S3]; 1xTMT6plex [K8]; 1xTMT6plex [N-Term]	1xPhospho [S3]	0.0594789	0.00401226	2	Q8K327	Champ1	0	1338.71	102.5	105.5	78.4	114	77.2	94.2	2	0.66	42.0093	14	95.4667	95.1333	0.996508	0.981703
4785	RPGPPLSPEIR	1xPhospho [S7]; 1xTMT6plex [N-Term]	1xPhospho [S7]	0.0015946	0.000266822	6	Q8K327	Champ1	0	1527.82	97.8	100.5	122.5	92.6	125.3	101.7	3	0.18	53.761	44	106.933	106.533	0.996259	0.975996
8324	TSPSLCPESQASGPPVLEPQGAGPLISPEPQAPCLPAEASK	2xCarbamidomethyl [C6; C34]; 1xPhospho [T/S]; 1xTMT6plex [K41]; 1xTMT6plex [N-Term]	1xPhospho [T/S]	1.56909e-06	0	6	Q8K327	Champ1	0	4690.32	108.6	111.6	97	91.8	98.8	99.5	4	-0.86	205.122	34	105.733	96.7	0.914565	0.150325
5120	RAPAAQPPAAAAPSAVGSPAAAPR	1xPhospho [S]; 1xTMT6plex [N-Term]	1xPhospho [S]	1.84697e-09	0	2	Q9D1L0	Chchd2	1	2462.29	105.3	105.8	91.9	97.7	107.3	94.8	3	0.19	53.3524	59	101	99.9333	0.989439	0.865667
2983	YSSVYGASVSDEDLK	1xPhospho [S]; 1xTMT6plex [K15]; 1xTMT6plex [N-Term]	1xPhospho [S]	7.90807e-05	0	9	Q9CRB9	Chchd3	0	2158.04	92.8	94	102.9	109.9	99.7	90	2	2.36	138.69	36	96.5667	99.8667	1.03417	0.641824
2768	LSESVVNR	1xPhospho [S]; 1xTMT6plex [N-Term]	1xPhospho [S]	0.0173681	0.00140661	9	Q91VN4	Chchd6	0	1212.62	104.2	105.9	88.8	90	105.6	115.3	2	0.72	54.5247	19	99.6333	103.633	1.04015	0.684852
7674	KKASLTHEQQQSAR	1xPhospho [S4]; 2xTMT6plex [K1; K2]; 1xTMT6plex [N-Term]	1xPhospho [S4]	0.000496971	7.99737e-05	3	Q91VN4	Chchd6	2	2379.31	90.6	82	139.3	90.8	114.3	86.7	4	0.17	11.605	35	103.967	97.2667	0.935556	0.752141
7963	KASLTHEQQQSAR	1xPhospho [S3]; 1xTMT6plex [K1]; 1xTMT6plex [N-Term]	1xPhospho [S3]	7.11338e-06	0	3	Q91VN4	Chchd6	1	2022.05	87.1	78.5	157.6	87	119.5	93	3	0.85	12.4719	39	107.733	99.8333	0.926671	0.784173
5725	LKDEHGLEPASPR	1xPhospho [S11]; 1xTMT6plex [K2]; 1xTMT6plex [N-Term]	1xPhospho [S11]	0.000191743	0	2	E9PZM4	Chd2	1	1987.04	101.4	96.7	94.8	94.4	96.5	95.7	3	0.86	46.1865	19	97.6333	95.5333	0.978491	0.364562
387	EIIKQEESVDPDYWEK	1xPhospho [S8]; 2xTMT6plex [K4; K16]; 1xTMT6plex [N-Term]	1xPhospho [S8]	1.15589e-06	0	8	Q6PDQ2	Chd4	1	2775.41	102	100.6	83.4	133.4	105.8	109.7	3	2.73	146.014	25	95.3333	116.3	1.21993	0.116399
1758	KMSQPGSPSPK	1xPhospho [S3]; 2xTMT6plex [K1; K11]; 1xTMT6plex [N-Term]	1xPhospho [S3]	0.00199465	0.000266822	2	Q6PDQ2	Chd4	1	1911.04	85.8	94.9	89.2	95.7	104.1	90.2	4	0.86	41.2294	7	89.9667	96.6667	1.07447	0.238125
2945	WGQPPSPTPVPRPPDADPNTPSPKPLEGRPER	1xPhospho [S/T]; 1xTMT6plex [K24]; 1xTMT6plex [N-Term]	1xPhospho [S/T]	3.1277e-05	0	7	Q6PDQ2	Chd4	0	4008.05	95	102.1	86.2	100.4	86.8	106.1	4	1.96	111.771	11	94.4333	97.7667	1.0353	0.673414
3946	MSQPGSPSPK	1xPhospho [S]; 1xTMT6plex [K10]; 1xTMT6plex [N-Term]	1xPhospho [S]	0.000747321	0.000157952	12	Q6PDQ2	Chd4	0	1553.78	101.5	101	85.2	102.3	86.1	103	3	0.81	40.0248	32	95.9	97.1333	1.01286	0.880336
6277	TPTPSTPGDTQPNTPAPVPPAEDGIK	1xPhospho [T/S]; 1xTMT6plex [K26]; 1xTMT6plex [N-Term]	1xPhospho [T/S]	1.55645e-08	0	46	Q6PDQ2	Chd4	0	3123.57	98.3	101.7	103.7	97.3	97.5	99	4	4.98	113.008	41	101.233	97.9333	0.967402	0.118532
7437	MSQPGSPSPK	1xPhospho [S6]; 1xOxidation [M1]; 1xTMT6plex [K10]; 1xTMT6plex [N-Term]	1xPhospho [S6]	0.0472968	0.00324037	1	Q6PDQ2	Chd4	0	1569.77	91.4	105	94.4	94.1	82.6	97.1	2	3.82	17.9461	7	96.9333	91.2667	0.941541	0.401639
7379	QTASPSDGSDGIFGEK	1xPhospho [S4]; 1xTMT6plex [K16]; 1xTMT6plex [N-Term]	1xPhospho [S4]	0.00140168	0.000219575	2	A3KFM7	Chd6	0	2134.01	118	104.6	77.1	93.2	90.1	99.3	3	0.84	109.795	25	99.9	94.2	0.942943	0.6681
273	LTSQDYEVR	1xPhospho [S3]; 1xTMT6plex [N-Term]	1xPhospho [S3]	0.141637	0.00691172	1	Q09XV5	Chd8	0	1419.67	99.1	75.3	83	114.8	123	98.8	2	6.59	74.9499	10	85.8	112.2	1.30769	0.0573075
2551	TASPSPLRPDAPVEK	1xPhospho [S3]; 1xTMT6plex [K15]; 1xTMT6plex [N-Term]	1xPhospho [S3]	0.0186943	0.00151517	1	Q09XV5	Chd8	0	2103.13	97.7	95.5	95.3	104.3	98.3	99.1	3	1.43	73.0564	2	96.1667	100.567	1.04575	0.0963059
2870	LLDSPGAATER	1xPhospho [S4]; 1xTMT6plex [N-Term]	1xPhospho [S4]	0.026518	0.00198394	2	Q8BYH8	Chd9	0	1438.71	99.2	92.5	100	94.6	109.5	98.4	2	5.26	72.2784	8	97.2333	100.833	1.03702	0.516336
3400	LLNKMCGTLPYVAPELLK	1xCarbamidomethyl [C6]; 2xPhospho [T8; Y11]; 2xTMT6plex [K4; K18]; 1xTMT6plex [N-Term]	2xPhospho [T8; Y11]	0.0557221	0.00391837	9	O35280	Chek1	1	2907.55	110	111.2	86	89.1	109.1	116.4	3	-5.06	191.963	13	102.4	104.867	1.02409	0.841648
6455	SRSPTPPSAAGLGSNSAPPIPDSR	3xPhospho [S3; T5; S]; 1xTMT6plex [N-Term]	3xPhospho [S3; T5; S]	0.000450118	7.99737e-05	2	Q8CGZ0	Cherp	1	2788.23	101.9	106.1	103	96.4	88.8	114.5	3	0.31	116.944	29	103.667	99.9	0.963666	0.651378
7956	SRSRSPTPPSAAGLGSNSAPPIPDSR	4xPhospho [T7; S]; 1xTMT6plex [N-Term]	4xPhospho [T7; S]	0.00100928	0.000219575	10	Q8CGZ0	Cherp	2	3111.33	109.2	106.3	100.4	87.6	100.2	105	3	0.4	110.656	25	105.3	97.6	0.926876	0.254914
3678	TQPLALPPPPPPPLPLPPPPSPPLADEQPEPR	1xPhospho [S21]; 1xTMT6plex [N-Term]	1xPhospho [S21]	1.42881e-07	0	2	O54804	Chka	0	3658.95	95.2	97.4	95.3	98.2	93.5	101.4	5	2.37	217.504	33	95.9667	97.7	1.01806	0.510738
6827	ALSAMDLQK	1xPhospho [S3]; 1xTMT6plex [K9]; 1xTMT6plex [N-Term]	1xPhospho [S3]	0.00549168	0.000572879	2	Q921W0	Chmp1a	0	1514.81	100.7	111.7	88.6	88.1	97.5	102.1	2	5.21	121.543	27	100.333	95.9	0.955814	0.601987
1098	ATISDEEIER	1xPhospho [S4]; 1xTMT6plex [N-Term]	1xPhospho [S4]	0.000434912	7.99737e-05	3	Q8BJF9	Chmp2b	0	1471.69	98.7	96.8	89.1	93.3	113.8	109.8	2	2.84	59.9232	33	94.8667	105.633	1.11349	0.195052
5001	RRTTDFSDFLSIVGCTK	1xCarbamidomethyl [C15]; 1xPhospho [T/S]; 1xTMT6plex [K17]; 1xTMT6plex [N-Term]	1xPhospho [T/S]	4.56158e-05	0	3	Q9D1P4	Chordc1	2	2541.29	95.8	95.2	109.8	103.3	103.8	91.2	3	7.06	171.411	22	100.267	99.4333	0.991689	0.901189
6092	KTSDFNTFLAQEGCTR	1xCarbamidomethyl [C14]; 1xPhospho [S/T]; 1xTMT6plex [K1]; 1xTMT6plex [N-Term]	1xPhospho [S/T]	4.32737e-05	0	8	Q9D1P4	Chordc1	1	2413.16	94.5	93.3	110	94.5	99.3	95.4	3	4.17	123.858	40	99.2667	96.4	0.971122	0.634271
6730	RTTDFSDFLSIVGCTK	1xCarbamidomethyl [C14]; 1xPhospho [T2]; 1xTMT6plex [K16]; 1xTMT6plex [N-Term]	1xPhospho [T2]	0.000157146	0	1	Q9D1P4	Chordc1	1	2385.19	104.5	92	115.2	97.4	99.5	101.6	3	2.01	204.23	22	103.9	99.5	0.957652	0.553561
7048	ASTLLRDEELEEIKK	1xPhospho [T3]; 2xTMT6plex [K14; K15]; 1xTMT6plex [N-Term]	1xPhospho [T3]	5.41666e-08	0	4	P61022	Chp1	2	2541.41	88.7	109.8	68	109.8	62	81.6	3	1.92	128.871	31	88.8333	84.4667	0.950844	0.823943
556	KVFSPVIR	1xPhospho [S4]; 1xTMT6plex [K1]; 1xTMT6plex [N-Term]	1xPhospho [S4]	0.171239	0.00793249	2	Q924A2	Cic	1	1483.88	99.5	88.1	106.4	125.7	119.6	99.9	3	0.24	87.7742	10	98	115.067	1.17415	0.144838
634	ARTPLTAAQQK	1xPhospho [T3]; 1xTMT6plex [K11]; 1xTMT6plex [N-Term]	1xPhospho [T3]	0.00505295	0.000572879	3	Q924A2	Cic	1	1722.97	104.1	73.8	92.1	106.4	112.9	94.8	3	1.05	34.2215	14	90	104.7	1.16333	0.225872
700	EGSTEFDWGDETSR	1xPhospho [S/T]; 1xTMT6plex [N-Term]	1xPhospho [S/T]	9.0337e-05	0	3	Q924A2	Cic	0	1924.78	103.9	100.4	83.9	98.9	123.8	109.5	2	1.91	109.506	24	96.0667	110.733	1.15267	0.197153
880	AASEDMTSDEER	2xPhospho [S/T]; 1xTMT6plex [N-Term]	2xPhospho [S/T]	0.0550682	0.00391837	3	Q924A2	Cic	0	1729.62	99.4	91.9	82.6	114.3	87.6	108.5	2	1.1	31.1122	9	91.3	103.467	1.13326	0.267481
1994	ACPGLAGSASGSKSPPATR	1xCarbamidomethyl [C2]; 1xPhospho [S14]; 1xTMT6plex [K13]; 1xTMT6plex [N-Term]	1xPhospho [S14]	4.71192e-05	0	2	Q924A2	Cic	1	2310.17	90.2	93.4	87.9	105.2	91.1	92.9	3	1.72	48.5514	29	90.5	96.4	1.06519	0.278468
2445	SSPPPPLPAEERPGTK	1xPhospho [S]; 1xTMT6plex [K16]; 1xTMT6plex [N-Term]	1xPhospho [S]	1.58625e-05	0	6	Q924A2	Cic	0	2198.16	102.5	107.7	89.9	94.5	107.7	112.7	3	1.92	63.1673	22	100.033	104.967	1.04932	0.550447
2549	AQSVSPVQATPSGGSAQLLPGK	1xPhospho [S]; 1xTMT6plex [K22]; 1xTMT6plex [N-Term]	1xPhospho [S]	0.000229113	0	6	Q924A2	Cic	0	2618.4	97.5	104.7	81.4	107.3	83.8	105.5	4	2.67	121.557	14	94.5333	98.8667	1.04584	0.693389
3797	TQSLSALPK	1xPhospho [S/T]; 1xTMT6plex [K9]; 1xTMT6plex [N-Term]	1xPhospho [S/T]	0.00295705	0.000266822	8	Q924A2	Cic	0	1482.83	98.8	104.8	87.1	107.8	88.5	99	3	0.35	89.7636	28	96.9	98.4333	1.01582	0.850426
4273	RTQSLSALPK	1xPhospho [S/T]; 1xTMT6plex [K10]; 1xTMT6plex [N-Term]	1xPhospho [S/T]	0.0202401	0.00162189	3	Q924A2	Cic	1	1638.93	97.6	98.4	98.6	103.7	99.7	93.1	3	1.41	56.2723	12	98.2	98.8333	1.00645	0.848359
6782	VPGGSPMGVSLVYSDK	1xPhospho [S5]; 1xTMT6plex [K16]; 1xTMT6plex [N-Term]	1xPhospho [S5]	0.000443298	7.99737e-05	2	Q924A2	Cic	0	2131.09	103.2	106.4	109.6	91.2	104.2	110	3	-0.24	164.419	23	106.4	101.8	0.956767	0.476151
6846	NSTDLDSAPEDPTSPK	1xPhospho [S/T]; 1xTMT6plex [K16]; 1xTMT6plex [N-Term]	1xPhospho [S/T]	4.12182e-05	0	2	Q924A2	Cic	0	2212.04	114	94.4	89.3	80	92.8	111.6	3	-4.16	75.146	33	99.2333	94.8	0.955324	0.727733
8018	SRQPSPLLLLPPPAGLTSDPGPSVR	1xPhospho [S]; 1xTMT6plex [N-Term]	1xPhospho [S]	4.15611e-08	0	7	Q924A2	Cic	1	2861.55	102.3	101.3	106.2	95.4	97.6	93.6	3	2.64	166.754	37	103.267	95.5333	0.925113	0.014955
8237	SMSETGTAAAPGVSSELLSVAAQTLLSSDTK	1xPhospho [T/S]; 1xTMT6plex [K31]; 1xTMT6plex [N-Term]	1xPhospho [T/S]	1.6885e-11	0	16	Q924A2	Cic	0	3547.79	102.4	111	95.7	104.8	82.4	96.4	3	6.65	224.008	98	103.033	94.5333	0.917502	0.342115
9133	SMSETGTAAAPGVSSELLSVAAQTLLSSDTK	1xPhospho [S/T]; 1xOxidation [M2]; 1xTMT6plex [K31]; 1xTMT6plex [N-Term]	1xPhospho [S/T]	4.81276e-09	0	16	Q924A2	Cic	0	3563.78	106.1	120.9	85.1	95.5	73.5	100.5	4	5.36	223.794	82	104.033	89.8333	0.863505	0.345531
9208	FAELPEFRPEEVLPSPTLQSLATSPR	1xPhospho [S24]; 1xTMT6plex [N-Term]	1xPhospho [S24]	5.20032e-07	0	1	Q924A2	Cic	0	3220.65	94.9	99.2	123.3	86.4	97.8	86.6	4	1.91	217.244	33	105.8	90.2667	0.853182	0.181212
1875	SHRHSPEK	1xPhospho [S5]; 1xTMT6plex [K8]; 1xTMT6plex [N-Term]	1xPhospho [S5]	0.062019	0.00410254	2	Q9DA19	Cir1	1	1515.78	96.8	102.9	88.6	115.4	86.9	106.2	4	0.64	3.9747	11	96.1	102.833	1.07007	0.511868
3494	SRPHRSPSEEQK	1xPhospho [S]; 1xTMT6plex [K12]; 1xTMT6plex [N-Term]	1xPhospho [S]	0.000205924	0	4	Q9DA19	Cir1	1	1976.01	96.5	90.9	96.5	106.6	88.6	94.9	4	-0.44	6.5438	31	94.6333	96.7	1.02184	0.730531
2930	VGAHGSEEGAVFK	1xPhospho [S6]; 1xTMT6plex [K13]; 1xTMT6plex [N-Term]	1xPhospho [S6]	1.58839e-06	0	7	Q8BMK4	Ckap4	0	1825.92	94.2	96.8	110.3	101.9	108.8	101.4	3	-1.62	66.3422	60	100.433	104.033	1.03584	0.550687
4209	SMTEAEQQQLIDDHFLFDKPVSPLLLASGMAR	1xPhospho [S22]; 1xTMT6plex [K19]; 1xTMT6plex [N-Term]	1xPhospho [S22]	2.35861e-09	0	1	Q04447	Ckb	0	4126.08	107.4	111.2	83.4	105.8	93.2	105.4	4	2.08	217.635	22	100.667	101.467	1.00795	0.937817
4204	LSVEALNSLTGEFK	1xPhospho [T10]; 1xTMT6plex [K14]; 1xTMT6plex [N-Term]	1xPhospho [T10]	5.48109e-06	0	2	P07310	Ckm	0	2046.09	95.5	91.5	113.5	105	110.3	87.6	3	0.8	195.216	51	100.167	100.967	1.00799	0.9378
422	SSSSSQESLNRPLSAK	1xPhospho [S]; 1xTMT6plex [K16]; 1xTMT6plex [N-Term]	1xPhospho [S]	0.00245194	0.000266822	3	Q80TV8	Clasp1	0	2216.13	88.9	92.6	85.7	100.3	121.3	100.7	3	0.5	48.7178	3	89.0667	107.433	1.20621	0.0636045
3525	FSFRSQEDLNEPIKR	1xPhospho [S5]; 1xTMT6plex [K14]; 1xTMT6plex [N-Term]	1xPhospho [S5]	0.000719761	7.99737e-05	1	Q80TV8	Clasp1	2	2404.24	104.7	99.7	94.6	99.1	105.2	101	3	6.43	101.597	0	99.6667	101.767	1.02107	0.573219
6026	VLSTSTDLEAAVADALK	1xPhospho [T/S]; 1xTMT6plex [K17]; 1xTMT6plex [N-Term]	1xPhospho [T/S]	2.41705e-08	0	8	Q80TV8	Clasp1	0	2242.2	103.5	101.3	122.1	98.4	121.6	97.9	3	1.4	220.22	50	108.967	105.967	0.972469	0.783905
1075	DYNPYNYSDSISPFNK	1xPhospho [S]; 1xTMT6plex [K16]; 1xTMT6plex [N-Term]	1xPhospho [S]	6.55693e-06	0	2	Q8BRT1	Clasp2	0	2462.13	97.1	94.7	105.1	111.8	117	102.2	3	-0.99	164.719	34	98.9667	110.333	1.11485	0.101041
6382	SRSDIDVNAAAGAK	1xPhospho [S]; 1xTMT6plex [K14]; 1xTMT6plex [N-Term]	1xPhospho [S]	1.91605e-07	0	4	Q8BRT1	Clasp2	1	1912.99	99	88.7	111.1	94	98.9	95.5	3	-0.46	53.6702	34	99.6	96.1333	0.965194	0.628866
2105	KISPPSYAR	1xPhospho [S3]; 1xTMT6plex [K1]; 1xTMT6plex [N-Term]	1xPhospho [S3]	0.0115081	0.000964228	11	Q8CFC7	Clasrp	1	1556.86	93.7	98.2	92.9	106.3	95.2	100.7	3	-0.08	58.374	16	94.9333	100.733	1.0611	0.182832
5536	LTRPAASPAVGEK	1xPhospho [S7]; 1xTMT6plex [K13]; 1xTMT6plex [N-Term]	1xPhospho [S7]	0.0041921	0.000393732	1	Q8CFC7	Clasrp	0	1835.02	103.4	99.5	85.7	104.3	83.8	95.3	3	-0.58	54.0876	16	96.2	94.4667	0.981982	0.8391
5747	ITFITSFGGSDEEAAAAAAAAAASGAAPGKPPAPPQTGGPAPGR	1xPhospho [S]; 1xTMT6plex [K30]; 1xTMT6plex [N-Term]	1xPhospho [S]	4.29354e-11	0	4	Q8CFC7	Clasrp	0	4500.26	100	108.8	94.8	101.6	95	100.3	4	0.2	217.295	36	101.2	98.9667	0.977931	0.649748
3161	DVSGQVPSAGKSSPTVDK	1xPhospho [S]; 2xTMT6plex [K11; K18]; 1xTMT6plex [N-Term]	1xPhospho [S]	9.25473e-05	0	4	Q99LI2	Clcc1	1	2526.34	91.5	91.4	100	96.3	102.4	92.6	3	2.2	74.8351	15	94.3	97.1	1.02969	0.525985
5783	EVSPDSSEAEELSDCLHR	1xCarbamidomethyl [C15]; 1xPhospho [S6]; 1xTMT6plex [N-Term]	1xPhospho [S6]	3.51578e-06	0	6	Q99LI2	Clcc1	0	2369.02	108.2	106.7	85.6	101.7	91.7	100.3	3	5.31	113.004	70	100.167	97.9	0.977371	0.789395
3279	AGDSWGMLACLCTVLWHLPAVPALNR	2xCarbamidomethyl [C10; C12]; 2xPhospho [S4; T13]; 1xTMT6plex [N-Term]	2xPhospho [S4; T13]	0.0708486	0.00429557	1	Q9QZM3	Clcf1	0	3297.54	95.7	88.7	95.9	96.1	93	98.7	4	-7.11	96.2569	2	93.4333	95.9333	1.02676	0.434964
7063	GGLEELSLAQT	1xPhospho [S7]; 1xTMT6plex [N-Term]	1xPhospho [S7]	0.0616487	0.00410254	1	O70496	Clcn7	0	1426.7	114.7	104.2	82.4	86.1	94.1	106.2	2	2.57	141.259	9	100.433	95.4667	0.950548	0.679402
5143	FYYSSGSSSPTHAK	1xPhospho [S8]; 1xTMT6plex [K14]; 1xTMT6plex [N-Term]	1xPhospho [S8]	0.000384721	7.99737e-05	1	Q60771	Cldn11	0	2056.98	100.1	93.6	102.5	96.9	101.3	94.8	3	0.67	66.9456	22	98.7333	97.6667	0.989196	0.761083
9112	ATSDESDISFGK	3xPhospho [S9; T/S]; 1xTMT6plex [K12]; 1xTMT6plex [N-Term]	3xPhospho [S9; T/S]	0.000982995	0.000219575	4	Q9Z0S5	Cldn15	0	1954.79	95.4	90.7	144	83.2	108.8	94.1	2	2.14	126.716	48	110.033	95.3667	0.866707	0.474092
9353	ATSDESDISFGK	1xPhospho [S9]; 1xTMT6plex [K12]; 1xTMT6plex [N-Term]	1xPhospho [S9]	0.000971952	0.000219575	2	Q9Z0S5	Cldn15	0	1794.86	111.2	81.1	138.9	78.8	103.1	88.8	3	3.6	96.5744	24	110.4	90.2333	0.817331	0.328069
9412	ATSDESDISFGK	2xPhospho [S9; S/T]; 1xTMT6plex [K12]; 1xTMT6plex [N-Term]	2xPhospho [S9; S/T]	6.46168e-05	0	10	Q9Z0S5	Cldn15	0	1874.82	96.5	80.6	159.3	85.2	99.3	76.7	2	0.81	110.368	46	112.133	87.0667	0.776457	0.371267
3940	TNYYDGYQAQPLATRSSPR	2xPhospho [T14; S16]; 1xTMT6plex [N-Term]	2xPhospho [T14; S16]	0.000635646	7.99737e-05	2	O88552	Cldn2	1	2577.14	108	109.1	75.1	113.3	84	98.7	3	-5.64	98.3843	8	97.4	98.6667	1.013	0.932252
907	RSSISTVYVDWPEPALTPAIK	1xPhospho [S/T]; 1xTMT6plex [K21]; 1xTMT6plex [N-Term]	1xPhospho [S/T]	8.37731e-09	0	30	Q9D7D7	Cldn23	1	2868.53	86.2	95.4	95.1	93.3	119.8	99.8	3	1.69	191.489	56	92.2333	104.3	1.13083	0.229906
8413	STGPGTGTGTAYDR	1xPhospho [S1]; 1xTMT6plex [N-Term]	1xPhospho [S1]	1.05588e-05	0	2	Q9Z0G9	Cldn3	0	1649.74	95.6	84.4	134.7	104.9	101.7	80.1	2	1.72	25.8998	41	104.9	95.5667	0.911026	0.614625
239	RSPSIYSK	1xPhospho [S2]; 1xTMT6plex [K8]; 1xTMT6plex [N-Term]	1xPhospho [S2]	0.00304799	0.000266822	4	Q9Z260	Cldn8	1	1475.8	98.3	106.6	64.5	111.6	131.8	131	3	0.65	34.0327	30	89.8	124.8	1.38976	0.0728558
497	SPSIYSK	1xPhospho [S1]; 1xTMT6plex [K7]; 1xTMT6plex [N-Term]	1xPhospho [S1]	0.0821659	0.00458467	4	Q9Z260	Cldn8	0	1319.7	94.3	102.7	85.7	102.9	115.9	116.3	2	0.45	61.2645	16	94.2333	111.7	1.18536	0.0570071
8298	ASLPMLSPTGSPQEVEVGK	1xPhospho [S2]; 1xTMT6plex [K19]; 1xTMT6plex [N-Term]	1xPhospho [S2]	0.00014742	0	1	Q91V08	Clec2d	0	2465.28	101.9	97.2	114.1	94.8	102.8	89.2	3	2.17	169.083	23	104.4	95.6	0.915709	0.24101
[truncated: 7,656 more rows]

## Sheet: Supplementary Data 7
Phospho-proteins identification of tryptamine treatment, Related to Figure.5
[truncated: 4,216 more rows]
