# Supplementary material for: Gut microbiota-derived tryptamine and phenethylamine impair insulin sensitivity in metabolic syndrome and irritable bowel syndrome
Source: Nat Commun. 2023 Aug 17;14:4986. doi: 10.1038/s41467-023-40552-y (PMC10435514; doi:10.1038/s41467-023-40552-y)
Supplement: Supplementary file 6 — Sourcedata [file 41467_2023_40552_MOESM6_ESM.xlsx]

## Sheet: Figure.1
Figure.1A	HC	IBS		Figure.1B	HC	IBS		Figure.1C	HC	IBS		Figure.1D	Ruminococcus gnavus	TyG index		Figure.1E	Ruminococcus gnavus	TyG index
Fasting Blood Glucose (mM)	4.6	5.3		Blood TG (mM)	0.8	2.5		Blood TyG index	7.95961	9.26202		Healthy controls	0.00017861	7.95961		IBS-D patients	0.00078383	9.26202
	5.4	4.6			3.5	0.8			9.62971	8.03373			0.115777	9.62971			0.0004195	8.03373
	4.9	4.6			2.1	1.6			8.98909	8.69666			0.00169065	8.98909			0.00056139	8.69666
	5.1	4.5			1.1	0.9			8.41562	8.06957			0.00013084	8.41562			0.0006493	8.06957
	4.6	4.7			0.4	0.4			7.3641	7.36209			0.00011793	7.3641			0.00685697	7.36209
	4.2	5.2			0.7	0.8			7.71662	8.10754			7.13e-05	7.71662			0.0003447	8.10754
	4.4	4.9			0.5	0.8			7.4086	8.06054			0.00062994	7.4086			0.00084054	8.06054
	4.5	4.3			0.8	2.2			7.93763	8.94265			0.0200785	7.93763			0.00077087	8.94265
	4.2	4.8			0.6	1.3			7.6228	8.48176			0.00464364	7.6228			0.00744382	8.48176
	4.6	5.1			0.8	1.3			8.02174	8.56591			0.0182234	8.02174			0.00177122	8.56591
	4.2	4.9			0.7	1.6			7.77461	8.735			0.00015764	7.77461			0.0108655	8.735
	4.5	4.6			0.8	0.6			7.95037	7.64597			0.0110925	7.95037			0.00012756	7.64597
	4.9	4.5			0.6	0.7			7.67342	7.81504			0.00013652	7.67342			0.00045602	7.81504
	4.1	4.9			0.5	1.2			7.37965	8.41968			0.00291836	7.37965			0.00046609	8.41968
	4.7	4.4			2.2	0.6			9.00891	7.71735			0.00015219	9.00891			0.00056829	7.71735
	4.4	6.1			1.2	1.6			8.32914	8.935			0.0139441	8.32914			0.00047224	8.935
	4.6	5.2			0.5	2.5			7.4741	9.23895			0.00015169	7.4741			0.0122572	9.23895
	4.4	4.8			0.6	0.9			7.66932	8.17807			0.00011206	7.66932			0.00075879	8.17807
	4	5.2			0.7	1.8			7.72582	8.8903			0.00014212	7.72582			0.00139636	8.8903
	4.8	4.6			0.6	1.5			7.7886	8.60013			0.00114582	7.7886			0.00033384	8.60013
	4.4	4			0.6	0.8			7.68559	7.80696			0.00081015	7.68559			0.00017657	7.80696
	4.2	4.9			0.4	1.6			7.2496	8.735			0.00025092	7.2496			0.00888627	8.735
	4.5	4.7			0.6	1			7.70806	8.22959			0.00260383	7.70806			0.00025322	8.22959
	4.7	4.5			0.7	0.8			7.88709	7.91167			0.00235868	7.88709			0.00023993	7.91167
	4.6	5.1			0.8	1.1			7.94671	8.43349			0.00445961	7.94671			0.00251087	8.43349
	4.3	4.4			0.6	0.9			7.57851	8.01281			0.00031096	7.57851			0.00123022	8.01281
	4.7	4.5			0.6	1.2			7.75154	8.35162			0.0674771	7.75154			0.00086705	8.35162
	4.8	4.5			1.1	2.6			8.31829	9.14546			0.00030161	8.31829			0.00047597	9.14546
	4.2	5			0.6	0.8			7.57238	8.05574			0.00068627	7.57238			0.00110069	8.05574
	4.3	5.4			0.8	1			7.89217	8.39799			0.00038475	7.89217			0.00028863	8.39799
	4.9	4.4			1.1	1			8.34821	8.13317			0.00014164	8.34821			0.00055332	8.13317
	5.1	5.2			0.7	3.4			8.01015	9.5456			0.00726661	8.01015			0.00028425	9.5456
	5	4.7			1.2	2			8.44846	8.93269			0.00022178	8.44846			0.00034485	8.93269
	4.6	5			0.9	0.9			8.04556	8.16363			0.0001831	8.04556			0.00388602	8.16363
	4.8	4.2			0.6	0.7			7.67082	7.76044			9.5e-05	7.67082			0.0205391	7.76044
	4.7	5.3			0.7	0.7			7.88709	8.03502			0.00106328	7.88709			0.00015782	8.03502
	4.7	4.9			1.2	2			8.4119	8.98421			0.0118818	8.4119			0.00043458	8.98421
	5	4.4			0.6	2.6			7.79716	9.10364			0.00014423	7.79716			0.00403535	9.10364
	4.4	5.3			0.7	0.9			7.79256	8.24437			0.00018076	7.79256			0.0023516	8.24437
	5.5	5			1.6	1.7			8.83784	8.82796			0.00028582	8.83784			0.00083409	8.82796
	4.5	4.6			1.8	0.8			8.75707	7.95962			0.00045919	8.75707			0.00174161	7.95962
	4.5	4.6			0.6	1.8			7.6918	8.80692			0.00017089	7.6918			0.00017702	8.80692
	4.2	5.2			0.6	1.2			7.51926	8.4962			0.00014901	7.51926			0.00084816	8.4962
	4.2	5.2			0.8	0.7			7.91865	7.97401			0.00039407	7.91865			0.00053371	7.97401
	4.7	5			1	1			8.19912	8.27126			0.00014185	8.19912			0.00186716	8.27126
	3.9	4.3			0.6	1.4			7.56496	8.45545			0.00014511	7.56496			0.0035038	8.45545
	3.8	4.6			0.4	0.8			7.17305	8.03373			0.00014094	7.17305			0.00078292	8.03373
	4.1	4.7			0.7	1			7.66222	8.21954			0.00083214	7.66222			0.00037022	8.21954
	4.9	4.9			1	0.5			8.29106	7.61734			0.00043801	8.29106			0.0387542	7.61734
	5	4.9			4.3	1.3			9.75702	8.52591			0.00132815	9.75702			0.00122677	8.52591
	4.6	4.2			1.2	0.8			8.40692	7.89397			0.0197164	8.40692			0.00023496	7.89397
	4.5	5.2			1	3.3			8.22532	9.52764			0.00407402	8.22532			0.00075444	9.52764
	4.7	4.9			3.6	1.5			9.49653	8.65653			0.00067959	9.49653			0.0108283	8.65653
	4.7	5.4			0.7	1.1			7.84392	8.45461			0.00031733	7.84392			0.00041679	8.45461
	4.9	4.8			0.6	1.6			7.67342	8.70807			0.00013399	7.67342			0.0589988	8.70807
	4.8	4.8			0.9	1.4			8.16725	8.59423			0.00026118	8.16725			0.0185295	8.59423
	4.4	4.8			0.5	1.4			7.47048	8.57273			9.32e-05	7.47048			0.00125839	8.57273
	4.8	4.4			1.2	1			8.44948	8.14343			0.00046884	8.44948			0.00696678	8.14343
	4.3	5			0.7	0.7			7.78396	7.86068			0.00010436	7.78396			0.00215712	7.86068
	5	4.8			0.8	1.1			8.00377	8.29943			0.00079726	8.00377			0.00557074	8.29943
	5	5.2			0.7	1.1			7.92039	8.44402			0.00046738	7.92039			0.00217227	8.44402
	4.8	4.6			1.1	1.4			8.29942	8.56576			0.0153008	8.29942			0.00070159	8.56576
	4.1	4.2			1.2	1.2			8.26696	8.29943			0.00051734	8.26696			0.00039585	8.29943
	4.2	4.5			0.8	1			7.89396	8.21566			0.00358423	7.89396			8.34e-05	8.21566
	5.1	4.9			1.5	0.8			8.7033	8.0099			0.0176864	8.7033			0.00063331	8.0099
	4.8	4.7			1.3	1.2			8.48965	8.37801			0.00262895	8.48965			0.00044319	8.37801
	4.6	5.6			1.2	1.2			8.39869	8.57031			0.00014111	8.39869			0.00019824	8.57031
	4.4	4.4			0.6	3.3			7.6189	9.34842			0.00203416	7.6189			0.020413	9.34842
	4.7	5.1			0.9	1.2			8.06706	8.51012			0.00051506	8.06706			0.00045846	8.51012
	6.1	4.7			1.8	2.1			9.06692	8.98571			0.0008036	9.06692			0.0012004	8.98571
	4.3	5.1			0.8	1.4			7.90491	8.64774			0.00057165	7.90491			0.00025204	8.64774
	4.5	4.3			0.8	0.5			7.89841	7.4673			0.0313766	7.89841			0.0001758	7.4673
	4.5	4.6			0.5	0.8			7.56991	7.98494			0.00138404	7.56991			0.0006471	7.98494
	4.4	4.8			0.8	0.9			7.97729	8.15633			0.00749775	7.97729			0.00013976	8.15633
	4.2	4.5			0.9	1.7			7.95458	8.72843			0.00020803	7.95458			0.00898644	8.72843
	4.6	4.9			0.7	1.3			7.83701	8.51812			0.00054495	7.83701			0.0042499	8.51812
	4.2	4.7			0.3	0.5			6.87923	7.57566			0.00133663	6.87923			0.00014965	7.57566
	5.5	5.1			1.2	1.6			8.59378	8.76234			0.00014524	8.59378			0.00019463	8.76234
	4.1	4.7			0.6	1			7.49517	8.26881			0.00077628	7.49517			0.00388274	8.26881
	4.8	4.9			0.8	0.5			8.02749	7.65508			0.00016517	8.02749			0.00126528	7.65508
	4.4	4.5			0.7	0.7			7.79256	7.84362			0.00036269	7.79256			0.00192265	7.84362
	4.5	4.4			1.3	1.5			8.46373	8.59542			5.49e-05	8.46373			0.00427731	8.59542
	4.4	4.9			0.8	0.6			7.94048	7.70914			8.65e-05	7.94048			9.92e-05	7.70914
		4.8				1.1				8.34595							0.0003911	8.34595
		5.9				1.1				8.52464							0.0314443	8.52464
		5.7				1.9				9.06435							0.00077422	9.06435
		4.8				1.4				8.60832							0.00038037	8.60832
		4.1				1.8				8.65263							0.00195019	8.65263
		4.5				1.3				8.42512							0.0134352	8.42512
		4.9				1.4				8.6359							0.00056279	8.6359
		4.7				1.5				8.64829							0.00057521	8.64829
		4.6				0.7				7.86558							0.00067963	7.86558
		4.5				1.1				8.29943							0.0025063	8.29943
		4.8				0.8				7.98928							0.00018867	7.98928
		5				1.2				8.45698							0.00012824	8.45698
		4.3				0.8				7.87928							0.00214178	7.87928
		4.4				1.1				8.28585							0.00087284	8.28585
		5.1				1.5				8.73654							0.00801879	8.73654
		4.6				0.7				7.87958							0.00247688	7.87958
		5.2				0.9				8.16817							0.00022211	8.16817
		4.8				2				8.92359							0.00096941	8.92359
		5.6				1.2				8.5618							0.0062271	8.5618
		5.3				2				9.02268							0.00349499	9.02268
		4.8				1.2				8.4246							0.00219507	8.4246
		5.2				2.2				9.13269							0.00018812	9.13269
		4.9				1.2				8.46188							0.0002057	8.46188
		4.5				0.9				8.06957							0.0001803	8.06957
		4.5				1.4				8.5297							0.00015817	8.5297
		4.5				1.4				8.5297							0.0111187	8.5297
		5.3				2.9				9.42814							0.00154202	9.42814
		5				1.1				8.37764							0.00184675	8.37764
		4.4				0.6				7.66934							0.00087124	7.66934
		4.8				0.9				8.09982							0.00152528	8.09982
		4.9				0.7				7.85575							0.00048342	7.85575
		4.8				0.7				7.86498							0.00027869	7.86498
		4.1				0.6				7.49518							0.00079212	7.49518
		4.6				0.8				7.94671							0.00019201	7.94671
		4.8				4.3				9.70459							0.00030778	9.70459
		4.8				4.4				9.73224							0.00021801	9.73224
		4.8				0.7				7.89396							0.00314997	7.89396
		5.4				3.6				9.63818							0.00319702	9.63818
		5.4				1.2				8.52542							0.00022326	8.52542
		4.4				0.7				7.86252							0.00233745	7.86252
		4.7				1.4				8.58725							0.00018086	8.58725
		5				1.3				8.57665							0.0090868	8.57665
		5.2				1.5				8.73615							0.0187046	8.73615
		4.9				1.1				8.38459							9.33e-05	8.38459
		3.8				1.8				8.62679							0.00101608	8.62679
		4.8				1				8.19935							8.09e-05	8.19935
		4.7				0.7				7.84393							0.00263931	7.84393
		4.7				2				8.92773							0.00056446	8.92773
		4.4				1.5				8.5489							0.00035608	8.5489
		4.5				4.2				9.62357							0.0371457	9.62357
		4.8				1.4				8.55075							0.00018539	8.55075
		4.7				0.6				7.75156							0.00143782	7.75156
		4.9				1.2				8.47011							0.00031556	8.47011
		4.3				0.7				7.70986							0.00032748	7.70986
		5				1.7				8.83959							0.00051781	8.83959
		4.9				1.1				8.34822							0.00108064	8.34822
		4.3				2.9				9.19843							0.0259104	9.19843
		4.4				0.7				7.74812							0.00179607	7.74812
		5.2				1.7				8.87301							0.00391635	8.87301
		4.5				1.6				8.67469							0.00231531	8.67469
		5.7				2.2				9.19722							0.00554211	9.19722
		4.6				1.2				8.38204							0.00093164	8.38204
		4.4				0.7				7.84892							0.00034922	7.84892
		4.4				1				8.14343							0.00698752	8.14343
		4.8				0.8				8.00218							0.0002906	8.00218
		5.1				1.2				8.50189							0.00107453	8.50189
		4.9				2.1				9.02268							0.00331248	9.02268
		4.7				0.7				7.91488							0.00520316	7.91488
		4.9				1.1				8.32005							0.00456577	8.32005
		4.3				0.7				7.81214							0.00018641	7.81214
		5.3				1.1				8.4541							0.00128866	8.4541
		5				1.5				8.67673							0.00252283	8.67673
		4.6				1				8.24731							0.00088848	8.24731
		4.5				2				8.85394							0.00087465	8.85394
		4.6				1.8				8.80692							0.00311507	8.80692
		5				1.6				8.76147							0.0116549	8.76147
		4.4				4.6				9.68315							0.00376323	9.68315
		4.9				1.5				8.70305							0.0033778	8.70305
		4.7				0.7				7.8871							0.00827886	7.8871
		4.3				0.9				8.00138							0.00413205	8.00138
		5				1.1				8.38678							0.00183729	8.38678
		4.8				0.7				7.86498							0.00266199	7.86498
		4.6				1.2				8.3987							0.0030802	8.3987
		4.9				1				8.26121							0.00058013	8.26121
		4.7				1.5				8.60803							0.0001998	8.60803
		5.1				0.7				7.98276							0.0046695	7.98276
		5.6				0.9				8.32141							0.00305419	8.32141
		4.1				0.7				7.79191							0.00238946	7.79191
		4.4				0.9				8.0471							0.00055868	8.0471
		4.4				3.4				9.37259							0.0062315	9.37259
		4.2				0.5				7.36209							0.00231716	7.36209
		4.3				0.8				7.9175							3.1e-05	7.9175
		4.9				0.9				8.17695							0.0104182	8.17695
		4.7				1.5				8.62837							0.00017047	8.62837
		4.6				0.6				7.61025							0.00016805	7.61025
		4.6				0.7				7.80761							0.00051651	7.80761
		5.1				2.5				9.22355							0.0042183	9.22355
		4.5				1.4				8.48621							0.00137621	8.48621
		4.4				1.1				8.25894							0.00542199	8.25894
		4.6				0.8				7.99736							0.00634288	7.99736
		4.7				0.9				8.15702							0.00295446	8.15702
		5				1.1				8.41368							0.00655443	8.41368
		4.4				0.8				7.90227							0.0408363	7.90227
		4.5				1.4				8.51541							0.00013836	8.51541
		4.4				1.8				8.73461							0.00018325	8.73461
		4.7				0.9				8.14621							0.00208175	8.14621
		4.8				1.1				8.355							0.0116765	8.355
		4.6				0.9				8.14621							0.00013577	8.14621
		5				5.6				10.0178							0.0352735	10.0178
		4.5				2.9				9.24736							0.00060216	9.24736
		4.6				0.6				7.73005							0.000686339	7.73005
		4.9				2.6				9.22677							0.00155203	9.22677
		5.4				4				9.75971							0.00451011	9.75971
		4.9				2.2				9.06877							0.00084313	9.06877
		4.6				1.1				8.32141							0.00029522	8.32141
		5.5				2.4				9.27467							0.00228459	9.27467
		4.6				1.7				8.74458							0.00041183	8.74458
		3.7				0.5				7.35548							0.00217799	7.35548
		4.4				0.9				8.06932							0.220759	8.06932
		4.5				0.9				8.03528							0.00053341	8.03528
		4.3				1.1				8.27167							0.0121389	8.27167
		4.4				3				9.26225							0.0217323	9.26225
		4				1				8.09788							0.00171401	8.09788
		5.2				2.9				9.40227							0.00304402	9.40227
		4.7				0.6				7.68486							0.0003677	7.68486
		4.6				1				8.20808							0.00451611	8.20808
		4.8				1.2				8.41616							4.61e-05	8.41616
		5.2				1.7				8.8375							0.00260002	8.8375
		5.6				1.9				9.03073							0.00584092	9.03073
		4.5				0.7				7.8576							0.00033773	7.8576
		5.2				1.8				8.92401							0.00212149	8.92401
		4.7				1.2				8.4447							0.0171856	8.4447
		4.5				0.6				7.73982							0.00081052	7.73982
		4.1				1				8.12257							0.00305465	8.12257
		5.2				1.9				8.97254							0.0104207	8.97254
		4.3				1.2				8.29765							0.00051575	8.29765
		4.6				0.8				7.95962							0.00055868	7.95962
		4.5				2.1				8.94691							0.00112011	8.94691
		4.4				1.3				8.39474							0.00266284	8.39474
		5				2.2				9.05693							0.00395291	9.05693
		4.1				0.9				7.94219							0.00111627	7.94219
		4.4				0.8				7.87595							0.00220294	7.87595
		4.4				1.5				8.5489							0.00412529	8.5489
		5.2				1.8				8.9129							0.0940575	8.9129
		4.1				0.6				7.61498							9.48e-05	7.61498
		4.2				1.1				8.18477							0.0099304	8.18477
		4.7				1.2				8.41191							0.00952938	8.41191
		4.5				0.7				7.885							0.00050805	7.885
		4.6				0.9				8.06882							0.00218882	8.06882
		4.9				1.1				8.32953							0.00176185	8.32953
		4.4				1.3				8.38678							0.00534423	8.38678
		4				0.6				7.5236							0.00750752	7.5236
		4.4				0.8				7.95291							0.0047024	7.95291
		5				1.9				8.92804							0.00032522	8.92804
		4.5				1.1				8.28142							0.00029896	8.28142
		5.5				0.8				8.12541							0.00023806	8.12541
		4.9				1				8.21997							0.00081065	8.21997
		4.8				1.5				8.63591							0.00336487	8.63591
		5.8				2.4				9.32365							0.0008311	9.32365
		4.8				1.3				8.48176							0.00950716	8.48176
		5.7				2				9.13544							0.00148432	9.13544
		4.8				1.7				8.77537							0.00500274	8.77537
		4.3				0.5				7.36411							0.0031727	7.36411
		4.7				1.3				8.45273							0.017246	8.45273
		5.5				1.3				8.64914							0.00021862	8.64914
		4.6				0.5				7.53474							0.00079926	7.53474
		4.5				0.5				7.51276							0.00073594	7.51276
		4.4				0.9				8.10176							0.00422057	8.10176
		4.7				1.8				8.83936							0.00029476	8.83936
		5.1				1.1				8.37893							0.00242033	8.37893
		4.3				1.9				8.78775							0.00673411	8.78775
		4.8				3.3				9.4293							0.00027232	9.4293
		4.6				2.7				9.18264							0.024716	9.18264
		4.8				1.4				8.6013							0.0260062	8.6013
		5				1				8.30142							0.00030845	8.30142
		4.8				0.7				7.93593							0.00098867	7.93593
		4.6				2.9				9.28309							0.022803	9.28309
		4.3				0.8				7.89218							0.00215028	7.89218
		4.7				3.2				9.38332							0.00444924	9.38332
		5.1				0.9				8.20591							0.000115	8.20591
		4.9				0.7				7.8856							0.0647766	7.8856
		4.9				1.3				8.56393							0.0137143	8.56393
Figure.1F	Time (min)	Control						R. gnavus
	0	4.7	5	4.8	5.8	4.2	4.8	5.3	5	4.9	5.8	5.1	5
Monocolonization of R. gnavus	5	10.1	9.8	9.5	12	12	11.1	18	13.6	15.9	14.2	13.8	11.2
OGTT	15	17.4	15.6	18.1	22.6	19.9	22.3	19.2	19.1	21.4	20.8	20.8	21.9
	30	9.3	11.2	9.7	12.2	11.2	10.3	13.3	13.9	18.8	13.3	16.1	12.4
	45	8.8	9.4	8.7	9.6	10.4	8.7	10.3	10.5	11.5	10.4	12	11.7
	60	9.1	9.3	9.1	9.3	8.8	8.7	10	8.7	10	10.5	11.9	11.7
	120	7	7.2	8.6	8.1	6.5	6.4	6.6	7.1	6.6	7.4	7.6	7.3
Figure.1G	Time (min)	Control						R. gnavus
	0	100	100	100	100	100	100	100	100	100	100	100	100
Monocolonization of R. gnavus	15	57.0588	58.3544	63.3333	56.8182	63.4146	60	59.5745	83.4646	61.7021	67.8161	63.1579	76.3158
ITT	30	44.1176	46.962	46.6667	47.7273	53.6585	46.3158	52.1277	66.9291	55.3191	58.6207	52.6316	68.4211
	45	37.6471	43.1646	37.7778	46.5909	53.6585	41.0526	51.0638	64.5669	55.7447	54.023	45.2632	56.5789
	60	29.4118	38.1013	28.8889	35.2273	48.7805	29.4737	51.0638	58.2677	42.5532	49.4253	37.8947	52.6316
	120	47.0588	43.1646	36.6667	44.3182	46.3415	44.2105	45.7447	54.3307	44.6809	57.4713	45.2632	55.2632
Figure.1H		Control						R. gnavus
Monocolonization of R. gnavus	Tryptamine	3.24385	5.71584	4.25978	3.45424	3.28965	3.4614	4.63382	5.71202	6.63169	9.24075	6.85749	6.10673
Serum	Phenethylamine	8.64916	3.24385	2.70056	7.73373	4.74076	9.41499	9.63036	14.2691	12.8769	8.7803	10.5127	14.5088
Figure.1I		Control						R. gnavus
Monocolonization of R. gnavus	Tryptamine	1.84524	1.04516	1.07101	1.04803	1.0359	1.09447	14.8539	13.6775	12.7871	21.962	13.0581	19.1987
Feces	Phenethylamine	1.0396	1.06612	1.05117	1.02799	1.75891	1.0559	4.34967	8.12218	5.82906	14.4377	6.70542	13.6981
Figure.1J
Colonization of L. casei	Time (min)	L. casei WT						L.casei TDC+
OGTT	0	5	6.5	4.4	4.8	5.2	5.2	6.2	6.9	6.9	5.7	6	5.8
	15	16.8	17.1	15.9	16.4	17	18.8	19.2	18.1	23.5	21.5	20.3	17.9
	30	11.2	11.7	12	11.7	10.7	10.9	13.1	12.9	14.1	13.8	16.3	13.4
	45	8.8	9.4	9.5	8.9	8.7	9	10.4	9.9	11.3	11.3	10.4	11.4
	60	9.8	9.8	7.9	8	8.4	7.6	8.8	8	9.2	7.5	8.3	7.8
	90	7.8	7.5	6.9	6.8	7.2	6.4	7.2	6.7	7.2	7.5	6.8	7.3
	120	6.7	7.2	7.5	5.8	6.2	6.5	6.7	7.2	5.9	6.5	7.4	6.5
Figure.1K
Colonization of L. casei	Time (min)	L. casei WT						L.casei TDC+
ITT	0	100	100	100	100	100	100	100	100	100	100	100	100
	15	31.7073	55.4348	42.8571	42.2642	43.9175	45.5696	65.8974	58.9041	63.2353	61.791	60.6557	65.7534
	30	17.0732	25	12.6984	16.0377	17.5258	26.5823	31.5385	29.1781	39.7059	36.4179	38.0328	32.8767
	45	9.7561	7.6087	7.93651	4.71698	5.15464	8.86076	16.4103	8.21918	19.1177	17.4627	9.83606	24.6575
	60	30.4878	30.4348	50.7936	32.0755	36.0825	32.9114	51.0256	49.3151	55.8824	47.7612	47.541	46.5753
	90	68.2927	58.6957	76.1905	58.4906	65.9794	68.3544	79.4872	79.4521	79.4118	73.1343	93.4426	71.2329
	120	82.9268	70.6522	90.4762	55.6604	63.9175	78.481	80.7692	82.1918	89.7059	97.0149	96.7213	78.0822
Figure.1L		L. casei WT						L. casei TDC
Colonization of L. casei	Tryptamine	1.24	2.34	0.58	1.34	0.89	1.15	2.58	5.78	4.46	6.78	10.56	2.56
Serum	Phenethylamine	1.57	2.47	0.92	0.67	1.68	2.12	7.46	6.79	11.56	6.46	3.56	4.67
Figure.1M		L. casei WT Day 3						L. casei TDC+ Day 3
Colonization of L. casei	Tryptamine	1.46006	1.47708	2.40655	1.828	1.36917	1.22525	4.46871	3.78209	9.54049	4.57893	7.62947	8.28635
Feces	Phenethylamine	1.37336	1.38123	2.01815	1.65212	1.31421	1.18532	3.07012	5.0299	4.30047	3.01946	3.21646	4.01773

## Sheet: Figure.S1
Figure.S1A	Correlation between TyG index and bacteria species	Spearman r	Log10p (one-tailed)		Figure.S1B	Low TyG IBS	High TyG IBS	Low TyG HC	High TyG HC		Figure.S1C	TyG index	Log10 Tryptamine	Log10 Phenethylamine			Figure.S1D	Low TyG IBS	High TyG IBS	Low TyG HC	High TyG HC		Figure.S1E	Low TyG IBS	High TyG IBS	Low TyG HC	High TyG HC		Figure.S1F	Control						R. gnavus
	TyG index vs. Ruminococcus gnavus	0.203	4			0.00217799	0.00305419	0.00133663	0.0200785			6.87923	-1.0198	-1.03324			Tryptamine	0.99958	0.36176	-1.0198	-0.6848		Phenethylamine	0.693276	0.44311	-1.03324	-0.62511		Day 1	100.92	103.24	98.21	100.88	100.5	100.46	103.29	103.77	103.18	102.64	101.98	103.08
	TyG index vs. Lachnospiraceae bacterium 2_1_46FAA	0.187	4			0.00231716	0.00176185	0.00014094	8.65e-05			7.17305	-1.6502	-1.20177				-0.31307	1.5796	-1.6502	-1.3612			-0.459401	-0.717625	-1.20177	-1.30497		Day 5	101.38	100.46	96.43	101.33	100	100.93	100.47	102.36	95.45	95.59	98.02	99.49
	TyG index vs. Blautia hansenii	0.1826	4			0.00685697	0.0116765	0.00025092	0.00445961			7.2496	-1.4072	-1.0396				-0.99342	-0.11101	-1.4072	-0.6986			-0.749345	-0.0570234	-1.0396	-0.23517		Day 10	104.15	100.93	101.34	99.56	102.5	100.93	100.94	102.83	97.73	93.39	99.01	99.49
	TyG index vs. Lachnospiraceae bacterium 9_1_43BFAA	0.1803	4			0.0031727	0.00242033	0.00011793	0.0110925			7.35548	0.99958	0.693276				-0.79192	0.07924	-1.9183	-1.3316			-0.993038	-0.569902	-1.10005	-0.53768		Day 20	104.15	104.17	102.68	105.31	104	102.31	106.1	103.77	105.45	94.27	104.46	104.62
	TyG index vs. Mitsuokella multacida	0.1737	4			0.0001758	0.00093164	0.00291836	0.00020803			7.36209	-0.31307	-0.459401				-0.18214	-1.21872	-1.0626	0.6051			-0.775243	-1.174	-1.11922	-1.15057		Day 30	110.14	107.87	110.27	108.41	108.5	106.48	105.63	106.6	110.45	96.92	110.89	108.21
	TyG index vs. Fusobacterium ulcerans	0.1662	3.69897			0.00079212	0.00534423	0.00062994	0.00017861			7.36209	-0.99342	-0.749345				-0.76038	0.31821	-2.0747	-0.695			-0.945855	-0.10221	-1.19879	0.863498
	TyG index vs. Fusobacterium mortiferum	0.1554	3.52288			0.00073594	0.00266284	9.32e-05	0.00749775			7.3641	-1.9183	-1.10005				1.21408	0.78673	-0.7796	-1.9697			0.796983	-0.0007743	-0.96354	-0.75043
	TyG index vs. Fusobacterium varium	0.1544	3.22185			0.00750752	0.00028863	0.00015169	0.00079726			7.36411	-0.79192	-0.993038				0.45319	0.80757	-0.6269	0.7885			-0.220404	0.763236	-0.81917	-0.98333		Figure.S1G-H	NA
	TyG index vs. unclassified Fusobacterium sp. D12	0.1515	3.1549			0.00079926	0.0030802	0.00077628	0.00726661			7.37965	-1.0626	-1.11922				0.20261	-0.67964	-1.6358	-0.4112			-0.58622	-0.682476	-0.7753	-0.56847
	TyG index vs. [Clostridium] hiranonis	0.1514	3.04576			0.00014965	0.00952938	0.00014901	0.0182234			7.47048	-2.0747	-1.19879				-0.61237	-0.44919	-0.2448	-1.4351			-0.925187	-0.517799	-0.84512	-1.06166
	TyG index vs. unclassified Clostridium sp. 7_2_43FAA	0.1503	3.04576			0.0076805	0.00655443	0.00014511	0.00016517			7.4741	-0.7796	-0.96354				-0.98648	-0.2147	0.0739	-0.9952			-1.08227	-0.68322	-0.53434	-1.09417
	TyG index vs. Bacteroides fluxus	-0.1505	3			9.48e-05	4.61e-05	0.00138404	0.0001831			7.49517	-0.6269	-0.81917				-1.73196	0.31811	0.4678	-1.5211			-1.00827	0.30663	0.334675	0.144688
	TyG index vs. Pseudoflavonifractor capillosus	-0.1534	3.04576			0.0387542	0.00046609	0.00068627	0.00051506			7.51276	-0.18214	-0.775243				-0.73319	-0.14027	-0.6757	-0.4632			-1.01249	-0.251273	-1.10193	-1.09642		Figure.S1I		Control						Antibiotics treatment
	TyG index vs. unclassified Alistipes sp. HGB5	-0.1583	3.1549			0.00012756	0.00219507	0.00031096	0.00026118			7.53474	-0.76038	-0.945855				0.59821	-0.35579	-1.0267	0.4081			1.14224	-0.707406	-0.70826	0.088322			Tryptamine	15.9988	22.5267	30.7024	11.297	7.34903	16.1256	0.0503361	0.100084	0.0662261	0.073912	0.326095	0.366064
	TyG index vs. Alistipes putredinis	-0.1591	3.30103			0.00126528	0.0134352	0.00203416	0.00014185			7.56496	-1.6358	-0.7753				-0.57606	-1.05574	-0.5748	-0.9844			-0.702877	-0.616696	-0.776	-1.47359			Phenethylamine	5.71683	6.01098	12.1701	5.91638	3.3548	4.00814	0.142506	0.90426	0.16643	0.272776	0.187973	0.146579
	TyG index vs. Anaerotruncus colihominis	-0.1617	3.30103			0.00087124	0.00251087	0.00464364	0.00407402			7.56991	-0.2448	-0.84512				-0.57297	0.32561	-0.8649	0.7667			-0.60741	-0.323417	-0.58931	-0.82909
	TyG index vs. Mobiluncus curtisii	-0.1629	3.39794			0.0003677	0.00217227	0.00083214	0.00051734			7.57238	0.0739	-0.53434				-0.56527	0.38509	-1.5228	-0.7539			-0.68198	-0.178226	-1.14786	-0.47412
	TyG index vs. Odoribacter splanchnicus	-0.1676	3.39794			9.92e-05	0.0171856	0.00011206	0.00043801			7.61025	1.21408	0.796983				0.20452	-1.39617	-0.5806	-0.3443			0.682273	-0.942252	-1.11325	-0.42235
	TyG index vs. Bacteroides uniformis	-0.1833	3.52288			0.00032748	0.017246	9.5e-05	0.0153008			7.61734	0.45319	-0.220404				-0.35732	0.94682	0.208	0.5575			-0.968106	1.00821	-0.38017	-1.25548
	TyG index vs. Bacteroides intestinalis	-0.1946	4			0.00056829	0.00128866	0.00013399	0.00030161			7.6228	0.4678	0.334675				-1.70813	-1.65261	-1.1872	0.3874			-1.25089	-1.12772	-1.33485	-1.40883
						0.00686339	0.00041679	0.00013652	0.0139441			7.64597	0.20261	-0.58622				-0.92235	-1.66591	-1.7698	-1.7674			-0.889438	-1.16019	-0.82252	-0.90616
						0.00081052	0.0035038	0.00081015	0.00014164			7.65508	-0.61237	-0.925187				-1.53495	-0.04585	-1.8549	-1.5586			-0.765864	-0.836747	-1.16942	-1.22142
						0.00179607	0.00012824	0.00017089	0.00014111			7.66222	-0.6757	-1.10193				-1.08397	0.0822	-1.4919	-1.1242			-1.00646	-0.128664	-0.36463	-0.08665
						0.00143782	0.0002057	0.00260383	0.0197164			7.66932	-1.0267	-0.70826				-0.86351	0.29432	-1.7722	-1.8885			-0.804608	-0.199859	-1.28893	-1.46356
						0.0205391	0.00031556	7.13e-05	0.0118818			7.66934	-0.98648	-1.08227				-1.00827	-1.08736	-1.0187	0.6275			-1.77219	-0.883118	-1.1569	0.413008
						0.00238946	0.00744382	0.00014212	0.00013084			7.67342	-0.5748	-0.776				0.78858	-0.27012	-0.2324	-2.1456			0.720839	-0.856955	-0.62779	-0.96134
						0.00017657	0.00950716	0.0674771	0.00022178			7.67342	-0.8649	-0.58931				-0.1596	-0.06651	-1.1114	-0.3109			-0.393802	-0.521837	-0.98997	0.338258
						0.00051651	0.00137621	0.00015764	0.00046884			7.68486	-1.73196	-1.00827				-0.93406	0.84787	-1.0824	-1.4798			-1.02918	0.506795	-0.98357	-0.51192
						0.00018641	0.00084816	0.00010436	5.49e-05			7.68559	-1.5228	-1.14786				-0.41613	-0.03738	0.4114	-0.5669			-0.671407	-0.558411	0.315668	-0.62836
						0.00045602	0.00107453	0.00114582	0.00262895			7.6918	-0.5806	-1.11325				-1.49837	-0.60686	-0.4883	0.2649			-1.0811	-0.258753	-0.88956	0.669886
						0.00192265	0.00045846	0.00036269	0.00014524			7.70806	0.208	-0.38017				0.64625	1.00652	0.049	-0.6766			0.0751875	0.225279	-0.43408	-0.84086
						0.00263931	0.00013836	0.00018076	0.0176864			7.70914	-0.73319	-1.01249				0.25557	-1.03498	0.7863	0.6036			-0.329474	-0.862479	0.765706
						0.00034922	0.0042499	0.00014423	0.00045919			7.70986	0.59821	1.14224				0.0796	-0.09782		-0.3648			-0.56844	0.435532	-1.14252
						0.00048342	0.0314443	0.00054495	0.00028582			7.71662	-1.1872	-1.33485				1.20959	1.44986					0.339155	1.46927	-1.32795
						0.00033773	0.00022326	0.00031733	0.00169065			7.71735	-0.57606	-0.702877				-0.32711	-0.50721					-0.910093	-0.557486
						0.00215712	0.00122677	0.00235868	0.00015219			7.74812	-0.57297	-0.60741				0.59363	0.80186					0.262534	0.278776
						0.00233745	0.0111187	0.00106328	0.0008036			7.75156	-0.56527	-0.68198				1.09907	-0.0538					0.677077	-0.788009
						0.00027869	0.00015817	0.00038475	0.00067959			7.76044	0.20452	0.682273				0.49795	-1.22291					0.193012	-1.18113
						0.00266199	0.00035608	0.00358423	0.115777			7.77461	-1.7698	-0.82252				0.02147	0.64368					-0.183532	-0.204513
						0.00067963	0.00412529	0.0313766	0.00132815			7.78396	-1.8549	-1.16942				-0.84322	-1.07612					-0.705444	-1.27855
						0.00220294	0.00018539	0.00057165	0.00030489			7.7886	-1.4919	-0.36463				-1.80286	-1.36913					-1.09311	-0.988016
						0.00214178	0.0062271	0.00039407				7.79191	-0.35732	-0.968106				0.05832	-1.6028					0.0748859	-0.83242
						0.00247688	0.0137143	0.00046738				7.79256	-1.7722	-1.28893				-1.61499	0.38171					-0.63698	0.18466
						0.00050805	0.00070159					7.79716	-1.0187	-1.1569				0.95237	-0.72604					0.958627	-0.583793
						0.0647766	0.00177122					7.80696	-1.70813	-1.25089				-0.34366	-1.4144					-0.55631	-0.97902
						0.00827886	0.00019824					7.80761	-0.92235	-0.889438				-1.6339	-1.37578					-1.014	-0.500348
						0.00215028	0.00125839					7.81214	-1.53495	-0.765864				0.25235	-1.12973					-1.0066	-0.68723
						0.00314997	0.0090868					7.81504	-1.08397	-1.00646				-1.12927	-0.52164					-1.07099	-0.936415
						0.00023496	0.00018086					7.83701	-0.2324	-0.62779				0.5294	-0.3658					-0.842583	-1.11213
						0.0408363	0.0185295					7.84392	-1.1114	-0.98997				0.57352	0.21673					-0.836766	-0.0273282
						0.00023993	0.00427731					7.85575	-0.86351	-0.804608				0.92484	1.4063					0.655213	1.12627
						0.00520316	0.00033384					7.8576	-1.00827	-1.77219				1.1358	-0.4952					0.966548	-0.576067
						3.1e-05	0.0260062					7.86498	0.78858	0.720839				-0.39914	0.841					-0.745327	0.33418
						0.00098867	0.0001998					7.87595	-0.1596	-0.393802				-0.32135	1.26455					-0.884804	1.55488
						0.00111627	0.00038037					7.87928	-0.93406	-1.02918				-0.56488	0.95064					-0.830467	0.663199
						0.00019201	0.00101608					7.87958	-0.41613	-0.671407				0.48654	-0.0484					0.477915	-0.515505
						0.0047024	0.00017047					7.885	-1.49837	-1.0811				-1.74125	-1.37941					-1.13882	-1.32211
						0.00055868	0.00056279					7.8856	0.64625	0.0751875				0.43485	-0.18309					0.0457076	-0.176392
						0.00174161	0.00336487					7.88709	-1.0824	-0.98357				-1.25201	0.01945					-0.926067	0.0897688
						0.00053371	0.00025204					7.88709	0.4114	0.315668				-1.16386	-0.30414					-1.19903	1.14862
						0.0046695	0.00057521					7.89217	-0.4883	-0.88956				0.59272	-0.16917					0.55233	-0.537312
						0.0006471	0.00021862					7.89218	0.25557	-0.329474				-0.85825	0.60551					-0.98232	0.75858
						0.00018867	0.00195019					7.89396	0.049	-0.43408				-0.44106	-0.02422					-0.310113	-0.569045
						0.0634288	0.0108283					7.89396	0.0796	-0.56844				-1.34274	-0.34601					-1.17882	0.79075
						0.00413205	0.00231531					7.89841	0.7863	0.765706				0.91179	-1.07364					0.701367	-1.05429
						0.0002906	0.00252283					7.90227	1.20959	0.339155				-0.50745	-0.68024					-0.931715	0.051099
						0.00063331	0.00056139					7.90491	-0.6848	-1.14252				-1.12091	-0.45976					-1.04495	-0.760457
						0.00123022	0.0033778					7.91167	-0.32711	-0.910093				-1.85528	-0.31587					-1.21798	-1.44252
						0.0004195	0.0589988					7.91488	0.59363	0.262534				-1.53512	-1.13031					-1.10603	-1.16539
						0.00078292	0.00898644					7.9175	1.09907	0.677077				-0.10176	-0.75208					-0.661629	-0.857102
						0.00015782	0.00018325					7.91865	-1.3612	-1.32795				-1.2729	0.0067					-0.96682	-0.549341
						0.00053341	0.00888627					7.92039	-0.6986	-0.62511				-1.43625	0.01577					-0.979261	-0.627363
						0.00055868	0.0108655					7.94048	-1.3316	-1.30497				-0.54578	-1.7314					-0.733317	-0.848996
						0.00110069	0.0187046					7.94219	0.49795	0.193012				-0.75974	-0.1644					-1.07026	0.308361
						0.00084054	0.00801879					7.94671	0.6051	-0.23517				-0.48723	-0.59586					-0.941272	-0.526377
						0.0218882	0.00041183					7.95458	-0.695	-0.53768				0.19914	-0.20961					-0.126758	-0.0663572
						0.220759	0.0116549					7.95961	-1.9697	-1.15057				-0.06478	0.57813					-0.544613	0.0586214
						0.0006493	0.00019463					7.95962	0.02147	-0.183532				-0.25702	0.10183					-0.310126	0.0425369
						0.0001803	0.00500274					7.95962	-0.84322	-0.705444				-0.26641	0.53778					-0.617877	-0.034926
						0.00171401	0.00673411					7.97401	-1.80286	-1.09311				-1.16163	-0.8148					-1.10411	-0.998052
						0.00152528	0.00017702					7.97729	0.7885	0.863498				-0.14244	1.10062					-0.439171	0.752643
						0.00422057	0.00311507					7.98276	0.05832	0.0748859				-1.49619	-0.50702					-1.22423	-0.588822
						0.0003447	0.00083409					7.98494	-1.61499	-0.63698				-0.02151	-0.33957					-0.221865	-0.777145
						0.00305465	0.00260002					7.99736	0.95237	0.958627				0.64655	-0.08579					0.564205	-0.201777
						0.00023806	0.00029476					8.00218	-0.34366	-0.55631				-0.25568	-1.54564					-0.886243	-0.892359
						0.00055332	0.00051781					8.0099	-1.6339	-1.014				-0.70843	-0.86204					-0.017085	-0.96975
						0.00698752	0.00087465					8.01015	-0.4112	-0.75043					1.37021						1.21236
						0.00696678	0.00391635					8.03373	0.25235	-1.0066					-1.05144						-0.741593
						0.00013577	0.00139636					8.03502	-1.12927	-1.07099					0.28564						-0.163582
						0.00208175	0.0940575					8.03528	0.5294	-0.842583					0.39151						0.335697
						0.00013976	0.00096941					8.04556	-1.4351	-0.98333					0.48934						-0.111065
						0.0295446	0.00212149					8.0471	0.57352	-0.836766					0.20605						0.573846
						0.00388602	0.00056446					8.06706	-0.9952	-0.56847					-1.44783						-0.908388
						0.00022211	0.00032522					8.06882	0.92484	0.655213					-0.58364						-0.0821611
						0.0104182	0.00034485					8.06932	1.1358	0.966548					-0.00788						-0.662124
						0.00075879	0.00047224					8.06957	-0.39914	-0.745327					0.63431						0.430164
						0.0099304	0.00077087					8.09788	-0.32135	-0.884804					0.2557						0.051305
						8.09e-05	0.00112011					8.09982	-0.56488	-0.830467					-0.18457						-0.500626
						0.000115	0.0104207					8.10176	0.48654	0.477915					-0.0716						-0.68359
						0.00451611	0.00043458					8.10754	-1.74125	-1.13882					1.09367						1.43534
						8.34e-05	0.0012004					8.12257	0.43485	0.0457076
						0.00037022	0.00349499					8.12541	-1.25201	-0.926067
						0.00081065	0.00331248					8.13317	-1.16386	-1.19903
						0.00025322	0.00584092					8.14343	0.59272	0.55233
						0.0023516	0.00395291					8.14621	-0.85825	-0.98232
						0.00088848	0.00077422					8.14621	-0.44106	-0.310113
						0.00542199	0.00084313					8.15633	-1.34274	-1.17882
						0.00058013	0.00403535					8.15702	0.91179	0.701367
						0.00388274	0.00018812					8.16817	-0.50745	-0.931715
						0.00186716	0.00148432					8.17807	-1.12091	-1.04495
						0.0121389	0.00047597					8.19912	-1.5211	-1.06166
						0.00029896	0.00024716					8.19935	-1.85528	-1.21798
						0.00087284	0.00554211					8.20591	-1.53512	-1.10603
						0.00051575	0.0259104					8.20808	-0.10176	-0.661629
						0.00039585	0.00042183					8.21566	-1.2729	-0.96682
						0.0025063	0.00155203					8.21954	-1.43625	-0.979261
						0.00557074	0.0122572					8.21997	-0.54578	-0.733317
						0.00030845	0.00060216					8.22532	-0.4632	-1.09417
						0.00456577	0.00078383					8.22959	-0.75974	-1.07026
						0.00029522	0.0217323					8.24437	-0.48723	-0.941272
						0.0003911	0.00228459					8.25894	0.19914	-0.126758
						0.00108064	0.00022803					8.26881	-0.06478	-0.544613
						0.00086705	0.0008311					8.27126	-0.25702	-0.310126
						0.00184675	0.020413					8.27167	-0.26641	-0.617877
						0.00044319	0.00062315					8.28585	-1.16163	-1.10411
						9.33e-05	0.00444924					8.29106	0.4081	0.144688
						0.00183729	0.00304402					8.29765	-0.14244	-0.439171
							0.00154202					8.29943	-1.49619	-1.22423
							0.00027232					8.29943	-0.02151	-0.221865
							0.00075444					8.30142	0.64655	0.564205
							0.00028425					8.31829	-0.9844	-1.09642
							0.0371457					8.32141	-0.25568	-0.886243
							0.00319702					8.32914	0.7667	0.088322
							0.00376323					8.32953	0.36176	-0.017085
							0.00030778					8.34821	-0.7539	-1.47359
							0.00021801					8.34822	1.5796	0.44311
							0.00451011					8.355	-0.11101	-0.717625
							0.0352735					8.37893	0.07924	-0.0570234
												8.38204	-0.70843	-0.569902
												8.38459	-1.21872	-1.174
												8.38678	0.31821	-0.10221
												8.38678	0.78673	-0.0007743
												8.39474	0.80757	0.763236
												8.39869	-0.3443	-0.82909
												8.3987	-0.67964	-0.682476
												8.40692	0.5575	-0.47412
												8.4119	0.3874	-0.42235
												8.41191	-0.44919	-0.517799
												8.41562	-1.7674	-1.25548
												8.41968	-0.2147	-0.68322
												8.4246	0.31811	0.30663
												8.42512	-0.14027	-0.251273
												8.43349	-0.35579	-0.707406
												8.44402	-1.05574	-0.616696
												8.4447	0.32561	-0.323417
												8.44846	-1.5586	-1.40883
												8.44948	-1.1242	-0.90616
												8.4541	0.38509	-0.178226
												8.45461	-1.39617	-0.942252
												8.45545	0.94682	1.00821
												8.45698	-1.65261	-1.12772
												8.46188	-1.66591	-1.16019
												8.46373	-1.8885	-1.22142
												8.48176	-0.04585	-0.836747
												8.48176	0.0822	-0.128664
												8.48621	0.29432	-0.199859
												8.48965	0.6275	-0.08665
												8.4962	-1.08736	-0.883118
												8.51012	-0.27012	-0.856955
												8.51541	-0.06651	-0.521837
												8.51812	0.84787	0.506795
												8.5297	-0.03738	-0.558411
												8.5489	-0.60686	-0.258753
												8.5489	1.00652	0.225279
												8.55075	-1.03498	-0.862479
												8.5618	-0.09782	0.435532
												8.56393	1.44986	1.46927
												8.56576	-0.50721	-0.557486
												8.57665	0.80186	0.278776
												8.59378	-2.1456	-1.46356
												8.59542	-0.0538	-0.788009
												8.60013	-1.22291	-1.18113
												8.6013	0.64368	-0.204513
												8.60832	-1.07612	-1.27855
												8.62837	-1.36913	-0.988016
												8.6359	-1.6028	-0.83242
												8.63591	0.38171	0.18466
												8.64774	-0.72604	-0.583793
												8.64829	-1.4144	-0.97902
												8.64914	-1.37578	-0.500348
												8.65263	-1.12973	-0.68723
												8.67469	-0.52164	-0.936415
												8.67673	-0.3658	-1.11213
												8.70305	0.21673	-0.0273282
												8.70807	1.4063	1.12627
												8.73461	-0.4952	-0.576067
												8.735	0.841	0.33418
												8.73615	1.26455	1.55488
												8.73654	0.95064	0.663199
												8.74458	-0.0484	-0.515505
												8.75707	-0.3109	0.413008
												8.76234	-1.37941	-1.32211
												8.77537	-0.18309	-0.176392
												8.78775	0.01945	0.0897688
												8.80692	-0.30414	1.14862
												8.80692	-0.16917	-0.537312
												8.82796	0.60551	0.75858
												8.8375	-0.02422	-0.569045
												8.83784	-1.4798	-0.96134
												8.83959	-0.34601	0.79075
												8.85394	-1.07364	-1.05429
												8.92773	-0.68024	0.051099
												8.92804	-0.45976	-0.760457
												8.93269	-0.31587	-1.44252
												8.935	-1.13031	-1.16539
												8.94265	-0.75208	-0.857102
												8.94691	0.0067	-0.549341
												8.97254	0.01577	-0.627363
												8.98421	-1.7314	-0.848996
												8.98909	-0.5669	0.338258
												9.02268	-0.1644	0.308361
												9.05693	-0.59586	-0.526377
												9.06692	0.2649	-0.51192
												9.06877	-0.20961	-0.0663572
												9.10364	0.57813	0.0586214
												9.13269	0.10183	0.0425369
												9.13544	0.53778	-0.034926
												9.19722	-0.8148	-0.998052
												9.19843	1.10062	0.752643
												9.22355	-0.50702	-0.588822
												9.22677	-0.33957	-0.777145
												9.23895	-0.08579	-0.201777
												9.24736	-1.54564	-0.892359
												9.26202	-0.86204	-0.96975
												9.26225	1.37021	1.21236
												9.32365	-1.05144	-0.741593
												9.34842	0.28564	-0.163582
												9.37259	0.39151	0.335697
												9.38332	0.48934	-0.111065
												9.40227	0.20605	0.573846
												9.4293	-1.44783	-0.908388
												9.49653	-0.6766	-0.62836
												9.52764	-0.58364	-0.0821611
												9.5456	-0.00788	-0.662124
												9.62357	0.63431	0.430164
												9.62971	0.6036	0.669886
												9.63818	0.2557	0.051305
												9.68315	-0.18457	-0.500626
												9.73224	-0.0716	-0.68359
												9.75702	-0.3648	-0.84086
												10.0178	1.09367	1.43534

## Sheet: Figure.2
Figure.2A	NGT	T2D		Figure.2B	NGT	T2D		Figure.2C		Tryptamine	FBG		Figure.2D		Phenethylamine	FBG
Fecal Tryptamine	7.72553	26.6336		Fecal Phenethylamine	7.48025	1880.99		Correlation	NGT-1	7.72553	4.7		Correlation	NGT-1	7.48025	4.7
	17.8889	99.8309			49.1403	70.6028			NGT-2	17.8889	5.42			NGT-2	49.1403	5.42
	37.0285	22.0146			70.2023	280.881			NGT-3	37.0285	5.83			NGT-3	70.2023	5.83
	44.9721	163.416			119.901	679.924			NGT-4	44.9721	5.18			NGT-4	119.901	5.18
	58.4039	25.2088			305.706	188.451			NGT-5	58.4039	4.8			NGT-5	305.706	4.8
	126.772	209.719			274.084	94.1813			NGT-6	126.772	5.15			NGT-6	274.084	5.15
	430.377	76.7479			154.918	382.482			NGT-7	430.377	5.35			NGT-7	154.918	5.35
	110.989	265.551			5.72144	14.4376			NGT-8	110.989	4.79			NGT-8	5.72143	4.79
	38.8889	537.186			10.2869	29.6042			NGT-9	38.8889	5.33			NGT-9	10.2869	5.33
	125.179	53.3113			5.97535	117.65			NGT-10	125.179	5			NGT-10	5.97534	5
	183.455	1001.04			82.8487	11.4429			NGT-11	183.455	6.09			NGT-11	82.8487	6.09
	19.2584	38.1517			13.5397	20.1296			NGT-12	19.2584	5.1			NGT-12	13.5397	5.1
	24.6429	39.0019			10.3044	1038.3			NGT-13	24.6429	5.8			NGT-13	10.3044	5.8
	7.77027	128.936			35.0907	236.344			NGT-14	7.77027	5.3			NGT-14	35.0907	5.3
	7.83836	82.835			18.9541	543.519			NGT-15	7.83836	5.6			NGT-15	18.9541	5.6
	15.9406	796.239			6.18265	29.995			NGT-16	15.9406	5.2			NGT-16	6.18265	5.2
	41.0714	38.8102			14.653	12.8915			NGT-17	41.0714	5.5			NGT-17	14.653	5.5
	53.1003	98.6157			5.54853	14.6826			NGT-18	53.1003	5.3			NGT-18	5.54854	5.3
	457.386	2283.15			7.47102	313.694			NGT-19	457.386	4.8			NGT-19	7.47102	4.8
	125.179	647.754			137.705	189.342			NGT-20	125.179	5.3			NGT-20	137.704	5.3
	107.62	747.146			66.7856	413.434			NGT-21	107.62	5.2			NGT-21	66.7856	5.2
	80.1054	102.545			78.3413	578.563			NGT-22	80.1054	5.5			NGT-22	78.3413	5.5
	101.395	447.475			56.2412	253.653			NGT-23	101.395	5			NGT-23	56.2412	5
	92.1845	272.872			63.644	564.453			NGT-24	92.1845	5.5			NGT-24	63.644	5.5
	99.1587	171.931			53.4351	156.243			NGT-25	99.1587	5.8			NGT-25	53.4351	5.8
									T2D-1	26.6336	5.53			T2D-1	1880.98	5.53
									T2D-2	99.8309	7.59			T2D-2	70.6028	7.59
									T2D-3	22.0146	6.74			T2D-3	280.881	6.74
									T2D-4	163.416	7.11			T2D-4	679.924	7.11
									T2D-5	25.2088	12.63			T2D-5	188.452	12.63
									T2D-6	209.719	6.14			T2D-6	94.1813	6.14
									T2D-7	76.7479	9.54			T2D-7	382.482	9.54
									T2D-8	265.551	7.9			T2D-8	14.4376	7.9
									T2D-9	537.186	5.13			T2D-9	29.6042	5.13
									T2D-10	53.3113	9.36			T2D-10	117.65	9.36
									T2D-11	1001.04	16.94			T2D-11	11.4429	16.94
									T2D-12	38.1517	8.2			T2D-12	20.1296	8.2
									T2D-13	39.0019	5.71			T2D-13	1038.3	5.71
									T2D-14	128.936	5.59			T2D-14	236.344	5.59
									T2D-15	82.835	7.5			T2D-15	543.519	7.5
									T2D-5	796.239	9.84			T2D-16	29.995	9.84
									T2D-6	38.8102	13.04			T2D-17	12.8915	13.04
									T2D-7	98.6157	9.06			T2D-18	14.6826	9.06
									T2D-8	2283.15	10.78			T2D-19	313.694	10.78
									T2D-9	647.754	8.53			T2D-20	189.342	8.53
									T2D-10	747.146	7.79			T2D-21	413.434	7.79
									T2D-11	102.545	9.04			T2D-22	578.563	9.04
									T2D-12	447.475	10.08			T2D-23	253.653	10.08
									T2D-13	272.872	8.03			T2D-24	564.453	8.03
									T2D-14	171.931	6.98			T2D-25	156.243	6.98
Figure.2E-J	Group	Groups	Serum Tryptamine (ng/mL)	Fecal Tryptamine (μg/g)	Feces Phenethylamine (μg/g)	Serum Phenethylamine (ng/mL)	Fasting Glucose (mg/dl)	HbA1c		Figure.2K	Normal	Pre-Diabetes	Diabetes		Figure.2L	Normal	Pre-Diabetes	Diabetes
Serum and Feces	1-L1	1Normal	0.12487	3.48462	4.14421	0.223886	56.84	3.2		Tryptamine culture	33.8139	25.0139	44.9123		Phenethylamine culture	999.218	3218	2375.64
Tryptamine	1-L10	1Normal	0.321946	5.15488	1.89829	0.207744	74.27	3.01			29.4722	28.312	46.1744			601.83	6761.65	29815.5
	1-L11	1Normal	0.125159	1.75692	4.87009	0.0258052	53.82	3.34			35.3782	29.9392	92.6095			49.5732	4869.12	7278.37
	1-L12	1Normal	0.533677	6.35045	4.35632	0.148888	63.38	3.34			34.0353	78.9194	104.212			109.396	2295.45	4030.61
	1-L13	1Normal	0.0421359	2.34474	3.2912	0.0604946	55.52	2.74			19.2274	70.0345	97.3374			3274.35	1150.62	10051.3
	1-L14	1Normal	0.116644	4.39212	0.736339	0.196335	61.95	2.68			38.9218	46.3384	163.832			3294.38	10743.6	22259.4
	1-L2	1Normal	0.0725523	8.45595	0.919734	0.18515	72.6	3.25			38.0342	49.6455	101.448			4220.33	10206.2	6041.44
	1-L3	1Normal	0.114422	0.504247	0.997783	0.0224951	55.03	3.38			43.8239	62.775	94.2568			4240.66	10110.6	7796.92
	1-L4	1Normal	0.493418	6.14087	0.543172	0.0622309	67.8	2.69			104.136	59.5374	37.1455			6979.79	15163.9	2051.25
	1-L5	1Normal	0.320012	3.20927	1.01546	0.0943098	59.91	2.88			30.9008	58.1518	35.8138			3707.2	1503.43	10854
	1-L6	1Normal	0.13757	6.28599	2.57546	0.160677	46.19	3.34			50.9858	95.3051	37.7594			245.313	11058	12972.4
	1-L7	1Normal	0.184411	13.0038	3.62402	0.141842	53.74	3.17			94.8153	33.2704	48.56			1294.09	2603.46	11269.7
	1-L8	1Normal	0.161828	7.57453	2.22067	0.129556	54.65	3.01			63.7112	23.8595	84.556			8791.92	20833.5	8607.2
	1-L9	1Normal	0.19326	0.444228	3.61044	0.0645634	62.55	3.24			40.8128	31.2521	79.8589			11332.7	471.648	8148.36
	2-L1	1Normal	0.151058	10.9875	1.2595	0.131544	56.66	3.13			38.325	121.055	79.1436			232.633	6144.22	8000.33
	2-L10	1Normal	0.13061	6.13757	0.756108	0.242512	61.95	2.68			83.1095	59.3215	45.1555			2728.09	452.204	2296.61
	2-L11	1Normal	0.107149	2.55973	2.06755	0.248079	54.88	3.09			28.2681	106.12	51.6773			2655.37	1342.84	31051.9
	2-L12	1Normal	0.146449	7.86927	5.26197	0.0649731	48.04	2.88			94.5568	55.1052	36.1345			1109.66	45.2561	5318.83
	2-L2	1Normal	0.109838	3.68724	2.90501	0.0960995	68.07	3.13			27.0288	64.9556	55.6961			7219.43	10684.4	2229.87
	2-L3	1Normal	0.198788	3.62793	2.2876	0.183402	54.35	3.24			24.2386	31.9151	39.9427			889.537	7487.38	1923.16
	2-L4	1Normal	0.132607	3.97044	0.955669	0.133488	70.45	2.84			24.637	28.4517	78.8763			11845.3	47.5756	3678.86
	2-L5	1Normal	0.107979	5.82922	0.961045	0.127154	48.23	2.97			20.4999	23.7742				9766.84	839.346
	2-L6	1Normal	0.1774	1.80231	2.90501	0.094441	60.28	3.44			26.0043	102.862				1534.34	25139
	2-L7	1Normal	0.0725322	6.09993	2.4405	0.16239	54.05	3.2
	2-L8	1Normal	0.219377	1.722	0.515751	0.290848	55.86	3.2
	2-L9	1Normal	0.166441	16.2819	1.2595	0.16377	69.17	3.38
	1-P1	2Pre-diabetes	0.333976	2.66367	2.80213	0.15196	90.33	4.02
	1-P10	2Pre-diabetes	0.891246	10.4902	1.18582	0.0692371	83	4.1
	1-P11	2Pre-diabetes	0.331925	3.16087	0.841105	0.310015	101.82	5.68
	1-P12	2Pre-diabetes	0.263962	2.86051	3.4764	0.115684	114.33	3.7
	1-P13	2Pre-diabetes	0.589826	10.3863	1.26509	0.309865	81.41	4.47
	1-P14	2Pre-diabetes	0.34111	6.89021	0.63309	0.111665	88.44	4.35
	1-P2	2Pre-diabetes	0.286715	8.63397	3.19663	0.228359	120.79	4.06
	1-P3	2Pre-diabetes	0.258876	4.29396	0.83766	0.177084	128.43	4.72
	1-P4	2Pre-diabetes	0.371127	1.87078	2.01641	0.109946	98.27	5.67
	1-P5	2Pre-diabetes	0.277966	6.24627	2.92867	0.13834	90.37	4.04
	1-P6	2Pre-diabetes	0.262629	0.973077	1.51149	0.0404915	97.55	4.02
	1-P7	2Pre-diabetes	0.196738	12.0437	0.204926	0.267962	124.42	4.34
	1-P8	2Pre-diabetes	0.300155	7.65199	1.99185	0.116769	89.39	4.56
	1-P9	2Pre-diabetes	0.258012	9.36489	6.24433	0.0862458	105.94	4.6
	2-P1	2Pre-diabetes	0.21278	15.6026	1.45149	0.613304	101.67	3.75
	2-P10	2Pre-diabetes	0.260761	1.27756	7.50571	0.0531685	111.16	3.83
	2-P11	2Pre-diabetes	0.20109	7.4542	3.77123	0.0398689	88.44	4.35
	2-P12	2Pre-diabetes	0.139312	4.06276	2.92867	0.271726	102.27	4.75
	2-P2	2Pre-diabetes	0.274674	6.6446	0.984449	0.4844	112.14	4.12
	2-P3	2Pre-diabetes	0.179279	1.46325	4.01769	0.040509	89.95	4.78
	2-P4	2Pre-diabetes	0.228271	3.1821	3.0186	0.250418	81.41	4.47
	2-P5	2Pre-diabetes	0.110439	2.1581	4.18209	0.0666161	90.37	3.53
	2-P6	2Pre-diabetes	0.167425	1.81784	3.03642	0.0669981	85.46	3.75
	2-P7	2Pre-diabetes	0.115156	2.61332	2.65212	0.0586867	116.22	5.46
	2-P8	2Pre-diabetes	0.213537	1.43937	4.8016	0.0891539	94.3	4.02
	2-P9	2Pre-diabetes	0.193539	3.82023	3.81549	0.0260928	97.06	3.75
	1-H10	3Diabetes	0.342767	6.78141	10.2959	0.524114	184.82	8.43
	1-H11	3Diabetes	0.446539	9.71149	1.71269	0.63772	206.51	8.13
	1-H12	3Diabetes	0.303807	11.491	3.37437	0.163526	533.44	11.05
	1-H13	3Diabetes	0.31777	5.8958	6.54373	0.537471	289.36	15.31
	1-H14	3Diabetes	0.421388	6.68964	2.7684	0.527748	203.91	9.73
	1-H1	3Diabetes	0.250703	0.717384	1.37818	0.144381	160.48	7.37
	1-H2	3Diabetes	0.30232	8.05484	2.10753	0.0987774	233.08	10.65
	1-H3	3Diabetes	0.638797	15.9596	2.44244	0.422017	315.1	10.16
	1-H4	3Diabetes	0.303353	1.2344	8.17425	0.424314	133.27	7.61
	1-H5	3Diabetes	0.442781	7.92594	3.94166	0.211115	376.55	12.91
	1-H6	3Diabetes	0.369937	8.75678	0.930628	0.408637	155	7.87
	1-H7	3Diabetes	0.284985	8.96978	8.17129	0.704825	169.29	6.93
	1-H8	3Diabetes	0.393547	12.4949	1.76687	0.309757	240.38	11.43
	1-H9	3Diabetes	0.345625	2.46797	1.72721	0.449285	249.71	11.4
	2-H1	3Diabetes	0.208347	7.0561	0.9728	0.0611284	248.43	10.99
	2-H10	3Diabetes	0.135995	3.66955	3.10367	0.169006	408.11	15.95
	2-H11	3Diabetes	0.157863	6.81636	0.59827	0.228859	284.75	12.26
	2-H12	3Diabetes	0.219096	8.11635	1.47398	0.391847	373.53	14.01
	2-H2	3Diabetes	0.25999	14.4931	0.454226	0.804971	289.36	15.31
	2-H3	3Diabetes	0.180809	6.3648	5.65952	0.141553	337.13	12.22
	2-H4	3Diabetes	0.150232	10.053	2.61124	0.470049	184.52	9.2
	2-H5	3Diabetes	0.481301	8.24214	4.5078	0.361593	234.71	11.39
	2-H6	3Diabetes	0.175021	5.38864	7.70529	0.121903	198.84	9.72
	2-H7	3Diabetes	0.424183	0.656133	4.3343	0.322501	212.33	10.27
	2-H8	3Diabetes	0.245775	5.53031	6.35555	0.657726	243.14	12.67
	2-H9	3Diabetes	0.12209	9.0352	2.34933	0.377762	203.91	9.73

## Sheet: Figure.S2
Figure.S2A	NGT	T2D		Figure.S2B	NGT	T2D		Figure.S2C					Figure.S2D
Tryptophan	904.99	779.984		Phenylalanine	6549.07	5543.88		Human	NGT-1	42.284	T2D-1	333.668	Human	NGT-1	7631.05	T2D-1	6514.72
	943	1080.47			3900.85	10779.3		Fecal Tyramine	NGT-2	155.556	T2D-2	166.896	Fecal Tyrosine	NGT-2	4499.31	T2D-2	2651.98
	961.821	896.992			3375	2820.92			NGT-3	268.627	T2D-3	31.4581		NGT-3	4141.68	T2D-3	3301.91
	858.939	1595.25			4507.35	1739.14			NGT-4	153.628	T2D-4	14.3006		NGT-4	5928.48	T2D-4	2204.98
	1003.93	770.355			197.891	232.516			NGT-5	138.638	T2D-5	73.369		NGT-5	546.443	T2D-5	2732.66
	1030.59	1750.56			1760.81	2796.35			NGT-6	586.766	T2D-6	17.7003		NGT-6	2331.19	T2D-6	434.551
	3214.9	1270.39			1556.3	6032.86			NGT-7	22.7575	T2D-7	36.5658		NGT-7	2316.94	T2D-7	3092.93
	1395.55	2019.09			3745.85	1790.7			NGT-8	1744.93	T2D-8	258.866		NGT-8	4670.32	T2D-8	6776.48
	891.304	1308.51			3671.88	1702.85			NGT-9	815.014	T2D-9	38.9573		NGT-9	2939.54	T2D-9	2494.4
	1407.94	1004.64			5063.74	7844.13			NGT-10	23.2598	T2D-10	880.271		NGT-10	5289.85	T2D-10	1884.07
	1476.9	1738.11			2626.27	2062.5			NGT-11	20.0097	T2D-11	165.577		NGT-11	3042.28	T2D-11	804.825
	980.861	874.408			2867.82	5051.66			NGT-12	20.2663	T2D-12	1733.64		NGT-12	3604.14	T2D-12	2341.42
	1192.35	844.235			5150.15	12655			NGT-13	24.0632	T2D-13	1345.29		NGT-13	5872.68	T2D-13	5858.91
	791.506	234.534			1825.82	738.585			NGT-14	74.604	T2D-14	27.2041		NGT-14	2331.38	T2D-14	14864.9
	788.462	4851.76			3103.96	2418.24			NGT-15	193.573	T2D-15	33.8105		NGT-15	4112.82	T2D-15	1620.41
	1116.34	175.214			9197.58	669.312			NGT-16	99.4972	T2D-16	16.7345		NGT-16	5568.6	T2D-16	997.974
	862.883	148.395			4627.37	3469.56			NGT-17	11.6497	T2D-17	13.0725		NGT-17	5217.65	T2D-17	1444.49
	946.57	272.425			2630.74	10465.4			NGT-18	42.0676	T2D-18	45.2145		NGT-18	3008.97	T2D-18	1328.58
	2655.68	3173.34			1425.43	373.511			NGT-19	5.60098	T2D-19	14.3006		NGT-19	759.99	T2D-19	6012.17
	1407.94	460.579			4087	578.233			NGT-20	20.9694	T2D-20	37.4658		NGT-20	4427.74	T2D-20	460.048
	1547.66	4367.48			2097.91	1068.2			NGT-21	41.3647	T2D-21	26.5247		NGT-21	2819.34	T2D-21	1089.93
	781.981	163.673			4421.79	283.397			NGT-22	15.4453	T2D-22	22.7386		NGT-22	3293.48	T2D-22	1341.29
	1097.4	131.931			1969.9	780.528			NGT-23	33.5373	T2D-23	284.157		NGT-23	2345.61	T2D-23	535.401
	1623.44	490.692			2183.82	1050.63			NGT-24	20.5912	T2D-24	23.972		NGT-24	2585.71	T2D-24	1194.72
	1553.12	215.267			2530.8	383.546			NGT-25	99.3954	T2D-25	62.443		NGT-25	2852.72	T2D-25	1549.27
Figure.2E	Normal	Pre-Diabetes	Diabetes		Figure.2F	Normal	Pre-Diabetes	Diabetes		Figure.2G	Normal	Pre-Diabetes	Diabetes		Figure.2H	Normal	Pre-Diabetes	Diabetes		Figure.2I	Normal	Pre-Diabetes	Diabetes
Age	10	10	12		Body weight	8.95	8.25	9.6		Blood glucose	56.2	99.1	189.2		HbA1c	2.86	4.06	8.73		TG	0.89	1.13	4.26
	11	12	13			7.95	8.25	7.35			70.64	111.87	225.86			2.95	4.09	9.91			1.1	1.27	18.5
	11	13	13			9.05	9.35	8			70.9	96.87	255.12			2.93	4.52	12.97			1.51	0.96	6.89
	12	13	16			7.85	9.65	6.85			60.85	93.2	321.52			2.61	5.09	14.21			0.74	3	14.81
	16	14	16			8.1	8.55	9.65			68.33	92.71	182.1			2.88	7.6	7.82			1.37	5.66	8.11
	16	16	17			8.15	9.8	7.55			61.27	89.2	304.18			2.82	3.67	10.19			1.46	1.21	22.17
	17	17	17			8.7	9.3	8.75			52.57	90.29	196.95			2.2	4.02	8.66			1.42	1.49	4.92
	18	18	18			8.9	8.65	8.05			65.31	97.1	195.33			2.37	4	8.42			1.38	1.36	4.53
	18	18	19			6.5	9.2	8.65			65.39	89.61	170.38			2.26	4.31	8.43			1.2	1.97	18.8
	18	19	20			7.95	8.15	7.25			73.51	90.97	219.59			3.47	3.77	9.28			2.88	1.11	15.9
	19	19	21			8.45	9.55	6.66			66.75	101.86	180.17			2.82	5.92	10.96			0.93	1.63	3.99
	21	20	23			8.45	8.4	6.75			72.6	85.57	133.83			2.65	3.7	6.88			2.64	1.27	3.62
	22	22	24			7.4	10.25	6.8			58.89	119.66	243.59			2.93	5.35	11.25			0.77	1.75	23.7
	24	25	26			7.05	6.7	6.25			69.47	90.41	192.94			3.21	3.95	8.47			1.13	1.39	18.86
	10	12	12			9.2	14.15	6.25			70.71	94.6	256.03			2.42	3.77	11.28			1.32	3.43	4.95
	18	13	16			6.5	9.4	6.85			65.39	108.13	321.52			2.26	4.13	14.21			1.2	0.93	14.81
	18	13	16			9.95	11.85	5.65			64.06	94.03	167.36			2.58	3.92	10.43			1.95	1.81	6.77
	16	13	16			8.85	9.65	15.05			69.88	93.2	148.76			3.03	5.09	10.2			0.86	3	3.89
	16	13	17			10.9	6.65	6.6			70.53	99.36	270.5			3.14	3.83	10.55			1.41	0.68	3.83
	16	13	17			6.15	10.55	7.1			57.6	80.54	166.45			2.61	3.83	10.04			0.76	1.54	4.8
	16	16	18			7.45	12.1	6.5			63.99	115.43	207.69			3.41	4.32	9.78			1.43	1.96	6.92
	16	17	18			12.7	7.6	8			49.47	117.73	223.45			2.89	4.62	11.47			1.44	2.16	4.46
	17	18	18			6.8	7.5	8.05			64.1	127.6	195.33			2.2	4.9	8.42			1.25	1.41	4.53
	17	18	18			8.9	6.4	5.75			66.03	83.94	299			2.26	3.66	14.08			1.07	1	3.11
	17	19	19			6.4	8.15	6.3			59.53	90.97	270.92			2.93	3.77	11.84			0.77	1.11	9.85
	19	20	19			7.9	11.95	7.75			59.34	98.19	253.42			3.12	4.71	11.99			0.85	2.94	11.27
Figure.2J	Time (min)	Normal Feces 4g/kg						Diabetes Feces 4g/kg
OGTT	0	8.2	7.9	8	5	7.6	6.4	7.4	6.5	7.1	8.9	6.9	7.3
	15	20.1	21.5	17	21.2	19.8	19.7	20	20.7	23.9	24.4	22.7	23.5
	30	15.4	16.5	17.5	18.5	16.2	15.2	23.1	20.2	20.4	24.4	23.2	21.5
	60	11.3	10.2	12.5	11.3	10.7	11.7	18.5	14.4	13.6	13.7	15.2	16.2
	90	6.2	11.9	11	8.4	8.7	9.2	14.2	10.3	9.9	11.4	10.7	12.5
	120	11.4	11.2	8.7	8.1	7.6	6.9	9.6	7.8	8.3	11.9	8.9	9.1
Figure.S2K	Normal	Pre-diabetes	Diabetes	Figure.S2L	Normal	Pre-diabetes	Diabetes	Figure.S2M	Normal	Pre-diabetes	Diabetes	Figure.S2N	Normal	Pre-diabetes	Diabetes
Monkey	26.3454	27.2462	12.3098	Monkey	143.98	133.798	125.454	Monkey	138.39	143.325	116.486	Monkey	0.188796	0.358044	0.119415
Fecal Tryptophan	35.5789	9.01939	9.66648	Fecal Phenylalanine	215.046	123.851	107.561	Fecal Tyrosine	233.226	109.95	94.0203	Fecal Tyramine	0.161945	0.053451	0.234668
	8.64293	21.8783	20.3869		68.7355	126.301	144.304		62.9267	132.655	140.853		0.04837	0.496147
	9.88367	15.9318	12.8982		93.2121	120.417	70.8769		89.6693	126.508	70.9095		0.119163	0.051886	0.211049
	20.0209	10.3829	37.5619		157.465	109.941	196.121		148.801	108.986	199.888		0.120471	0.237	0.101777
	21.9944	7.68743	18.891		138.025	79.1562	119.892		140.259	78.7646	113.575		0.153188	0.233105	0.052882
	9.23222	9.06005	5.96986		106.24	108.488	92.2353		106.317	91.5638	86.74		0.092433	0.06485	0.238663
	22.601	12.9022	15.8671		144.346	94.194	153.378		135.687	97.9582	148.477		0.041003	0.358555	0.211392
	8.731	25.9928	46.5795		105.311	159.727	189.287		86.4873	154.753	198.037		0.054446	0.053832	0.192064
	15.0388	13.2288	23.6761		96.1869	95.6608	153.256		96.9268	93.1159	141.017		0.210598	0.30337	0.089052
	25.0689	12.5834	15.4579		154.157	93.7656	161.288		146.215	85.5049	149.032		0.447414	0.026314	0.322015
	10.5052	11.6655	26.6721		133.539	134.974	153.79		123.149	132.075	145.643		0.172978	0.111844	0.090015
	9.5844	20.7507	15.3199		107.573	127.865	137.683		88.7674	149.712	136.07		0.437908	0.066759	0.200095
	32.1813	15.9647	39.3733		193.438	151.069	195.463		171.58	150.263	202.636		0.264765	0.53529	0.137193
	15.9161	14.4509	13.4498		142.882	146.432	110.937		144.357	134.99	100.278		0.082448	0.198138	0.073224
	34.5435	15.6907	9.7492		171.061	132.799	92.7767		166	114.34	84.341		0.118575	0.096399	0.105509
	12.7685	20.5731	8.53702		88.0507	156.107	86.3312		84.8633	168.481	75.7763		0.234278	0.051289	0.200262
	18.8793	22.4076	16.9843		156.036	170.41	116.348		169.683	161.895	106.867		0.205145		0.041109
	17.3365	17.6728	11.3434		109.316	100.56	132.152		108.181	104.572	124.753		0.315645	0.6941	0.127563
	26.9769	25.3281	17.2869		153.353	140.477	108.842		158.071	144.226	105.449		0.183778	0.041162	0.059418
	26.0361	16.5921	16.1711		133.912	98.3774	118.312		142.11	100.618	115.809		0.594525	0.290284	0.124208
	27.3138	17.9963	13.5947		160.728	147.351	127.92		154.013	124.178	118.802		0.202603	0.327194	0.229369
	16.976	26.8071	21.5299		96.3656	122.284	154.448		98.0141	127.036	146.267		0.262677	0.12571	0.043374
	8.45255	22.2097	15.2003		100.674	156.897	103.205		86.3619	149.955	103.602		0.082773	0.309949	0.166954
	12.0682	16.2767	14.0406		85.8223	86.6818	113.779		85.2293	92.5777	107.787		0.140887	0.166902	0.077066
	4.12772	19.0409	12.661		115.324	152.215	127.969		118.165	158.065	114.966		0.28531	0.06143	0.086863
Figure.S2O-P	see source data in Figure.2 E-J

## Sheet: Figure.3
Figure.3A	U-0week	U-12week	W-0week	W-12week		Figure.3B	U-0week	U-12week	W-0week	W-12week		Figure.3C-D	Tryptamine	Feces Phenethylamine	HbA1c	HOMA_IR	OGTT_AUC
Tryptamine	0.0165675	0.216647	0.127485	0.00102604		Phenethylamine	0.066	0.053	0.023	0.119		W-0week-1	0.127485	0.023	7.5	11.38	42.67
Feces	0.139236	0.0435783	0.350043	0.0226		Feces	0.082	0.099	0.1	0.012		W-0week-2	0.350043	0.1	7.2	17.2	35.19
(μg/g)	0.0598846	0.0192875	0.738771	0.00972122		(μg/g)	0.015	0.025	0.168	0.013		W-0week-3	0.738771	0.168	7.7	8.1	40.38
	0.496731	0.0189644	0.219315	0.0143907			0.218	0.11	0.347	0.078		W-0week-4	0.219315	0.347	8.3	13.3	46.14
	0.0335982	0.001	0.243245	3.71282			0.086	0.033	0.256	0.009		W-0week-5	0.243245	0.256	8.9	27.66	46
	0.0228359	0.0064551	0.20644	0.0135588			0.02	0.021	0.135	0.042		W-0week-6	0.20644	0.135	7.2	13.56	31.76
	0.800275	0.377332	0.362634	0.0314896			0.576	0.01156	0.111	0.02		W-0week-7	0.362634	0.111	9.5		47.04
	1.28598	0.312862	0.13895	0.0288741			0.1211	0.01645	0.081	0.002		W-0week-8	0.13895	0.081	6.8		40.42
	0.0228074	0.0236376	0.0786256	0.0060081			0.04	0.058	0.154	0.008		W-0week-9	0.0786256	0.154	11.4	5.45	52.35
	0.0358723	0.113763	1.23517	0.0032742			0.451	0.018	0.26	0.014		W-0week-10	1.23517	0.26	9	19.64	54.44
	0.0422644	0.000449632	0.0419878	0.0243964			0.021	0.011	0.024	0.011		W-0week-11	0.0419878	0.024	6.8	2.58	43.09
	0.00530142	0.0111409	0.0648569	0.0520181			0.017	0.001	0.023	0.005		W-0week-12	0.0648569	0.023	7.6	2.94	39.99
	0.0387899	0.0215043	0.537829	0.00356603			0.066	0.108	0.15	0.007		W-0week-13	0.537829	0.15	7.2	9.86	34.84
	0.0119755	0.0104718	0.0109395	0.00434538			0.013	0.166	0.013	0.016		W-0week-14	0.0109395	0.013	6.7	19.38	40.06
	0.0464259	0.0209123	0.565136	0.0161114			0.114	0.012	0.2485	0.008		W-0week-15	0.565136	0.2485	6.6	13.86	38.71
	0.0502649	0.019264	0.00396945	0.00901978			0.053	0.036	0.031	0.016		W-0week-16	0.00396945	0.031	8.9	9.39	52.59
			0.294007	0.11174					0.027	0.01		W-0week-17	0.294007	0.027	10.1	8.5	55.34
			0.0144673	0.0943867					0.06	0.002		W-0week-18	0.0144673	0.06	9.6	15.83	55.88
			6.5404	0.250197					0.6136	0.027		W-0week-19	6.5404	0.6136	11.3	13.07	51.55
			0.192061	0.0080004					0.169	0.007		W-0week-20	0.192061	0.169	7.2	13.61	43.2
			0.0137267	0.00268996					0.05	0.0335		W-0week-21	0.0137267	0.05	7.5	14	31.89
			0.045269	3.28795					0.011	0.008		W-0week-22	0.045269	0.011	10.2	26.65	51.79
			0.0186663	0.0153639					0.058	0.013		W-0week-23	0.0186663	0.058	9.2	18.48	38.34
			0.0798058	0.00523181					0.023	0.019		W-0week-24	0.0798058	0.023	7	7.45	36.9
			0.731532	0.0476998					0.229	0.008		W-0week-25	0.731532	0.229	7.8	13.07	36.11
			0.0318186	0.011888					0.069	NA		W-0week-26	0.0318186	0.069	8.8	8.11	33.42
												W-12week-1	0.00102604	0.119	5.6	11.09	25.78
												W-12week-2	0.0226	0.012	6.3	6.59	38.42
												W-12week-3	0.00972122	0.013	6.7	3.5	35.57
												W-12week-4	0.0143907	0.078	6.3	5.39	37.65
												W-12week-5	3.71282	0.009	5.4		23.11
												W-12week-6	0.0135588	0.042	6.9	3.95	24.84
												W-12week-7	0.0314896	0.02	6.5		40.14
												W-12week-8	0.0288741	0.002	6.7		35.43
												W-12week-9	0.0060081	0.008	5.6	2.36	34.33
												W-12week-10	0.0032742	0.014	6.3	7.59	37.21
												W-12week-11	0.0243964	0.011	6.5		38.54
												W-12week-12	0.0520181	0.005	5.9	4.96	23.84
												W-12week-13	0.00356603	0.007	7	7.07	38.66
												W-12week-14	0.00434538	0.016	5.8	9.58	34.11
												W-12week-15	0.0161114	0.008	6.3	16.18	26.8
												W-12week-16	0.00901978	0.016	6.9	5.86	44.33
												W-12week-17	0.11174	0.01	7.1	5.08	38.23
												W-12week-18	0.0943867	0.002	7.1	11.91	40.76
												W-12week-19	0.250197	0.027	6.3	18.82	35.13
												W-12week-20	0.00268996	0.007	6.4		35.35
												W-12week-21		0.0335	6.9	5.69	33.17
												W-12week-22	0.0153639	0.008	6.4		32.67
												W-12week-23	0.00523181	0.013	6.7	8.81	23.11
												W-12week-24	0.0476998	0.019	6.5	1.66	25.86
												W-12week-25	0.011888	0.008	4.7	4.91	27.16

## Sheet: Figure.S3
Figure.S3A	Fecal	U-0week	U-12week	W-0week	W-12week		Figure.S3B	Fecal	U-0week	U-12week	W-0week	W-12week
	Trypotphan	17.246	10.883	18.368	3.2			Phenylalanine	29.122	29.066	29.475	2.66
		3.109	5.108	8.681	3.444				7.165	12.934	11.591	4.822
		22.02	10.393	10.043	31.949				29.759	25.897	10.826	7.109
		44.647	5.427	8.707	8.444				41.657	8.411	46.217	13.383
		14.654	1.995	13.747	11.205				22.653	1.224	24.804	11.957
		12.749	18.98	34.103	4.908				21.98	15.176	36.245	9.004
		17.549	55.163	40.567	5.967				42.3	50.4	38.321	23.948
		13.519	62.63	9.209	11.483				36.209	33.194	17.139	21.103
		15.422	16.055	15.531	14.314				36.916	15.268	37.083	23.974
		22.024	93.718	23.244	2.438				27.913	7.906	30.267	3.542
		11.889	6.088	13.059	8.543				18.622	3.758	27.111	15.94
		5.907	7.801	12.058	3.481				7.318	8.672	15.584	4.962
		5.659	21.167	20.021	1.354				4.444	12.21	27.79	3.802
		13.031	3.745	34.502	80.834				18.237	4.517	35.325	27.47
		24.649	17.635		102.636				29.257	10.61	36.965	36.236
		13.507	8.492	41.383	19.87				21.483	13.214	38.41	23.844
				28.444	10.46						33.083	11.003
				11.5	4.662						23.536	5.968
				18.793	1.107						44.325	3.626
				16.691	1.623						29.51	3.675
				10.676	4.924						14.43	8.155
				15.489	10.498						25.243	21.301
				9.382	5.899						18.434	10.36
				22.715	6.455						30.048	10.581
					8.55						39.631	20.93
				23.296	18.51						35.253	32.779

## Sheet: Figure.4
Figure.4A	Time (min)	Control						Tryptamine 0.4 mg/kg						Tryptamine 2 mg/kg						Tryptamine 10 mg/kg
OGTT	0	6.4	5.5	6.6	6	5.9	6.7	4.8	6.6	7.1	6.9	5.7	6.4	7.1	9.6	8.3	6.9	7.8	8.1	7.4	6.9	7.3	6.4	6.3	7.1
	15	20.4	21.3	20.2	16.2	18.7	20.1	18.6	22.2	21	21.5	20.5	21.2	25.3	24.2	23	23.3	23.6	24.1	23.9	23.4	25.4	24.4	24.1	24.7
	30	17.8	16.5	18.2	16.9	18.1	16.7	21	18.8	16.7	21.1	19.2	19.6	21.4	23.4	25	22	23	23.2	21.6	24.9	25.4	22.4	23.1	22.9
	60	12.7	14.7	13.2	11.9	11.5	14.2	11.2	10.8	10.2	15.7	10.6	11.9	15.7	12.4	17.2	16.7	15.3	15.6	16.1	16.2	15.1	14	15.3	17.3
	90	8.7	8.8	9.9	8.5	8.3	9.6	8.2	8.8	8.5	10.2	8.5	9.2	9.4	9	9.8	10.5	9.3	9.7	8.8	11.7	10.5	9.3	10.1	9.8
	120	6.6	7.9	6.7	6.6	6.2	7.5	6.7	7.4	7.7	7.8	7	7.9	5.5	7.5	7.7	7.9	6.8	7.2	7.7	8.9	8.3	7.1	7.5	6.4
Figure.4B	Time (min)	Control						Tryptamine 0.4 mg/kg						Tryptamine 2 mg/kg						Tryptamine 10 mg/kg
ITT	0	100	100	100	100	100	100	100	100	100	100	100	100	100	100	100	100	100	100	100	100	100	100	100	100
	15	55.26	51.13	59.67	60.46	65.4	57.25	56.73	50.63	61.07	46.21	48.6	55.7	72.22	70	72.87	71.7	65	75	64.93	79.05	69.57	70.08	77.6	71.5
	30	37.5	39.85	34.47	43.51	41	38	42.23	39.69	61.61	45.61	43.285	49.13	52.78	56.67	52.71	66.67	57.5	60.2	55.51	61.43	63.91	52.98	63.2	56.95
	60	31.58	19.1	19.84	25.19	27	28	33.08	36.56	45.36	31.06	37.6	35.2	43.52	40.78	45.74	35.83	46.2	45.4	53.33	46.19	50.43	56.53	51.27	43.55
	90	21.05	24.06	17.89	18.32	27	20	18.27	25.31	35.54	24.24	28.84	25.57	38.89	27.5	27.91	31.4	34.2	29.79	29.71	26.19	33.91	25.62	26.76	22.56
	120	25	34.59	31.14	21.37	28	20	21.15	21.5	32.14	25	26.954	27.85	29.63	27.5	30.23	32.5	27.8	27.6	29.71	40	28.26	37.36	17.5	31.56
Figure.4C	Time (min)	Control						Phenethylamine 1mg/kg						Phenethylamine 2mg/kg						Phenethylamine 5mg/kg
OGTT	0	5.7	6.3	5.7	4.9	6.7	5.8	6.6	7.5	6.8	5.7	6.9	6	5.6	5.7	6.2	6.3	6.9	8.5	5.8	6.5	6.5	8	6.9	6
	15	18.1	21.3	20	20.6	19.4	20.1	19.3	23.1	23.9	23.6	24.1	18.1	22.7	24.9	24	21.2	21.5	17.2	24.1	21.8	20.9	25.6	24.3	24.8
	30	18.4	18	14.4	18.4	16.8	17.7	21.5	23	20.5	17.1	22.8	21.9	19.6	23.5	19.1	22.4	23.9	21.3	24.4	23.9	21.1	23.2	23.1	25.2
	60	10.9	14.2	12	12.9	12.2	12.6	15.6	14.8	13.1	10.3	12.6	15.5	13.9	15.5	12.1	16	14.4	13.9	15.5	17	15.5	12.2	13.2	22.2
	90	7	8	8.1	6.8	9.5	7.2	9.2	9	7.8	7.7	8.2	8.4	7.4	8.5	8.7	8.6	8.9	8.9	8.9	8.9	9	8.4	10.2	11.7
	120	6.5	7.3	7.6	6.5	8.2	6.8	8.1	7.8	7.2	6.8	7.1	6.9	6.5	7.6	6.5	7.2	7.6	7.3	7.6	7.5	7.8	6.3	7.2	8.5
Figure.4D	Time (min)	Control						Phenethylamine 1mg/kg						Phenethylamine 2mg/kg						Phenethylamine 5mg/kg
ITT	0	100	100	100	100	100	100	100	100	100	100	100	100	100	100	100	100	100	100	100	100	100	100	100	100
	15	50.5747	56.6265	43.3333	50.1782	40.2439	53.9326	47.6744	40.5063	44.5946	46.1538	53.8462	53.0612	59.1666	67.9487	72.647	62.6436	60.2273	61.4458	73.8461	69.5652	85.5556	62.1053	69.3406	75.7446
	30	42.5287	49.3976	41.1111	44.3458	43.9024	43.8202	48.8372	50.632	45.9459	41.7582	56.044	42.8571	55.2777	52.5641	56.7647	51.7241	54.5455	53.012	58.9743	52.1739	68.8889	44.2105	65.4945	57.9484
	60	39.0805	32.5301	30	33.8701	29.2683	33.7079	43.0233	43.0379	43.2432	39.5604	46.1538	38.7755	34.4444	26.9231	33.2352	34.4828	30.6818	22.8916	56.4102	43.4783	42.2222	37.8947	46.1538	40.851
	90	33.3333	43.3735	40	38.9022	12.1951	34.8315	32.5581	26.582	32.4324	34.0659	35.1648	33.6735	27.5	24.359	22.647	41.3793	20.4545	12.0482	55.1282	41.3043	52.2222	43.1579	48.3516	36.382
	120	35	38	32	35	28	30	25	28	35	38	41	42	28	32	38	39	27	18	47	38	45	36	37	35
Figure.4E-F		Control			Tryptamine 10 mg/kg
p-AKT/Akt	WAT	0.807401	0.869639	0.841331	0.594091	0.53313	0.409025
	Liver	0.992627	1.20896	1.58117	0.666901	0.803003	0.709204
	Muscle	1.61272	1.80612	1.58159	0.948006	1.02795	0.942919
Figure.4G-H		Control			Phenethylamine 5 mg/kg
p-AKT/Akt	WAT	0.978406	1.09048	0.898388	0.557104	0.599734	0.663875
	Liver	1.1265	0.936904	1.08597	0.69243	0.742847	0.66648
Figure.4I-J		Insulin 0 min			Insulin 30 min			Insulin 60 min			Tryptamine+Insulin 0 min			Tryptamine+Insulin 30 min			Tryptamine+Insulin 60 min
3T3-L1	pAKT/AKT	0.0395973	0.06	0.51	1.22022	1.12	1.23	1.34316	1.25	1.31	0.349923	0.41	0.33	0.984493	0.95	1.02	0.991481	1.05	0.912
	pIRS2/IRS2	0.599288	0.62	0.64	0.824618	0.85	0.93	1.15866	1.12	1.19	0.76	0.82	0.78	0.611923	0.69	0.65	0.382622	0.45	0.48
	pIRS1/IRS1	0.622722	0.69	0.72	0.98	0.95	1.02	1.08	1.17	1.19	0.532283	0.6	0.61	0.872319	0.85	0.82	0.839464	0.92	0.85
	pIR/IR	0.144509	0.16	0.2	1.15419	1.05	1.12	1.25266	1.15	1.2	0.167623	0.21	0.21	1.075	1.14	1.15	1.05135	1.12	1.08
Figure.4K-L		Insulin 0 min			Insulin 30 min			Insulin 60 min			Phenethylamine+Insulin 0 min			Phenethylamine+Insulin 30 min			Phenethylamine+Insulin 60 min
3T3-L1	p-Akt/Akt	1.00058	1.00901	0.955916	2.56203	2.58285	2.53753	2.81603	2.9706	2.80607	1.33737	1.35577	1.28614	1.85572	1.87841	1.80933	2.36625	2.12953	2.5002
	p-IRS2/IRS2	1.00006	1.49146	1.4361	5.71415	6.54549	6.63647	7.49124	8.84245	7.15116	1.63143	1.081	2.47217	4.70193	3.62872	4.50728	6.35878	5.59684	5.77472
	p-IRS1/IRS1	1.00019	1.00519	1.00333	1.75481	1.51609	1.79108	2.30162	2.22336	2.39208	1.01822	0.992809	1.01425	2.15315	1.90291	2.04707	1.81083	1.77086	1.71483
	p-IR-beta/IR-beta	1.00009	0.976834	1.00719	1.96038	1.98646	1.91973	2.98476	2.92358	2.93485	1.28491	1.24412	1.24066	2.379	2.16377	2.11134	1.96397	2.84306	2.73301

## Sheet: Figure.S4
Figure.S4A	Control	Tryptamine 0.4mg/kg	Tryptamine 2mg/kg	Tryptamine 10mg/kg			Figure.S4B	Control	Phenethylamine 1mg/kg	Phenethylamine 2mg/kg	Phenethylamine 5mg/kg
TG	37.1542	57.7075	74.3083	87.747			TG	71.7773	79.0578	79.0578	102.612
	60.8696	69.5652	77.4704	62.0791				79.0578	58.9293	84.6253	107.323
	64.0316	61.6601	79.8419	98.8142				65.7816	71.7773	137.302	100.043
	36.9338	57.1429	73.1707	85.0174				40.9422	52.9336	95.3319	94.4754
	59.9303	67.5958	75.2613	55.2334				43.5118	77.3448	116.317	88.0514
	64.1115	60.6272	78.7456	96.1672				68.3512	68.7794	99.1863	84.197
Figure.S4C	Time (min)	Baseline					Tryptamine 10mg/kg
OGTT	-15	3.09	3	3.26	2.77	3.28	2.83	3.71	3.27	3.01	3.5
	0	3.43	3.08	3.31	3.14	3.42	5.85	7.95	6.81	4.37	4.53
	1	20.92	21.26	20.18	24.95	23.03	26.14	29.34	25.7	26.4	25.5
	3	19.02	18.47	18.59	20.46	17.08	20.31	23.67	21.99	21.06	19.18
	5	16.11	16.48	16.57	17.52	14.68	18.54	20.78	18.17	18.85	17.01
	10	14.05	14.09	15.88	14.66	12.59	15.73	17.9	15.77	15.25	15.06
	20	10.99	11.8	13.3	12.11	10.73	12.19	14.37	11.61	10.99	12.52
	40	6.47	8.44	8.17	7.45	5.9	6.84	9.39	5.86	5.74	8.28
	60	3.34	6.37	4.93	4.17	3.8	3.44	6.54	3.15	3.29	5.56
Figure.S4D	Baseline	Tryptamine 10mg/kg
Insulin	98.71	365
	78.08	439.2
	22.93	350.4
	37.44	176.1
	21.69	214.3
Figure.S4E		Negative				Positive				Tryptamine 5 μM				Tryptamine 10 μM				Tryptamine 25 μM
Glucose uptake	- Insulin	1.36549	3.27636	4.53566	5.54838	6.45422	8.00942	8.79243	9.66632	3.78486	5.23892	6.03856	6.82815	2.51076	4.06502	4.93207	5.73314	2.31826	3.63237	4.50545	5.33157
	+ Insulin	15.8679	16.5455	17.2876	18.7964	43.86	45.1472	46.686	48.3323	22.3707	22.896	23.1591	24.7215	8.09887	9.49391	10.7629	12.4192	6.17652	7.98239	8.9369	5.01717
Figure.S4F-G	NA
Figure.S4H-I	Serum GLP-1	Control	28.192	26.752	28.992	24.832	28.352	25.792
	pg/mL	Tryptamine 10mg/kg	22.512	21.992	24.152	27.232	21.312	28.872
		Phenethylamine 5mg/kg	25.632	25.472	23.392	23.712	23.872	23.072
	Serum PYY	Control	35.5667	30.4	28.9	30.2333	34.4	34.9
	pg/mL	Tryptamine 10mg/kg	32.5667	22.2333	33.4	39.5667	31.9	31.2333
		Phenethylamine 5mg/kg	15.4	29.4	26.9	27.4	26.2333	35.5667
Figure.S4J	Time (min)	Control						IAA 0.4 mg/kg						IAA 2 mg/kg						IAA 10 mg/kg
	0	5.8	5.7	7.5	9.8	7.6	7.1	8.6	5.9	7.3	6.6	6.8	7.1	7.3	8	7.8	6.2	6.8	7.5	6.2	5.8	7.3	5.3	6.1	6.5
	15	18.8	21.4	22.9	21.3	20.5	19.3	20.8	18.9	25	21.4	21.2	20.5	20.1	18.4	25.4	20.4	22.1	21.5	21.3	19.2	21.9	21.1	20.2	18.6
	30	15.2	19.9	20.5	15.2	17.5	16.8	18.5	16.4	17.3	16.7	15.7	16.8	13	13.1	19.9	18.6	17.5	18.1	13.7	16.1	16.6	17.9	15.4	16.2
	60	9.8	14.8	12	10.8	13.2	12.1	13	12.3	13.8	15.9	11.2	11.5	18.9	15.4	14.8	14.3	16.3	13.5	12.6	14.5	15	16.7	13.6	13.6
	90	5	7.5	7.8	9.7	9.5	7.6	8.2	7.8	8.2	7.8	7.5	7.6	10.7	8.2	9	9.1	9.2	8.7	7.5	6.9	10.2	7.9	8.2	8.1
	120	7.1	7.1	8.3	7.8	8.5	8.2	7.8	6.2	7.8	6.2	6.5	6.8	9	8.2	9	8.2	8.5	7.3	6.9	9.7	6.9	9.7	8.1	7.3
Figure.S4K	Control	Tryptamine 10mg/kg	Phenethylamine 5mg/kg
Insulin	97.4615	284.122	265.451
	109.385	153.241	178.565
	120.538	245.343	294.432
	139	313.454	284.12
	96.3077	256.24	134.53
	115.538	314.34	246.24

## Sheet: Figure.5
Figure.5A-B		Control			Tryptamine 10 mg/kg
p-ERK/ERK	WAT	1	1.15987	0.644175	3.83415	2.11266	2.65002
	Liver	1.44735	1.19391	1.07601	3.74616	2.85296	4.18409
	Muscle	1.57184	1.2836	1.38036	3.20171	2.20181	2.7326
Figure.5C	Time (min)	Control						Tryptamine						Tryptamine+U0126						U0126
OGTT	0	6.7	6.8	6.9	6.6	7.1	7.3	7.4	8.5	7.8	5.7	6.7	6.8	8	6.8	8	6	6.5	7.1	7.9	6.2	7.2	6.7	6.8	7.3
	15	21.2	24.5	20.2	23.7	24.1	24.5	24.6	26.9	25.8	24.8	23.3	24.2	22.6	19	22.5	21.4	21.5	20.4	23.1	24.6	22.1	23.4	23.5	24.1
	30	22	21.5	20.6	22.8	23.2	24.2	25.1	26.4	28.1	24	26.1	25.6	24.6	23.1	21.3	19.5	19.3	19.3	22.3	20.6	20.4	22	21.2	20.5
	60	8.5	10.1	9.2	13.2	13.2	13.5	11.7	13	12.5	11.1	9.4	10.1	10.4	9.4	8.3	7	7.2	6.8	9.3	8.5	8.5	9.5	8.4	8.2
	90	7.2	6.9	6.8	7.5	8.2	7.8	6.5	7.8	6.5	8.2	6.8	7.3	8.2	9.5	7.2	6.5	6.7	6.5	8.2	6.9	6.5	7.5	7.8	7.2
	120	7	7.2	6.9	7	7.1	6.9	6	7	6.9	7.5	6.2	6.8	7.5	8	6.5	6.3	6.4	6.7	7.5	7	7.2	6.5	6.7	7.1
Figure.5D	Time (min)	Control						Tryptamine						Tryptamine+U0126						U0126
ITT	0	100	100	100	100	100	100	100	100	100	100	100	100	100	100	100	100	100	100	100	100	100	100	100	100
	15	31.57	45.96	46.66	42.13	48.54	39.24	80.9917	59.8361	68.6364	79.6993	65.17	65.34	55.7377	44.2748	66.1417	57.037	58.35	51.24	59.6774	49.2308	51.9048	53.28	45.83	52.45
	30	36.09	22.58	34.16	35	39.13	32.16	47.7686	39.3443	39.3939	50.3759	45	53.16	38.8525	48.0916	32.2835	31.1111	29.57	32.18	41.129	37.6923	34.2857	41.56	32.56	37.73
	60	23.31	31.29	34.16	30.52	38.15	43.15	46.1157	27.0492	20.4546	25.5639	21.15	35.67	13.1148	14.5038	11.0236	8.14815	20.19	21.19	24.1935	18.4615	24.7619	32.15	28.15	26.41
	90	33.83	29.03	46.66	42	36.18	35.62	41.157	37.7049	31.8182	39.0977	40	42.67	26.2295	30.5343	22.0472	18.5185	31.34	29.15	33.871	30	40.9524	38.45	35.13	30.45
	120	39.09	37.91	54.16	55	46.15	40.38	33.719	43.4426	37.1212	43.609	48	37.45	36.8852	39.6947	36.2205	32.5926	28.58	28.56	45.1613	43.8462	46.6667	39.67	41.3	45.14
Figure.5E-F	WAT	Control			Insulin			Insulin+Tryptamine			Insulin+U0126			Insulin+Tryptamine+U0126
	pAKT/AKT	NA	1.71988	1.74861	NA	11.283	8.09155	2.10616	1.90916	2.41301	6.87281	7.38232	9.22535	3.87175	2.85536	3.44056
	pERK/ERK	NA	3.43563	2.24938	NA	2.62552	2.12184	12.0965	6.80953	7.76604	4.05835	3.7509	4.96051	1.71403	1.30554	1.28999
	Liver	Control			Insulin			Insulin+Tryptamine			Insulin+U0126			Insulin+Tryptamine+U0126
	pAKT/AKT	NA	3.0217	2.08364	NA	14.883	12.5414	4.78086	4.60157	4.98904	15.3227	10.9964	9.20014	7.95391	6.35839	7.0328
	pERK/ERK	NA	9.73573	5.06281	NA	5.06661	4.85536	13.2479	15.7676	13.8041	5.20252	3.43656	4.6356	2.58977	1.83053	0.576173
Figure.5G	Time	Control						Phenethylamine						U0126						Phenethylamine+U0126
Phenethylamine	0	4.4	4.7	5.2	5.2	5.6	4.9	4.1	6.2	5.9	4.3	5.2	5.4	4.3	4.8	5.8	5.4	4.3	5.4	6.9	6.6	5.6	6.5	5.9	6.4
OGTT	15	21.3	21.1	20.5	23.9	21.1	21.8	25	26.3	24.6	26	28	26.6	23.1	24.4	24.6	21.2	22.1	23.9	25.3	21.6	24.4	24.9	22.5	26.4
	30	23.4	24.4	23.6	22.3	22.8	19.7	23.1	27.4	25.9	25.8	26.1	26.2	19.8	22.5	21.9	21.7	20.4	21	24.2	23.3	25.3	17.3	23.4	23.6
	60	14.4	15.3	13.3	14.4	14.1	14.6	13.9	18.4	17.1	15.5	19.6	16.1	14.1	15	12.6	16.8	14	15.2	17.3	13.4	13.9	13.2	14.2	15.1
	90	8.4	11.8	9.7	8.8	9.8	9.9	9.3	10.4	9.5	10.4	8.6	10.3	8.7	9.4	8.5	11.9	8.7	8.6	9.3	9.7	9.2	9.1	9.1	8.1
	120	7.6	8.5	7.2	7.6	8.1	8.2	8.5	7.9	8.4	9.1	7.6	8.5	7.6	8.2	7.5	8.9	7.3	6.7	8.1	7.9	8.2	7.6	7.8	7.3
Figure.5H	TIme	Control						Phenethylamine						U0126						Phenethylamine+U0126
Phenethylamine	0	100	100	100	100	100	100	100	100	100	100	100	100	100	100	100	100	100	100	100	100	100	100	100	100
ITT	15	53.8298	49.0566	65.0794	51.6129	58.4906	65.2632	71.0526	72.3077	87.5	57.732	55.3191	60.5769	49.3671	57.4713	39.2157	35.4839	49.4118	35.6322	56.1224	37.8788	34.4444	43.9024	42.33766234*	44.8598
	30	30.8511	25.8490566*	23.8095	22.5806	17.9245	22.1053	34.2105	29.2308	59.375	37.1134	31.9149	19.2308	18.9873	14.9425	35.2941	22.5806	27.0588	20.6897	25.5102	21.2121	18.8889	19.5122	29.8701	26.1682
	60	18.0851	18.8679	25.3968	13.9785	22.6415	10.5263	28.9474	24.6154	40.625	20.6186	13.8298	16.3462	12.6582	11.4943	20.5882	37.0968	16.4706	19.5402	37.7551	15.1515	16.6667	14.6341	31.1688	14.9533
	90	29.7872	33.9623	20.6349	19.3548	29.2453	31.5789	39.4737	36.9231	65.625	28.866	14.8936	25	16.4557	11.4943	32.3529	27.4194	38.8235	31.0345	45.9184	15.1515	35.5556	32.9268	40.2597	39.2523
	120	45	48	26	28	39	41	42	48	62	35	25	36	32	27	38	41	47	39	48	35	47	42	48	47
Figure.5I-J
	WAT	Control			Insulin			Insulin+Phenethylamine			Insulin+U0126			Insulin+Phenethylamine+U0126
	pAKT/AKT	0.413351	0.220473	NA	0.661902	0.621315	NA	0.172792	0.114795	0.146798	1.15097	1.18862	1.14653	0.774214	0.752708	0.588433
	pERK/ERK	0.291898	0.130668	NA	0.292707	0.489206	NA	1.12516	1.14405	1.1694	0.455432	0.574135	0.614449	0.5779	0.648476	0.540315
	Liver	Control			Insulin			Insulin+Phenethylamine			Insulin+U0126			Insulin+Phenethylamine+U0126
	pAKT/AKT	0.214841	0.265544		0.873508	1.04559		0.200347	0.190113	0.212169	0.705841	0.723855	0.757889	0.643134	1.06149	0.989334
	pERK/ERK	0.548417	0.486202		0.294762	0.407985		1.11612	1.13138	1.17605	0.514578	0.445176	0.515614	0.639474	0.648949	0.903543

## Sheet: Figure.S5
Figure.S5A		Control					Tryptamine 5mg/kg						Figure.S5B		Control					Tryptamine 5mg/kg
Tryptamine	Serum	0.200291	0.0904713	0.147491	0.098541	0.263705	1.84012	1.66921	1.31358	2.82033	0.819856		Indole acetic acid	Serum	242.337	253.83	256.048	400.877	138.452	18739.9	14375.2	3561.73	16661.7	17801.8
	WAT	0.0468496	0.0321772	0.0715693	0.0845299	0.0949737	0.226127	0.190441	0.106505	0.223588	0.372966			WAT	1.2929	7.10849	1.20736	2.76597	7.28512	16.6294	9.13301	15.9645	12.2231	17.5511
	Liver	0.0206234	0.083756	0.030799	0.0333258	0.0734182	0.634769	0.669593	0.854199	0.513974	0.676585			Liver	4.1612	4.83176	6.15059	7.20158	2.99496	37.284	35.7533	36.3133	23.362	22.4001
	Muscle	0.042326	0.0804649	0.101624	0.0632354	0.0674766	0.264805	0.355066	0.25059	0.207114	0.190666			Muscle	14.2069	7.97683	4.61901	8.90654	10.5977	27.529	23.2104	20.4403	28.5729	22.5508
Figure.S5C	Time (min)	Control						Tryptamine						Tryptamine+PD98059						PD98059
	0	6.7	6.8	6.9	6.6	7.1	7.3	7.4	8.5	7.8	5.7	6.7	7.3	6	6.5	7.4	8.3	6.8	6.9	7	8.2	7.8	6.9	7.1	7.5
	15	21.2	24.5	20.2	23.7	22.5	21.6	24.6	26.9	25.8	24.8	23.3	26.2	23.5	22.5	21.8	21.6	20	22.3	23.6	22.6	22.9	18.7	20.5	21.6
	30	22	21.5	20.6	22.8	20.8	23.5	25.1	26.4	28.1	24	26.1	25.3	24.7	25.5	22.5	22.3	21.3	23.2	22.5	20.6	21.8	23.5	21.7	22.5
	60	8.5	10.1	9.2	13.2	9.4	11.2	11.7	13	12.5	11.1	9.4	10.2	8.6	9.2	11	9.8	10.5	10.3	9.7	8.8	8.4	8	8.3	7.5
	90	7.2	6.9	6.8	7.5	7.3	7	6.5	7.8	6.5	8.2	6.8	7.8	7.2	8.3	8	9.5	8.3	7.8	9.2	7.2	7.2	8.5	7.6	8.3
	120	7	7.2	6.9	7	6.8	6.7	6	7	6.9	7.5	6.2	7.3	6.5	7.5	7	8	6.8	7.5	7.8	6.5	6.5	7.2	7.5	6.8
Figure.S5D	3T3-L1		Tryptamine			Tryptamine+U0126			Figure.S5E	3T3-L1		Tryptamine			Tryptamine+PD98059
	pERK/ERK	0	0.554785	0.57	0.62	0.0621683	0.12	0.15		pERK/ERK	0	0.672683	0.48722	0.584693	0.120116	0.104139	0.0936903
		30	1.11259	1.13	0.98	0.13	0.16	0.21			30	1.0312	1.23744	0.904337	0.123815	0.178578	0.0965756
		45	1.57416	1.53	1.46	0.156784	0.2	0.27			45	0.956463	1.14776	0.846041	0.139509	0.26741	0.108817
Figure.S5F	3T3-L1		Phenethylamine			Phenethylamine+U0126
	pERK/ERK	0	0.889751	0.8682	0.858809	0.147081	0.145828	0.159238
		30	0.946487	0.983466	0.952299	0.24738	0.253275	0.23588
		60	1	1.04017	0.981246	0.369836	0.379337	0.394365
Figure.S5G	3T3-L1		Control			Tryptamine			U0126			Tryptamine+U0126
	pAKT/AKT	0	0.24028	0.28	0.32	0.175045	0.22	0.24	0.115755	0.16	0.21	0.127456	0.17	0.22
		30	0.981573	0.84	0.92	0.534525	0.57	0.52	0.806037	0.74	0.85	0.721862	0.654	0.7
		60	0.912732	0.78	0.85	0.646006	0.55	0.59	0.923017	0.99	0.89	0.795848	0.82	0.73
	3T3-L1		Control			Tryptamine			U0126			Tryptamine+U0126
	pERK/ERK	0	0.561374	0.62	0.63	0.783229	0.82	0.92	0.464832	0.52	0.54	0.518795	0.53	0.56
		30	0.687439	0.74	0.7	0.827124	0.86	0.88	0.269569	0.32	0.36	0.395995	0.45	0.5
		60	0.71541	0.77	0.7	0.972543	1.01	1.03	0.448484	0.5	0.52	0.56516	0.6	0.65
Figure.S5H	3T3-L1		Control			Phenethylamine			U0126			Phenethylamine+U0126
	pAKT/AKT	0	1.00458	1.12008	1.012	0.984207	1.09911	1.00771	2.08601	2.11808	2.11596	2.39171	2.44645	2.45892
		30	3.76211	3.66945	3.79585	2.6104	2.77021	2.43177	7.15057	6.84092	7.19381	5.51519	5.48621	5.78152
		60	4.82294	4.62523	4.87494	3.56389	3.60229	3.75892	5.22096	5.06568	5.21608	4.53415	4.59263	4.61998
	3T3-L1		Control			Phenethylamine			U0126			Phenethylamine+U0126
	pERK/ERK	0	1.00089	0.992326	1.0105	0.947814	0.909589	0.900542	0.120844	0.156775	0.147416	0.113155	0.118817	0.123262
		30	1.18945	1.1451	1.20286	1.23931	1.24213	1.28083	0.224353	0.245578	0.187316	0.243288	0.216994	0.276656
		60	1.14642	1.10166	1.0963	1.53586	1.49128	1.45411	0.260966	0.23257	0.252741	0.21879	0.15159	0.197173

[truncated: 8 more sheets: Figure.S5 Blots, Figure.6, Figure.6 Blots, Figure.S6, Figure.S6 Blots, Figure.7, Figure.7 Blots, Figure.S7]
